# Supplementary material for: Crystal structure of (E)-2-[3-(tert-but­yl)-2-hy­droxy­benzyl­idene]-N-cyclo­hexyl­hydrazine-1-carbo­thio­amide
Source: Acta Crystallogr E Crystallogr Commun. 2018 Sep 21;74(Pt 10):1460–2. doi: 10.1107/S2056989018013129 (PMC6176448; doi:10.1107/S2056989018013129)
Supplement: Supplementary file 1 [file e-74-01460-sup1.cif]

##############################################################################
#                                                                            #
# This CIF contains the data in a paper accepted for publication in          #
# Acta Crystallographica Section E. It conforms to the requirements of       #
# Notes for Authors for Acta Crystallographica Section E, and has been       #
# peer reviewed under the auspices of the IUCr Commission on Journals.       #
#                                                                            #
# Full details of the Crystallographic Information File format               #
# are given in the paper "The Crystallographic Information File (CIF):       #
# a New Standard Archive File for Crystallography" by S. R. Hall, F. H.      #
# Allen and I. D. Brown [Acta Cryst. (1991), A47, 655-685].                  #
#                                                                            #
# The current version of the core CIF dictionary is obtainable from          #
# ftp://ftp.iucr.org/pub/cif_core.dic.                                       #
#                                                                            #
# Software is freely available for graphical display of the structure(s)     #
# in this CIF. For information consult the CIF software page                 #
# http://www.iucr.org/resources/cif/software.                                #
#                                                                            #
# This file may be used for bona fide research purposes within the           #
# scientific community so long as proper attribution is given to the journal # 
# article from which it was obtained.                                        #
#                                                                            #
##############################################################################
data_I
_audit_creation_method     SHELXL-2013
_journal_date_recd_electronic     2018-08-16
_journal_date_accepted     2018-09-16
_journal_name_full     'Acta Crystallographica, Section E'
_journal_year     2018
_journal_volume     74
_journal_issue     10
_journal_page_first     1460
_journal_page_last     1462
_journal_paper_category     GO
_journal_paper_doi     10.1107/S2056989018013129
_journal_coeditor_code     LD2145
_publ_contact_author_name     'Arafath, Md. Azharul'
_publ_contact_author_address
;
Department of Chemistry,
Shahjalal University of Science and Technology, Sylhet 3114,
Bangladesh.
;
_publ_contact_author_email     'arafath.usm@gmail.com, farook@usm.my'
_publ_contact_author_fax     ?
_publ_contact_author_phone     ?
_publ_section_title
;\
Crystal structure of
(<i>E</i>)-2-[3-(<i>tert</i>-butyl)-2-hydroxybenzylidene]-<i>N</i>-\
cyclohexylhydrazine-1-carbothioamide
;
_publ_section_title_footnote     .
loop_
    _publ_author_name
    _publ_author_footnote
    _publ_author_address
    'Arafath, Md. Azharul' .
;
Department of Chemistry,
Shahjalal University of Science and Technology, Sylhet 3114,
.
Bangladesh
;
    'Kwong, Huey Chong' .
;
School of Chemical Sciences,
Universiti Sains Malaysia,
Penang 11800 USM,
Malaysia
;
    'Adam, Farook' .
;
School of Chemical Sciences,
Universiti Sains Malaysia,
Penang 11800 USM,
Malaysia
;
    'Razali, Mohd. R.' .
;
School of Chemical Sciences,
Universiti Sains Malaysia,
Penang 11800 USM,
Malaysia
;
_publ_section_synopsis
;
The title compound is composed of cyclohexane and benzene rings connected
through a hydrazinecarbothioamide moiety. In the crystal, the molecules are
connected by N---H...S hydrogen bonds.
;
_database_code_depnum_ccdc_archive     'CCDC 1435681'
_chemical_name_systematic
;\
(<i>E</i>)-2-[3-(<i>tert</i>-Butyl)-2-hydroxybenzylidene]-<i>N</i>-\
cyclohexylhydrazine-1-carbothioamide
;
_chemical_name_common     ?
_chemical_formula_moiety     'C18 H27 N3 O S'
_chemical_formula_sum     'C18 H27 N3 O S'
_chemical_formula_iupac     'C18 H27 N3 O S'
_chemical_formula_weight     333.48
_chemical_melting_point     ?
_space_group_crystal_system     monoclinic
_space_group_name_H-M_alt     'P 21/c'
_space_group_name_Hall     '-P 2ybc'
loop_
    _space_group_symop_operation_xyz
    'x, y, z'
    '-x, y+1/2, -z+1/2'
    '-x, -y, -z'
    'x, -y-1/2, z-1/2'
_cell_length_a     13.4168(6)
_cell_length_b     6.6070(3)
_cell_length_c     20.5831(9)
_cell_angle_alpha     90
_cell_angle_beta     93.0320(10)
_cell_angle_gamma     90
_cell_volume     1822.03(14)
_cell_formula_units_Z     4
_cell_measurement_reflns_used     9744
_cell_measurement_theta_min     2.43
_cell_measurement_theta_max     32.79
_cell_measurement_temperature     100
_exptl_crystal_description     'block'
_exptl_crystal_colour     'colourless'
_exptl_crystal_size_max     0.572
_exptl_crystal_size_mid     0.303
_exptl_crystal_size_min     0.287
_exptl_crystal_density_diffrn     1.216
_exptl_crystal_density_meas     ?
_exptl_crystal_density_method     ?
_exptl_crystal_F_000     720
_exptl_absorpt_coefficient_mu     0.186
_exptl_absorpt_correction_type     multi-scan
_exptl_absorpt_process_details
;
(SADABS; Bruker, 2012
;
_exptl_absorpt_correction_T_min     0.7739
_exptl_absorpt_correction_T_max     0.8793
_exptl_special_details
;
 The following wavelength and cell were deduced by SADABS from the
 direction cosines etc. They are given here for emergency use only:
 CELL 0.71104   13.523    6.653   20.749   89.939   93.047   89.965
;
_diffrn_ambient_temperature     100(2)
_diffrn_radiation_type     MoK\a
_diffrn_radiation_wavelength     0.71073
_diffrn_radiation_source     'fine-focus sealed tube'
_diffrn_radiation_monochromator     graphite
_diffrn_measurement_device_type
;
Bruker APEXII DUO CCD area-detector diffractometer
;
_diffrn_measurement_method     '\f and \w scans'
_diffrn_detector_area_resol_mean     .
_diffrn_reflns_number     39751
_diffrn_reflns_av_R_equivalents     0.0306
_diffrn_reflns_av_unetI/netI     0.0148
_diffrn_reflns_theta_min     1.982
_diffrn_reflns_theta_max     27.499
_diffrn_reflns_theta_full     25.242
_diffrn_measured_fraction_theta_max     1.000
_diffrn_measured_fraction_theta_full     0.999
_diffrn_reflns_limit_h_min     -17
_diffrn_reflns_limit_h_max     17
_diffrn_reflns_limit_k_min     -8
_diffrn_reflns_limit_k_max     8
_diffrn_reflns_limit_l_min     -25
_diffrn_reflns_limit_l_max     26
_diffrn_standards_interval_count     .
_diffrn_standards_interval_time     .
_diffrn_standards_decay_%     ?
_refine_special_details     ?
_reflns_number_total     4195
_reflns_number_gt     3819
_reflns_threshold_expression     'I > 2\s(I)'
_refine_ls_structure_factor_coef     Fsqd
_refine_ls_matrix_type     full
_refine_ls_R_factor_all     0.0350
_refine_ls_R_factor_gt     0.0316
_refine_ls_wR_factor_gt     0.0820
_refine_ls_wR_factor_ref     0.0856
_refine_ls_goodness_of_fit_ref     1.039
_refine_ls_restrained_S_all     1.039
_refine_ls_number_reflns     4195
_refine_ls_number_parameters     223
_refine_ls_number_restraints     0
_refine_ls_hydrogen_treatment     mixed
_refine_ls_weighting_scheme     calc
_refine_ls_weighting_details
;
 w=1/[\s^2^(Fo^2^)+(0.0422P)^2^+0.8449P]
 where P=(Fo^2^+2Fc^2^)/3
;
_atom_sites_solution_hydrogens     mixed
_atom_sites_solution_primary     ?
_atom_sites_solution_secondary     ?
_refine_ls_shift/su_max     0.002
_refine_ls_shift/su_mean     0.000
_refine_diff_density_max     0.375
_refine_diff_density_min     -0.221
_refine_ls_extinction_method     none
_refine_ls_extinction_coef     .
loop_
    _atom_type_symbol
    _atom_type_description
    _atom_type_scat_dispersion_real
    _atom_type_scat_dispersion_imag
    _atom_type_scat_source
    'C' 'C' 0.0033 0.0016
                         'International Tables Vol C Tables 4.2.6.8 and 6.1.1.4'
    'H' 'H' 0.0000 0.0000
                         'International Tables Vol C Tables 4.2.6.8 and 6.1.1.4'
    'N' 'N' 0.0061 0.0033
                         'International Tables Vol C Tables 4.2.6.8 and 6.1.1.4'
    'O' 'O' 0.0106 0.0060
                         'International Tables Vol C Tables 4.2.6.8 and 6.1.1.4'
    'S' 'S' 0.1246 0.1234
                         'International Tables Vol C Tables 4.2.6.8 and 6.1.1.4'
_computing_data_collection
;
APEX2 (Bruker, 2012)
;
_computing_cell_refinement
;
SAINT (Bruker, 2012)
;
_computing_data_reduction
;
SAINT (Bruker, 2012)
;
_computing_structure_solution
;
SHELXS97 (Sheldrick, 2008)
;
_computing_structure_refinement
;
SHELX2013 (Sheldrick, 2015)
;
_computing_molecular_graphics
;
Mercury (Macrae <i>et al.</i>,
2006)
;
_computing_publication_material
;
SHELX2013 (Sheldrick, 2015) and PLATON (Spek, 2009)
;
loop_
    _atom_site_type_symbol
    _atom_site_label
    _atom_site_fract_x
    _atom_site_fract_y
    _atom_site_fract_z
    _atom_site_U_iso_or_equiv
    _atom_site_adp_type
    _atom_site_calc_flag
    _atom_site_occupancy
    _atom_site_disorder_assembly
    _atom_site_disorder_group
    S S1 1.02419(2) -0.15365(4) 0.40715(2) 0.01701(8) Uani d 1 . .
    O O1 0.65801(6) 0.39888(12) 0.39017(4) 0.02153(18) Uani d 1 . .
    N N1 0.84612(7) 0.31101(14) 0.42569(4) 0.01542(18) Uani d 1 . .
    N N2 0.92566(7) 0.17823(14) 0.43545(5) 0.01565(19) Uani d 1 . .
    N N3 0.88665(7) 0.04928(14) 0.33416(4) 0.01665(19) Uani d 1 . .
    C C1 0.67407(8) 0.57899(16) 0.42115(5) 0.0155(2) Uani d 1 . .
    C C2 0.59978(8) 0.72977(17) 0.41452(5) 0.0164(2) Uani d 1 . .
    C C3 0.61893(8) 0.91139(17) 0.44745(5) 0.0189(2) Uani d 1 . .
    H H3A 0.5707 1.0165 0.4433 0.023 Uiso calc 1 . .
    C C4 0.70586(8) 0.94540(17) 0.48615(5) 0.0190(2) Uani d 1 . .
    H H4A 0.7155 1.0707 0.5082 0.023 Uiso calc 1 . .
    C C5 0.77763(8) 0.79630(16) 0.49220(5) 0.0164(2) Uani d 1 . .
    H H5A 0.8366 0.8182 0.5189 0.020 Uiso calc 1 . .
    C C6 0.76359(8) 0.61241(16) 0.45906(5) 0.0145(2) Uani d 1 . .
    C C7 0.84439(8) 0.46494(16) 0.46392(5) 0.0151(2) Uani d 1 . .
    H H7A 0.8971 0.4829 0.4961 0.018 Uiso calc 1 . .
    C C8 0.93944(8) 0.03134(16) 0.39073(5) 0.0148(2) Uani d 1 . .
    C C9 0.88503(8) -0.09682(16) 0.28052(5) 0.0145(2) Uani d 1 . .
    H H9A 0.9545 -0.1468 0.2754 0.017 Uiso calc 1 . .
    C C10 0.81847(8) -0.27750(17) 0.29436(5) 0.0185(2) Uani d 1 . .
    H H10A 0.7505 -0.2291 0.3028 0.022 Uiso calc 1 . .
    H H10B 0.8454 -0.3488 0.3338 0.022 Uiso calc 1 . .
    C C11 0.81297(9) -0.42424(17) 0.23685(6) 0.0213(2) Uani d 1 . .
    H H11A 0.8797 -0.4841 0.2316 0.026 Uiso calc 1 . .
    H H11B 0.7663 -0.5356 0.2459 0.026 Uiso calc 1 . .
    C C12 0.77785(9) -0.31813(17) 0.17386(6) 0.0206(2) Uani d 1 . .
    H H12A 0.7080 -0.2728 0.1771 0.025 Uiso calc 1 . .
    H H12B 0.7798 -0.4147 0.1372 0.025 Uiso calc 1 . .
    C C13 0.84377(9) -0.13575(17) 0.16058(5) 0.0200(2) Uani d 1 . .
    H H13A 0.8166 -0.0644 0.1212 0.024 Uiso calc 1 . .
    H H13B 0.9119 -0.1831 0.1521 0.024 Uiso calc 1 . .
    C C14 0.84919(8) 0.01120(16) 0.21804(5) 0.0175(2) Uani d 1 . .
    H H14A 0.8956 0.1230 0.2090 0.021 Uiso calc 1 . .
    H H14B 0.7824 0.0703 0.2236 0.021 Uiso calc 1 . .
    C C15 0.50170(8) 0.69323(18) 0.37398(6) 0.0212(2) Uani d 1 . .
    C C16 0.44095(10) 0.5302(2) 0.40747(7) 0.0339(3) Uani d 1 . .
    H H16A 0.4784 0.4028 0.4090 0.051 Uiso calc 1 . .
    H H16B 0.3771 0.5102 0.3829 0.051 Uiso calc 1 . .
    H H16C 0.4285 0.5737 0.4518 0.051 Uiso calc 1 . .
    C C17 0.52133(10) 0.6286(2) 0.30399(6) 0.0300(3) Uani d 1 . .
    H H17A 0.5615 0.7323 0.2835 0.045 Uiso calc 1 . .
    H H17B 0.4576 0.6128 0.2790 0.045 Uiso calc 1 . .
    H H17C 0.5574 0.4997 0.3048 0.045 Uiso calc 1 . .
    C C18 0.43846(10) 0.8868(2) 0.36863(6) 0.0290(3) Uani d 1 . .
    H H18A 0.4767 0.9941 0.3484 0.043 Uiso calc 1 . .
    H H18B 0.4211 0.9298 0.4122 0.043 Uiso calc 1 . .
    H H18C 0.3773 0.8600 0.3419 0.043 Uiso calc 1 . .
    H H1N2 0.9483(11) 0.161(2) 0.4737(7) 0.020(3) Uiso d 1 . .
    H H1O1 0.7098(14) 0.330(3) 0.3961(9) 0.043(5) Uiso d 1 . .
    H H1N3 0.8464(11) 0.149(2) 0.3316(7) 0.025(4) Uiso d 1 . .
loop_
    _atom_site_aniso_label
    _atom_site_aniso_U_11
    _atom_site_aniso_U_22
    _atom_site_aniso_U_33
    _atom_site_aniso_U_12
    _atom_site_aniso_U_13
    _atom_site_aniso_U_23
    S1 0.01723(14) 0.01842(14) 0.01519(14) 0.00573(10) -0.00098(10) -0.00137(9)
    O1 0.0196(4) 0.0160(4) 0.0282(4) 0.0037(3) -0.0070(3) -0.0059(3)
    N1 0.0151(4) 0.0153(4) 0.0158(4) 0.0025(3) 0.0001(3) 0.0010(3)
    N2 0.0162(4) 0.0168(4) 0.0135(4) 0.0049(3) -0.0025(3) -0.0005(3)
    N3 0.0192(4) 0.0151(4) 0.0153(4) 0.0045(4) -0.0023(3) -0.0021(3)
    C1 0.0177(5) 0.0139(5) 0.0152(5) -0.0003(4) 0.0017(4) -0.0002(4)
    C2 0.0156(5) 0.0185(5) 0.0152(5) 0.0019(4) 0.0023(4) 0.0021(4)
    C3 0.0197(5) 0.0166(5) 0.0207(5) 0.0041(4) 0.0048(4) 0.0012(4)
    C4 0.0231(5) 0.0148(5) 0.0195(5) -0.0004(4) 0.0045(4) -0.0025(4)
    C5 0.0172(5) 0.0172(5) 0.0151(5) -0.0022(4) 0.0026(4) -0.0005(4)
    C6 0.0161(5) 0.0144(5) 0.0132(5) 0.0009(4) 0.0026(4) 0.0014(4)
    C7 0.0150(5) 0.0160(5) 0.0142(5) -0.0001(4) 0.0002(4) 0.0012(4)
    C8 0.0140(5) 0.0146(5) 0.0158(5) -0.0007(4) 0.0015(4) -0.0002(4)
    C9 0.0155(5) 0.0144(5) 0.0137(5) 0.0009(4) 0.0002(4) -0.0016(4)
    C10 0.0205(5) 0.0180(5) 0.0170(5) -0.0018(4) 0.0006(4) 0.0023(4)
    C11 0.0251(6) 0.0153(5) 0.0233(6) -0.0024(4) -0.0012(4) -0.0005(4)
    C12 0.0228(5) 0.0203(5) 0.0183(5) -0.0030(4) -0.0020(4) -0.0033(4)
    C13 0.0242(6) 0.0218(5) 0.0140(5) -0.0031(4) 0.0006(4) -0.0012(4)
    C14 0.0215(5) 0.0153(5) 0.0156(5) -0.0016(4) -0.0005(4) 0.0010(4)
    C15 0.0168(5) 0.0252(6) 0.0211(6) 0.0049(4) -0.0022(4) -0.0007(4)
    C16 0.0194(6) 0.0392(7) 0.0422(8) -0.0066(5) -0.0058(5) 0.0052(6)
    C17 0.0263(6) 0.0391(7) 0.0237(6) 0.0126(5) -0.0071(5) -0.0079(5)
    C18 0.0237(6) 0.0352(7) 0.0274(6) 0.0138(5) -0.0035(5) -0.0036(5)
_geom_special_details
;
 All esds (except the esd in the dihedral angle between two l.s. planes)
 are estimated using the full covariance matrix.  The cell esds are taken
 into account individually in the estimation of esds in distances, angles
 and torsion angles; correlations between esds in cell parameters are only
 used when they are defined by crystal symmetry.  An approximate (isotropic)
 treatment of cell esds is used for estimating esds involving l.s. planes.
;
loop_
    _geom_bond_atom_site_label_1
    _geom_bond_atom_site_label_2
    _geom_bond_site_symmetry_2
    _geom_bond_distance
    _geom_bond_publ_flag
    S1 C8 . 1.6912(11) ?
    O1 C1 . 1.3619(13) ?
    O1 H1O1 . 0.836(19) ?
    N1 C7 . 1.2867(14) ?
    N1 N2 . 1.3879(12) ?
    N2 C8 . 1.3571(14) ?
    N2 H1N2 . 0.836(15) ?
    N3 C8 . 1.3357(14) ?
    N3 C9 . 1.4659(13) ?
    N3 H1N3 . 0.854(16) ?
    C1 C2 . 1.4107(15) ?
    C1 C6 . 1.4145(15) ?
    C2 C3 . 1.3953(16) ?
    C2 C15 . 1.5394(15) ?
    C3 C4 . 1.3953(16) ?
    C3 H3A . 0.9500 ?
    C4 C5 . 1.3786(15) ?
    C4 H4A . 0.9500 ?
    C5 C6 . 1.4012(15) ?
    C5 H5A . 0.9500 ?
    C6 C7 . 1.4571(14) ?
    C7 H7A . 0.9500 ?
    C9 C14 . 1.5260(14) ?
    C9 C10 . 1.5265(15) ?
    C9 H9A . 1.0000 ?
    C10 C11 . 1.5288(16) ?
    C10 H10A . 0.9900 ?
    C10 H10B . 0.9900 ?
    C11 C12 . 1.5264(16) ?
    C11 H11A . 0.9900 ?
    C11 H11B . 0.9900 ?
    C12 C13 . 1.5279(16) ?
    C12 H12A . 0.9900 ?
    C12 H12B . 0.9900 ?
    C13 C14 . 1.5290(15) ?
    C13 H13A . 0.9900 ?
    C13 H13B . 0.9900 ?
    C14 H14A . 0.9900 ?
    C14 H14B . 0.9900 ?
    C15 C18 . 1.5354(16) ?
    C15 C16 . 1.5359(18) ?
    C15 C17 . 1.5384(17) ?
    C16 H16A . 0.9800 ?
    C16 H16B . 0.9800 ?
    C16 H16C . 0.9800 ?
    C17 H17A . 0.9800 ?
    C17 H17B . 0.9800 ?
    C17 H17C . 0.9800 ?
    C18 H18A . 0.9800 ?
    C18 H18B . 0.9800 ?
    C18 H18C . 0.9800 ?
loop_
    _geom_angle_atom_site_label_1
    _geom_angle_atom_site_label_2
    _geom_angle_atom_site_label_3
    _geom_angle_site_symmetry_1
    _geom_angle_site_symmetry_3
    _geom_angle
    _geom_angle_publ_flag
    C1 O1 H1O1 . . 107.5(12) ?
    C7 N1 N2 . . 116.72(9) ?
    C8 N2 N1 . . 119.02(9) ?
    C8 N2 H1N2 . . 119.2(10) ?
    N1 N2 H1N2 . . 117.3(10) ?
    C8 N3 C9 . . 125.75(9) ?
    C8 N3 H1N3 . . 115.2(10) ?
    C9 N3 H1N3 . . 118.7(10) ?
    O1 C1 C2 . . 118.57(9) ?
    O1 C1 C6 . . 120.22(9) ?
    C2 C1 C6 . . 121.21(10) ?
    C3 C2 C1 . . 116.69(10) ?
    C3 C2 C15 . . 121.90(10) ?
    C1 C2 C15 . . 121.40(10) ?
    C2 C3 C4 . . 122.87(10) ?
    C2 C3 H3A . . 118.6 ?
    C4 C3 H3A . . 118.6 ?
    C5 C4 C3 . . 119.68(10) ?
    C5 C4 H4A . . 120.2 ?
    C3 C4 H4A . . 120.2 ?
    C4 C5 C6 . . 120.02(10) ?
    C4 C5 H5A . . 120.0 ?
    C6 C5 H5A . . 120.0 ?
    C5 C6 C1 . . 119.49(10) ?
    C5 C6 C7 . . 117.78(9) ?
    C1 C6 C7 . . 122.71(10) ?
    N1 C7 C6 . . 121.60(9) ?
    N1 C7 H7A . . 119.2 ?
    C6 C7 H7A . . 119.2 ?
    N3 C8 N2 . . 116.29(9) ?
    N3 C8 S1 . . 123.94(8) ?
    N2 C8 S1 . . 119.70(8) ?
    N3 C9 C14 . . 108.55(9) ?
    N3 C9 C10 . . 111.09(9) ?
    C14 C9 C10 . . 111.20(9) ?
    N3 C9 H9A . . 108.6 ?
    C14 C9 H9A . . 108.6 ?
    C10 C9 H9A . . 108.6 ?
    C9 C10 C11 . . 110.87(9) ?
    C9 C10 H10A . . 109.5 ?
    C11 C10 H10A . . 109.5 ?
    C9 C10 H10B . . 109.5 ?
    C11 C10 H10B . . 109.5 ?
    H10A C10 H10B . . 108.1 ?
    C12 C11 C10 . . 111.50(9) ?
    C12 C11 H11A . . 109.3 ?
    C10 C11 H11A . . 109.3 ?
    C12 C11 H11B . . 109.3 ?
    C10 C11 H11B . . 109.3 ?
    H11A C11 H11B . . 108.0 ?
    C11 C12 C13 . . 111.02(9) ?
    C11 C12 H12A . . 109.4 ?
    C13 C12 H12A . . 109.4 ?
    C11 C12 H12B . . 109.4 ?
    C13 C12 H12B . . 109.4 ?
    H12A C12 H12B . . 108.0 ?
    C12 C13 C14 . . 111.51(9) ?
    C12 C13 H13A . . 109.3 ?
    C14 C13 H13A . . 109.3 ?
    C12 C13 H13B . . 109.3 ?
    C14 C13 H13B . . 109.3 ?
    H13A C13 H13B . . 108.0 ?
    C9 C14 C13 . . 110.78(9) ?
    C9 C14 H14A . . 109.5 ?
    C13 C14 H14A . . 109.5 ?
    C9 C14 H14B . . 109.5 ?
    C13 C14 H14B . . 109.5 ?
    H14A C14 H14B . . 108.1 ?
    C18 C15 C16 . . 108.16(10) ?
    C18 C15 C17 . . 106.58(10) ?
    C16 C15 C17 . . 110.30(11) ?
    C18 C15 C2 . . 111.19(10) ?
    C16 C15 C2 . . 108.99(9) ?
    C17 C15 C2 . . 111.55(9) ?
    C15 C16 H16A . . 109.5 ?
    C15 C16 H16B . . 109.5 ?
    H16A C16 H16B . . 109.5 ?
    C15 C16 H16C . . 109.5 ?
    H16A C16 H16C . . 109.5 ?
    H16B C16 H16C . . 109.5 ?
    C15 C17 H17A . . 109.5 ?
    C15 C17 H17B . . 109.5 ?
    H17A C17 H17B . . 109.5 ?
    C15 C17 H17C . . 109.5 ?
    H17A C17 H17C . . 109.5 ?
    H17B C17 H17C . . 109.5 ?
    C15 C18 H18A . . 109.5 ?
    C15 C18 H18B . . 109.5 ?
    H18A C18 H18B . . 109.5 ?
    C15 C18 H18C . . 109.5 ?
    H18A C18 H18C . . 109.5 ?
    H18B C18 H18C . . 109.5 ?
loop_
    _geom_torsion_atom_site_label_1
    _geom_torsion_atom_site_label_2
    _geom_torsion_atom_site_label_3
    _geom_torsion_atom_site_label_4
    _geom_torsion_site_symmetry_1
    _geom_torsion_site_symmetry_2
    _geom_torsion_site_symmetry_3
    _geom_torsion_site_symmetry_4
    _geom_torsion
    _geom_torsion_publ_flag
    C7 N1 N2 C8 . . . . -170.08(10) ?
    O1 C1 C2 C3 . . . . 179.54(10) ?
    C6 C1 C2 C3 . . . . -0.44(15) ?
    O1 C1 C2 C15 . . . . 0.70(15) ?
    C6 C1 C2 C15 . . . . -179.27(10) ?
    C1 C2 C3 C4 . . . . -0.95(16) ?
    C15 C2 C3 C4 . . . . 177.88(10) ?
    C2 C3 C4 C5 . . . . 0.87(17) ?
    C3 C4 C5 C6 . . . . 0.64(16) ?
    C4 C5 C6 C1 . . . . -1.98(16) ?
    C4 C5 C6 C7 . . . . 176.29(10) ?
    O1 C1 C6 C5 . . . . -178.09(9) ?
    C2 C1 C6 C5 . . . . 1.89(16) ?
    O1 C1 C6 C7 . . . . 3.74(16) ?
    C2 C1 C6 C7 . . . . -176.29(10) ?
    N2 N1 C7 C6 . . . . -178.82(9) ?
    C5 C6 C7 N1 . . . . -166.41(10) ?
    C1 C6 C7 N1 . . . . 11.80(16) ?
    C9 N3 C8 N2 . . . . -176.16(10) ?
    C9 N3 C8 S1 . . . . 6.94(16) ?
    N1 N2 C8 N3 . . . . 12.50(15) ?
    N1 N2 C8 S1 . . . . -170.46(8) ?
    C8 N3 C9 C14 . . . . -159.15(10) ?
    C8 N3 C9 C10 . . . . 78.28(13) ?
    N3 C9 C10 C11 . . . . 177.21(9) ?
    C14 C9 C10 C11 . . . . 56.19(12) ?
    C9 C10 C11 C12 . . . . -55.62(12) ?
    C10 C11 C12 C13 . . . . 55.03(13) ?
    C11 C12 C13 C14 . . . . -55.10(13) ?
    N3 C9 C14 C13 . . . . -178.71(9) ?
    C10 C9 C14 C13 . . . . -56.20(12) ?
    C12 C13 C14 C9 . . . . 55.70(12) ?
    C3 C2 C15 C18 . . . . 7.08(15) ?
    C1 C2 C15 C18 . . . . -174.15(10) ?
    C3 C2 C15 C16 . . . . -112.06(12) ?
    C1 C2 C15 C16 . . . . 66.72(14) ?
    C3 C2 C15 C17 . . . . 125.90(12) ?
    C1 C2 C15 C17 . . . . -55.32(14) ?
loop_
    _geom_hbond_atom_site_label_D
    _geom_hbond_atom_site_label_H
    _geom_hbond_atom_site_label_A
    _geom_hbond_site_symmetry_A
    _geom_hbond_distance_DH
    _geom_hbond_distance_HA
    _geom_hbond_distance_DA
    _geom_hbond_angle_DHA
    _geom_hbond_publ_flag
    O1 H1O1 N1 . 0.834(19) 1.901(19) 2.6545(12) 149.6(19) yes
    C16 H16A O1 . 0.98 2.46 3.0774(16) 121 yes
    C17 H17C O1 . 0.98 2.26 2.9101(15) 123 yes
    N2 H1N2 S1 3_756 0.833(14) 2.459(14) 3.2779(11) 165.6(13) yes
_shelx_space_group_comment
;
The symmetry employed for this shelxl refinement is uniquely defined
by the following loop, which should always be used as a source of
symmetry information in preference to the above space-group names.
They are only intended as comments.
;
_shelx_estimated_absorpt_T_min     0.901
_shelx_estimated_absorpt_T_max     0.949
_shelx_hkl_file
;
  -1   0   0 872.553 23.0707   5
  -2   0   0 52.8437 1.79093   5
  -2   0   0 49.2746 1.76730   6
  -2   0   0 52.7426 1.96457   1
   2   0   0 52.6446 1.79104   5
  -2   0   0 53.8567 1.74115   3
  -2   0   0 50.1203 1.82131   4
   3   0   0 3409.36 90.9543   5
   3   0   0 3597.23 90.9884   6
  -3   0   0 3604.70 92.3204   3
  -3   0   0 3516.50 91.3031   1
  -3   0   0 3301.33 90.9402   6
  -3   0   0 3483.32 91.0176   2
  -3   0   0 3384.19 91.0513   4
  -3   0   0 3574.64 92.8047   5
  -4   0   0 294.020 8.76436   6
  -4   0   0 303.993 8.63063   3
  -4   0   0 309.348 8.77373   5
   4   0   0 309.887 8.64337   6
  -4   0   0 291.890 8.87208   4
  -4   0   0 288.315 8.78547   2
  -4   0   0 308.137 9.18010   1
  -5   0   0 290.240 8.47086   5
  -5   0   0 278.393 8.49021   6
  -5   0   0 279.607 8.92733   1
  -5   0   0 282.499 8.28816   3
  -5   0   0 275.251 8.51562   2
  -5   0   0 271.913 8.60391   4
   5   0   0 279.806 8.25978   6
   6   0   0 884.170 24.3160   1
  -6   0   0 865.614 23.6009   5
  -6   0   0 873.126 24.2820   1
  -6   0   0 836.054 23.7103   2
  -6   0   0 852.648 23.3910   3
   6   0   0 859.909 23.3597   6
  -6   0   0 824.658 23.6376   6
  -6   0   0 829.155 23.8374   4
  -7   0   0 27.7351 1.98836   2
  -7   0   0 29.3566 2.08374   4
   7   0   0 27.9042 2.24788   1
  -7   0   0 30.5670 2.32039   1
  -7   0   0 31.1053 1.98645   5
   7   0   0 32.4593 1.84394   6
  -7   0   0 28.5934 1.83652   3
  -7   0   0 27.8277 1.93979   6
  -8   0   0 0.46901 0.72307   2
   8   0   0 0.35216 0.51276   6
  -8   0   0 0.28368 0.82159   1
  -8   0   0 0.72443 0.73712   4
  -8   0   0 -0.2123 0.49580   6
  -8   0   0 1.64518 0.76736   3
  -8   0   0 2.78080 0.88131   5
   8   0   0 -0.9267 0.54871   1
   9   0   0 2.20878 1.16505   1
   9   0   0 5.05249 0.98510   6
  -9   0   0 3.11160 1.04456   5
  -9   0   0 4.34196 1.15431   6
  -9   0   0 3.63791 1.16116   2
  -9   0   0 3.44970 1.19362   4
  -9   0   0 2.38821 0.97216   3
  -9   0   0 3.09775 1.28938   1
 -10   0   0 87.4655 4.18494   3
 -10   0   0 86.9281 4.48277   6
 -10   0   0 98.7590 5.17503   1
  10   0   0 98.7061 5.18879   1
 -10   0   0 83.9267 4.51921   2
 -10   0   0 83.7209 4.63040   4
 -10   0   0 91.6805 4.39949   5
 -11   0   0 205.123 8.58357   4
 -11   0   0 230.320 9.17068   1
 -11   0   0 211.605 8.49453   2
 -11   0   0 216.755 8.40355   6
 -11   0   0 215.986 8.16091   5
 -11   0   0 214.269 7.86980   3
  11   0   0 207.591 8.97058   1
 -12   0   0 25.1270 2.93870   5
 -12   0   0 21.1761 3.14746   1
  12   0   0 18.8305 3.27936   1
 -12   0   0 17.1984 2.58933   6
 -12   0   0 26.4656 3.29469   4
 -12   0   0 28.5174 2.92085   3
 -12   0   0 24.8610 3.10002   2
 -13   0   0 32.7574 2.91190   3
 -13   0   0 33.1369 3.14271   5
 -13   0   0 33.6486 3.67195   6
 -13   0   0 25.7582 3.50815   1
 -13   0   0 32.9472 3.90225   4
  13   0   0 33.9759 4.26790   1
 -13   0   0 32.7654 3.64992   2
 -14   0   0 2.12003 1.25304   3
 -14   0   0 -0.4079 1.49110   4
 -14   0   0 1.95701 1.42802   2
 -14   0   0 -0.3437 1.28090   5
  14   0   0 -0.3691 1.57389   1
 -14   0   0 0.60489 1.34308   6
 -14   0   0 -1.4850 1.24490   1
 -15   0   0 176.167 8.91908   2
 -15   0   0 197.033 9.01805   6
 -15   0   0 181.392 7.95153   3
 -15   0   0 209.686 9.74219   4
 -15   0   0 198.682 9.65731   1
 -15   0   0 182.803 8.44548   5
 -16   0   0 72.9245 5.62149   2
 -16   0   0 74.4710 5.90576   4
 -17   0   0 51.3507 5.77353   4
 -17   0   0 55.0221 6.07125   2
 -18   0   0 79.7370 6.69822   4
 -18   0   0 73.2352 6.16105   2
 -19   0   0 119.513 8.20605   2
 -20   0   0 27.9523 5.16656   2
   0  -1   0 -0.1206 0.21119   5
   0  -1   0 0.51060 0.24556   4
   0   1   0 0.07711 0.22681   2
   0   1   0 0.04801 0.21940   3
   0   1   0 0.78502 0.25999   1
   0   1   0 0.09778 0.25724   5
   0   1   0 0.08295 0.19420   4
  -1  -1   0 2131.92 54.8902   4
  -1  -1   0 2115.70 55.1679   2
   1  -1   0 2045.96 55.2701   5
  -1  -1   0 2003.58 55.4065   5
  -1  -1   0 1958.40 55.2398   3
  -1   1   0 2179.60 55.2887   2
  -1   1   0 2131.46 55.3829   1
  -1   1   0 2121.59 55.3568   5
  -1   1   0 2117.57 55.2395   3
   1   1   0 2161.19 55.2871   6
   1   1   0 2085.42 55.5266   5
  -1   1   0 2158.75 55.2823   4
  -2  -1   0 97.5893 3.32171   2
  -2  -1   0 94.5192 3.43399   3
  -2  -1   0 93.4122 3.54381   5
  -2  -1   0 100.841 3.04380   4
   2  -1   0 104.105 3.37477   5
  -2   1   0 98.9934 3.71174   1
  -2   1   0 103.448 3.47598   2
  -2   1   0 103.509 3.46100   5
  -2   1   0 96.8690 3.52760   4
   2   1   0 98.8273 3.16082   6
  -2   1   0 103.848 3.36048   3
   2   1   0 101.936 3.60355   3
  -3  -1   0 2802.00 74.5591   4
  -3  -1   0 2790.34 74.8848   2
  -3  -1   0 2775.15 75.1876   5
   3  -1   0 3054.80 74.8974   5
  -3  -1   0 2769.31 75.0072   3
  -3   1   0 2864.34 74.9399   5
  -3   1   0 2883.16 74.3506   6
  -3   1   0 2891.38 75.0887   2
  -3   1   0 2926.76 74.8357   3
  -3   1   0 2849.01 75.2839   4
  -3   1   0 2872.55 75.7184   1
   3   1   0 2760.52 74.7467   6
  -4  -1   0 2747.19 70.7649   1
  -4  -1   0 2650.52 71.2250   3
  -4  -1   0 2650.52 71.4266   5
  -4  -1   0 2650.53 71.0886   6
  -4  -1   0 2674.90 70.8591   4
  -4  -1   0 2601.23 71.1373   2
   4   1   0 2696.35 71.0655   6
   4   1   0 2818.03 70.7868   1
  -4   1   0 2699.43 70.7422   6
  -4   1   0 2753.82 71.0161   3
  -4   1   0 2691.89 72.0119   1
  -4   1   0 2782.58 71.1753   5
  -4   1   0 2678.13 71.6223   4
  -4   1   0 2718.54 71.3800   2
  -5  -1   0 53.1331 2.49717   2
  -5  -1   0 50.9652 2.28065   4
  -5  -1   0 49.6551 2.44200   6
  -5  -1   0 55.2418 2.32801   1
  -5  -1   0 57.3631 2.54570   3
  -5  -1   0 51.4644 2.58737   5
  -5   1   0 50.0540 2.72863   4
   5   1   0 54.5190 2.45011   6
  -5   1   0 54.2710 3.06378   1
  -5   1   0 54.8058 2.45833   5
  -5   1   0 54.8742 2.35895   3
  -5   1   0 55.3174 2.65255   2
  -5   1   0 51.3414 2.25131   6
   5   1   0 53.1359 2.31946   1
  -6  -1   0 15.6913 1.40384   1
  -6  -1   0 19.3820 1.66108   5
  -6  -1   0 20.6338 1.52895   3
  -6  -1   0 20.5644 1.60878   2
  -6  -1   0 16.1690 1.69155   6
  -6  -1   0 18.2751 1.42691   4
  -6   1   0 24.5421 1.65159   5
  -6   1   0 20.7245 1.81125   4
  -6   1   0 18.8641 1.44730   6
  -6   1   0 18.3382 1.53773   2
  -6   1   0 22.1145 2.47864   1
   6   1   0 21.0699 1.55688   6
  -6   1   0 23.5027 1.48162   3
   6   1   0 15.0411 1.36380   1
  -7  -1   0 513.366 15.2514   5
  -7  -1   0 498.675 15.1361   6
  -7  -1   0 516.023 15.0086   3
   7  -1   0 516.797 16.2782   1
  -7  -1   0 509.431 15.0174   1
  -7  -1   0 492.772 14.9126   4
  -7  -1   0 505.316 15.1410   2
  -7   1   0 505.571 14.9087   6
  -7   1   0 526.006 14.8242   3
   7   1   0 516.687 15.0666   1
  -7   1   0 532.004 15.4847   2
  -7   1   0 483.425 15.6047   4
   7   1   0 517.757 14.9689   6
  -7   1   0 517.148 16.2621   1
  -7   1   0 504.008 14.9577   5
  -8  -1   0 355.951 11.1904   3
  -8  -1   0 364.490 11.3517   4
   8  -1   0 369.487 12.5966   1
  -8  -1   0 364.792 11.3820   1
  -8  -1   0 346.891 11.3816   2
  -8  -1   0 353.900 11.4581   6
  -8  -1   0 355.431 11.4573   5
  -8   1   0 346.765 12.4356   1
  -8   1   0 346.283 11.9483   4
  -8   1   0 343.674 11.5908   2
   8   1   0 363.546 11.3667   1
   8   1   0 368.648 11.2121   6
  -8   1   0 369.434 11.0578   3
  -8   1   0 344.377 11.1939   6
  -8   1   0 372.418 11.3069   5
  -9  -1   0 227.624 8.26411   4
  -9  -1   0 233.474 8.08877   3
  -9  -1   0 237.437 8.44883   6
   9  -1   0 240.716 9.47443   1
  -9  -1   0 240.818 8.37893   1
  -9  -1   0 226.338 8.33155   2
  -9  -1   0 220.189 8.24195   5
  -9   1   0 238.225 9.47446   1
  -9   1   0 240.479 8.20907   5
  -9   1   0 247.222 8.02773   3
  -9   1   0 216.574 8.45147   2
  -9   1   0 225.773 8.87352   4
   9   1   0 231.449 8.32248   1
  -9   1   0 232.872 8.24284   6
   9   1   0 233.064 8.02901   6
  10  -1   0 99.9977 5.88725   1
 -10  -1   0 104.604 4.76609   3
 -10  -1   0 111.685 5.16550   1
 -10  -1   0 113.130 5.15268   2
 -10  -1   0 111.343 5.22782   6
 -10  -1   0 112.632 5.17699   4
 -10  -1   0 108.135 5.06060   5
 -10   1   0 105.468 4.88349   5
  10   1   0 99.5600 4.63779   6
 -10   1   0 113.141 5.44345   2
 -10   1   0 102.835 5.51485   4
 -10   1   0 104.727 5.88562   1
 -10   1   0 111.052 5.12133   6
  10   1   0 104.952 5.19749   1
 -10   1   0 101.520 4.59252   3
 -11  -1   0 75.3543 4.24035   5
 -11  -1   0 65.1636 4.05274   1
 -11  -1   0 62.1886 3.98689   6
 -11  -1   0 72.1849 4.20830   4
 -11  -1   0 72.4110 4.27493   2
  11  -1   0 75.4147 5.01225   1
 -11  -1   0 70.8835 3.90232   3
 -11   1   0 78.0286 4.16469   5
 -11   1   0 68.7213 4.60494   4
 -11   1   0 69.4297 4.83248   1
  11   1   0 75.3174 4.31217   1
 -11   1   0 70.8662 4.16218   6
 -11   1   0 77.6554 3.89523   3
 -11   1   0 64.9286 4.29854   2
  12  -1   0 418.318 15.5766   1
 -12  -1   0 431.002 14.3909   1
 -12  -1   0 428.153 14.4688   2
 -12  -1   0 433.171 14.5016   6
 -12  -1   0 407.946 13.7212   3
 -12  -1   0 433.960 14.5038   4
 -12  -1   0 437.515 14.2624   5
 -12   1   0 417.632 15.5673   1
 -12   1   0 414.981 15.1511   4
 -12   1   0 434.377 14.0736   5
 -12   1   0 409.708 13.5868   3
 -12   1   0 422.936 14.7790   2
  12   1   0 416.819 14.3729   1
 -12   1   0 415.830 14.2689   6
 -13  -1   0 3.26229 1.43514   3
 -13  -1   0 1.54867 1.42013   5
  13  -1   0 -0.6464 1.78713   1
 -13  -1   0 1.45409 1.11378   2
 -13  -1   0 4.09291 1.64957   4
 -13   1   0 3.79216 1.45595   5
 -13   1   0 1.14830 1.49329   4
 -13   1   0 4.40179 1.60024   6
 -13   1   0 3.19092 1.62594   2
 -13   1   0 1.67713 1.07086   3
 -13   1   0 4.28161 1.86493   1
 -14  -1   0 82.1469 5.18762   4
 -14  -1   0 73.4953 4.61761   3
  14  -1   0 64.9984 5.43943   1
 -14  -1   0 73.3754 4.88375   5
 -14  -1   0 72.5837 4.98779   2
 -14   1   0 74.2588 4.98192   6
 -14   1   0 67.1504 5.03284   2
 -14   1   0 73.7996 4.42347   3
 -14   1   0 67.0748 5.31041   4
 -14   1   0 72.0784 4.55200   5
 -14   1   0 80.3066 5.83608   1
 -15  -1   0 116.496 6.44930   5
  15  -1   0 116.743 7.81763   1
 -15  -1   0 130.885 6.48896   3
 -15  -1   0 132.658 7.21177   4
 -15  -1   0 125.489 7.02996   2
 -15   1   0 104.709 6.68162   2
 -15   1   0 135.115 7.12246   6
 -15   1   0 133.954 8.01732   1
 -15   1   0 119.258 7.41988   4
 -16  -1   0 137.555 7.91369   4
 -16  -1   0 141.878 7.92633   2
 -16  -1   0 138.879 6.99891   3
  16  -1   0 146.646 8.68719   1
 -16   1   0 152.690 8.07279   6
 -16   1   0 154.106 8.83178   4
 -16   1   0 140.039 8.17842   2
 -16   1   0 147.975 8.74922   1
 -17  -1   0 55.2170 5.88439   2
  17  -1   0 45.0387 6.52585   1
 -17   1   0 46.7742 5.67637   2
 -17   1   0 49.4417 6.04890   4
 -17   1   0 47.6409 5.80220   1
 -17   1   0 53.4048 5.56354   6
 -18  -1   0 -1.3956 1.72965   2
 -18   1   0 0.69791 2.17189   4
 -18   1   0 2.52314 2.14061   2
 -19  -1   0 5.67341 2.73909   2
 -19   1   0 5.62271 3.04145   4
 -19   1   0 2.66105 2.69029   2
 -20  -1   0 4.11431 3.07628   2
 -20   1   0 11.5377 3.83542   4
 -20   1   0 6.89500 3.07489   2
   0  -2   0 381.039 10.7240   4
   0  -2   0 369.243 10.9177   2
   0  -2   0 335.777 11.1502   5
   0   2   0 384.804 10.6670   1
   0   2   0 350.155 11.2623   5
   0   2   0 373.595 10.9951   2
   0   2   0 357.604 11.0829   3
   0   2   0 375.981 10.7306   4
  -1  -2   0 50.3943 2.41018   2
  -1  -2   0 47.8852 2.49584   3
  -1  -2   0 51.7434 2.73794   5
  -1  -2   0 51.1853 2.16592   4
  -1  -2   0 53.1693 2.03075   1
  -1   2   0 50.3483 2.67061   5
  -1   2   0 49.3045 2.51889   3
  -1   2   0 53.2239 2.48049   4
  -1   2   0 50.5538 2.51401   2
   1   2   0 54.6107 2.03517   1
   1   2   0 51.9349 2.20707   4
  -1   2   0 51.3774 2.46710   1
   1   2   0 52.0109 2.80093   5
   1   2   0 46.1899 2.40011   2
  -2  -2   0 35.6388 2.08248   3
  -2  -2   0 30.1404 2.08697   5
  -2  -2   0 33.4464 1.57030   4
  -2  -2   0 34.1478 1.89399   2
   2   2   0 35.5449 1.42063   6
  -2   2   0 31.8971 1.94972   3
  -2   2   0 33.4557 2.11162   1
  -2   2   0 33.6397 2.02020   2
   2   2   0 33.1550 2.07103   3
   2   2   0 33.2763 2.26598   5
  -2   2   0 33.5443 2.01232   4
  -2   2   0 32.6674 2.07915   5
  -3  -2   0 0.80624 0.33230   4
  -3  -2   0 0.19170 0.50093   5
  -3  -2   0 1.10357 0.51532   2
  -3  -2   0 0.40327 0.41317   3
  -3   2   0 1.42294 0.59583   5
   3   2   0 -0.2540 0.31737   6
  -3   2   0 1.33155 0.58300   2
  -3   2   0 0.43620 0.55541   4
   3   2   0 0.71226 0.53119   3
  -3   2   0 0.70303 0.47644   3
  -3   2   0 -0.7926 0.46607   1
  -4  -2   0 1126.05 30.2875   4
  -4  -2   0 1085.82 31.2289   3
  -4  -2   0 1105.18 30.9265   2
  -4  -2   0 1105.98 31.5534   5
  -4   2   0 1154.24 31.3337   5
  -4   2   0 1122.67 31.3311   2
  -4   2   0 1130.57 31.5594   4
  -4   2   0 1124.83 29.4883   6
  -4   2   0 1187.58 29.4937   6
  -4   2   0 1148.15 32.0140   1
  -4   2   0 1155.24 31.1023   3
  -5  -2   0 836.679 23.7809   5
  -5  -2   0 800.682 23.2704   3
  -5  -2   0 824.019 22.3932   4
  -5  -2   0 812.714 23.0206   2
  -5   2   0 793.560 23.6751   4
  -5   2   0 820.392 23.2858   5
  -5   2   0 807.351 21.9831   6
  -5   2   0 823.979 23.0591   3
  -5   2   0 870.260 21.9196   6
   5   2   0 802.495 22.7276   6
  -5   2   0 818.297 24.1781   1
  -5   2   0 821.937 23.4625   2
  -6  -2   0 1.91641 0.74718   2
  -6  -2   0 2.50130 0.64350   4
  -6  -2   0 3.29635 1.00478   5
  -6  -2   0 1.26651 0.62605   6
  -6  -2   0 2.93702 0.88044   3
  -6   2   0 2.41843 0.61318   6
  -6   2   0 2.55787 0.83472   5
  -6   2   0 2.84110 0.79826   3
   6   2   0 0.81953 0.40749   1
  -6   2   0 2.64586 1.22611   1
  -6   2   0 3.68512 1.05267   2
  -6   2   0 0.66663 0.77112   4
   6   2   0 2.44282 0.74411   6
  -7  -2   0 229.178 8.07846   2
  -7  -2   0 222.486 7.82910   6
  -7  -2   0 238.100 8.55154   5
  -7  -2   0 237.897 8.26371   3
   7  -2   0 234.251 9.46980   1
  -7  -2   0 241.524 7.66185   4
   7   2   0 220.227 7.84892   6
  -7   2   0 237.525 7.54034   6
  -7   2   0 239.684 8.60828   2
  -7   2   0 249.262 8.11611   3
  -7   2   0 234.557 9.43725   1
   7   2   0 240.267 7.10288   1
  -7   2   0 230.943 8.81913   4
  -7   2   0 238.987 8.25057   5
  -8  -2   0 71.3610 3.54807   6
  -8  -2   0 66.6095 3.62800   2
   8  -2   0 64.6886 4.40366   1
  -8  -2   0 64.6729 3.76630   5
  -8  -2   0 75.2596 3.75906   3
  -8  -2   0 68.6867 3.27080   4
   8   2   0 67.4546 3.42874   6
   8   2   0 68.1123 2.93117   1
  -8   2   0 67.8724 3.92720   2
  -8   2   0 67.7992 3.63638   5
  -8   2   0 61.0105 4.32471   1
  -8   2   0 68.0387 3.27128   6
  -8   2   0 71.4820 4.25504   4
  -8   2   0 66.6163 3.42540   3
  -9  -2   0 82.4187 4.25414   2
  -9  -2   0 83.6717 4.20409   3
  -9  -2   0 83.6309 3.88811   4
  -9  -2   0 84.4756 4.46170   5
   9  -2   0 91.8478 5.44782   1
  -9  -2   0 73.6928 3.96013   6
  -9   2   0 78.3928 4.75840   4
   9   2   0 78.8587 3.96849   1
  -9   2   0 81.9760 4.02996   3
  -9   2   0 75.8674 4.06707   5
  -9   2   0 80.7416 5.15763   1
  -9   2   0 85.8565 4.65849   2
  -9   2   0 75.5137 3.80465   6
   9   2   0 78.1913 3.98861   6
 -10  -2   0 141.021 5.82477   4
 -10  -2   0 144.321 6.09346   3
 -10  -2   0 140.433 6.18573   2
  10  -2   0 135.882 7.29929   1
 -10  -2   0 126.012 6.11519   5
 -10   2   0 134.089 7.27515   1
 -10   2   0 127.693 5.89393   5
  10   2   0 138.108 5.86553   6
 -10   2   0 147.455 5.96707   6
 -10   2   0 142.752 5.89385   3
 -10   2   0 142.925 6.65097   2
 -10   2   0 141.646 6.96980   4
 -11  -2   0 21.5846 2.95574   5
 -11  -2   0 24.7294 2.77954   3
  11  -2   0 27.0970 3.86816   1
 -11  -2   0 21.0495 2.78772   2
 -11  -2   0 24.0370 2.75449   4
 -11   2   0 21.1181 3.26687   4
 -11   2   0 21.8584 2.60064   3
 -11   2   0 26.0752 3.73311   1
 -11   2   0 28.4018 3.11562   5
 -11   2   0 17.5371 2.76151   2
 -11   2   0 21.2645 2.62199   6
  11   2   0 21.5286 2.56590   6
  12  -2   0 41.7192 4.94413   1
 -12  -2   0 49.3535 3.56954   4
 -12  -2   0 56.7115 4.04024   5
 -12  -2   0 51.7080 3.85178   2
 -12  -2   0 56.2362 3.75128   3
 -12   2   0 41.1513 4.43056   2
 -12   2   0 52.8710 3.72006   5
 -12   2   0 43.7600 4.97709   1
 -12   2   0 49.7604 3.65545   6
 -12   2   0 45.2282 3.34664   3
 -12   2   0 47.7679 4.27876   4
 -13  -2   0 8.76686 2.01228   4
 -13  -2   0 2.56887 1.58825   5
  13  -2   0 5.04968 2.44904   1
 -13  -2   0 7.40825 1.87420   3
 -13  -2   0 5.74493 1.91714   2
 -13   2   0 8.68995 1.97617   5
 -13   2   0 14.3747 2.40251   6
 -13   2   0 12.1737 2.86837   1
 -13   2   0 7.11299 2.37444   4
 -13   2   0 6.66742 2.10455   2
 -13   2   0 6.63904 1.65781   3
 -14  -2   0 -1.1443 1.20840   5
  14  -2   0 -2.2785 1.57608   1
 -14  -2   0 0.09018 1.31516   2
 -14  -2   0 0.45184 1.35321   4
 -14  -2   0 0.49947 1.31212   3
 -14   2   0 -0.0128 1.55787   4
 -14   2   0 -0.1825 1.57073   2
 -14   2   0 0.85859 1.47331   6
 -14   2   0 -1.0707 1.42371   1
 -15  -2   0 1.96911 1.71658   2
 -15  -2   0 -0.7337 1.45620   5
 -15  -2   0 -0.5756 1.56111   3
  15  -2   0 -0.7826 2.53102   1
 -15   2   0 1.33872 1.95156   1
 -15   2   0 -0.8000 1.61662   4
 -15   2   0 -0.3778 1.69714   2
 -15   2   0 1.75292 1.56242   6
  16  -2   0 65.8760 6.18930   1
 -16  -2   0 64.2894 5.20101   2
 -16  -2   0 70.6330 5.10778   3
 -16   2   0 56.1430 6.22605   2
 -16   2   0 60.7012 5.10557   6
 -16   2   0 51.8715 6.24375   4
 -16   2   0 64.0104 5.93770   1
 -17  -2   0 6.61833 2.51883   3
  17  -2   0 7.25631 2.93673   1
 -17  -2   0 4.72535 2.25510   2
 -17   2   0 6.31501 2.95133   4
 -17   2   0 5.38269 2.70934   1
 -17   2   0 4.58077 2.72214   2
 -17   2   0 4.57792 2.17548   6
 -18  -2   0 25.5581 4.38283   2
  18  -2   0 34.5846 5.49737   1
 -18   2   0 21.0821 4.32653   2
 -18   2   0 19.9475 3.82325   6
 -18   2   0 20.0485 4.43390   4
 -18   2   0 28.4091 5.27574   1
 -19  -2   0 40.4642 5.43000   2
 -19   2   0 39.5124 6.17788   1
 -19   2   0 46.0645 6.45662   2
 -19   2   0 31.7023 4.78413   6
 -19   2   0 40.6525 5.84621   4
 -20   2   0 25.8046 5.21701   4
   0  -3   0 0.05675 0.46848   4
   0  -3   0 -0.1022 0.50038   5
   0  -3   0 -0.1991 0.47185   2
   0  -3   0 -0.7669 0.31430   1
   0   3   0 -0.1427 0.44618   4
   0   3   0 -0.4466 0.42297   2
   0   3   0 -0.1005 0.40822   1
   0   3   0 0.12822 0.58859   5
   0   3   0 0.14281 0.56459   3
   1  -3   0 11.3685 1.52515   4
   1  -3   0 10.9255 1.50506   1
  -1  -3   0 11.4918 1.64524   3
  -1  -3   0 10.7274 1.28483   4
  -1  -3   0 13.0328 1.66165   2
  -1  -3   0 11.7704 1.23924   1
  -1  -3   0 8.82391 1.63379   5
   1   3   0 10.6215 1.76796   5
  -1   3   0 9.54881 1.61259   5
   1   3   0 12.9241 1.32929   1
  -1   3   0 11.1937 1.48010   4
   1   3   0 10.0270 1.47540   2
  -1   3   0 8.66530 1.45566   3
  -1   3   0 13.8147 1.76264   2
   1   3   0 9.78517 1.25451   4
  -1   3   0 11.2249 1.54633   1
   1   3   0 8.46040 1.53438   3
  -2  -3   0 39.9041 2.45626   2
  -2  -3   0 39.8081 2.08367   4
  -2  -3   0 36.0009 2.51770   3
  -2  -3   0 40.8744 1.79944   1
  -2  -3   0 37.2987 2.77339   5
  -2   3   0 35.1781 2.48553   1
   2   3   0 40.8374 2.97850   5
  -2   3   0 43.5939 2.91411   5
  -2   3   0 35.0368 2.52144   3
   2   3   0 39.6217 2.70200   3
   2   3   0 38.1280 1.74460   1
  -2   3   0 41.9149 2.70451   2
  -2   3   0 36.5824 2.47152   4
   2   3   0 41.2768 1.56277   6
   2   3   0 39.5973 1.55344   6
  -3  -3   0 502.455 15.8508   5
  -3  -3   0 465.733 15.1892   3
  -3  -3   0 486.999 14.8434   2
  -3  -3   0 512.919 14.0879   4
  -3   3   0 499.731 15.5002   1
  -3   3   0 492.893 15.2922   2
  -3   3   0 485.896 15.4780   5
   3   3   0 485.648 13.8165   6
   3   3   0 493.071 15.5172   3
  -3   3   0 494.566 15.2662   4
  -3   3   0 493.564 15.2134   3
  -4  -3   0 53.7446 3.28321   3
  -4  -3   0 56.4371 3.05425   2
  -4  -3   0 57.4933 3.57289   5
  -4  -3   0 58.5102 2.48474   4
  -4   3   0 52.2001 3.28869   4
  -4   3   0 54.6246 3.31319   2
  -4   3   0 52.7262 3.17010   3
  -4   3   0 54.8175 3.53596   1
   4   3   0 52.2726 3.41047   3
  -4   3   0 60.7568 3.56857   5
   4   3   0 59.4840 2.65218   6
  -5  -3   0 151.809 5.14032   4
  -5  -3   0 153.883 6.33300   3
   5  -3   0 160.407 6.99801   1
  -5  -3   0 158.235 5.99425   2
  -5  -3   0 146.449 6.51918   5
  -5   3   0 156.834 6.44437   5
   5   3   0 145.570 5.43555   6
  -5   3   0 155.948 6.18531   3
  -5   3   0 144.088 6.25909   2
  -5   3   0 147.752 6.76336   1
  -5   3   0 146.329 6.41995   4
  -6  -3   0 47.7092 2.96626   2
  -6  -3   0 55.5766 3.38425   3
   6  -3   0 47.4139 3.69173   1
  -6  -3   0 48.7496 3.43486   5
  -6  -3   0 49.1897 2.43952   4
  -6   3   0 51.6147 3.19087   3
  -6   3   0 50.6704 3.50574   4
  -6   3   0 53.6903 2.03581   6
   6   3   0 51.5283 2.79905   6
  -6   3   0 53.1985 1.94692   6
  -6   3   0 52.4309 3.43509   2
  -6   3   0 45.8542 3.60376   1
  -6   3   0 45.9871 3.22810   5
  -7  -3   0 10.0556 1.76109   3
   7  -3   0 8.93744 2.20942   1
  -7  -3   0 11.3110 1.77693   2
  -7  -3   0 10.7483 1.36474   4
  -7  -3   0 10.7659 1.91710   5
  -7   3   0 11.8599 2.05526   2
   7   3   0 10.6467 1.55628   6
  -7   3   0 9.75548 1.72424   3
  -7   3   0 7.34512 1.71669   4
  -7   3   0 11.2153 1.90424   5
  -7   3   0 7.76616 1.98103   1
  -7   3   0 10.7167 1.16060   6
  -8  -3   0 0.58401 0.65388   4
  -8  -3   0 0.77524 0.94872   5
  -8  -3   0 -0.9799 0.67645   3
   8  -3   0 -0.0488 1.02804   1
  -8  -3   0 1.13313 0.98683   2
  -8   3   0 0.64443 0.93164   4
   8   3   0 -0.1129 0.73445   6
  -8   3   0 0.39079 0.84410   2
  -8   3   0 0.28998 0.56429   6
  -8   3   0 0.88476 0.86813   5
  -8   3   0 0.89807 0.86226   3
  -8   3   0 1.07897 1.28811   1
  -9  -3   0 1.23561 0.79998   4
  -9  -3   0 -0.0967 0.94392   3
   9  -3   0 1.65874 1.69899   1
  -9  -3   0 3.64736 1.33779   2
  -9  -3   0 2.14446 1.37062   5
  -9   3   0 0.35538 0.79639   6
   9   3   0 0.79817 0.88363   6
  -9   3   0 0.26538 0.82424   5
  -9   3   0 1.63753 1.01128   2
  -9   3   0 0.70233 0.85668   3
  -9   3   0 0.88616 1.26612   1
  -9   3   0 0.87011 1.25936   4
 -10  -3   0 106.812 5.60038   2
 -10  -3   0 112.415 6.02298   5
  10  -3   0 121.473 7.16679   1
 -10  -3   0 120.049 5.85941   3
 -10   3   0 124.035 5.23551   6
 -10   3   0 109.442 5.53735   3
 -10   3   0 117.334 6.33203   2
  10   3   0 120.491 5.57142   6
 -10   3   0 121.328 7.11219   1
 -10   3   0 117.553 6.62304   4
 -10   3   0 121.589 5.96718   5
 -11  -3   0 56.8461 3.92624   3
  11  -3   0 51.6725 4.82224   1
 -11  -3   0 57.8710 3.98964   2
 -11  -3   0 50.7528 3.30838   4
 -11  -3   0 57.1824 4.17804   5
 -11   3   0 56.9401 4.93180   1
 -11   3   0 43.3058 3.63484   5
  11   3   0 57.3568 3.74007   6
 -11   3   0 46.9253 5.07535   4
 -11   3   0 45.4332 4.08254   2
 -11   3   0 55.9574 3.53894   6
 -11   3   0 44.2576 3.41888   3
 -12  -3   0 87.2435 5.01031   3
 -12  -3   0 77.4949 4.92489   2
 -12  -3   0 78.7802 5.11594   5
  12  -3   0 55.3368 6.36416   1
 -12   3   0 69.3119 5.16653   2
 -12   3   0 79.5739 4.73309   3
 -12   3   0 76.2788 5.67887   4
 -12   3   0 74.8760 5.90148   1
 -12   3   0 70.6544 4.31933   6
  12   3   0 71.9209 4.42899   6
 -12   3   0 74.3874 4.84563   5
 -13  -3   0 3.40685 1.67965   3
 -13  -3   0 1.20230 1.62305   5
 -13  -3   0 1.09881 1.59983   2
  13  -3   0 3.99926 2.73848   1
 -13   3   0 2.52756 1.56696   2
 -13   3   0 3.30228 2.06063   1
 -13   3   0 2.78729 1.91093   4
 -13   3   0 0.56430 1.25942   6
 -14  -3   0 1.22725 1.68156   2
 -14  -3   0 -0.1626 1.43439   3
 -14  -3   0 -0.5196 1.71413   5
  14  -3   0 2.19511 2.20971   1
 -14   3   0 4.80049 2.08746   2
 -14   3   0 2.59220 1.58782   6
 -14   3   0 2.59498 2.36283   1
 -14   3   0 4.01169 2.06918   4
 -15  -3   0 32.7514 4.34789   5
 -15  -3   0 27.1163 3.94468   2
  15  -3   0 25.6000 4.60621   1
 -15  -3   0 29.0053 3.84461   3
 -15   3   0 33.0578 5.20005   1
 -15   3   0 31.3252 3.87741   6
 -15   3   0 26.9803 4.33527   2
 -15   3   0 21.1228 4.11047   4
 -16  -3   0 1.60168 1.78740   2
 -16  -3   0 1.09318 1.97854   5
  16  -3   0 5.81721 3.05686   1
 -16  -3   0 -0.0946 1.70742   3
 -16   3   0 2.90638 1.88275   6
 -16   3   0 0.69630 2.03013   2
 -16   3   0 11.6760 3.56423   1
 -16   3   0 2.88201 2.24485   4
  17  -3   0 48.4813 6.62650   1
 -17  -3   0 36.5001 4.87162   2
 -17  -3   0 33.0003 4.32726   3
 -17   3   0 51.5457 5.48662   6
 -17   3   0 45.3519 6.12899   2
 -17   3   0 43.2052 6.20011   1
 -17   3   0 30.7078 5.07529   4
 -18  -3   0 6.70799 2.78564   2
  18  -3   0 7.07509 3.37831   1
 -18  -3   0 1.51652 2.58091   3
 -18   3   0 1.73219 2.09598   6
 -18   3   0 3.41263 2.90685   1
 -18   3   0 3.49099 2.51463   2
 -18   3   0 6.46305 3.44510   4
 -19  -3   0 3.95007 2.66552   2
  19  -3   0 5.61345 3.10999   1
 -19   3   0 4.04991 3.34330   1
 -19   3   0 1.29564 2.31335   2
 -19   3   0 0.26955 2.45901   4
 -19   3   0 3.66937 2.57865   6
   0  -4   0 617.843 18.5865   4
   0  -4   0 594.584 19.7538   5
   0  -4   0 648.403 18.5259   1
   0  -4   0 608.837 19.0517   2
   0   4   0 646.300 19.3551   2
   0   4   0 641.849 18.7315   4
   0   4   0 600.470 19.4867   3
   0   4   0 630.038 20.0769   5
   0   4   0 636.343 18.4603   1
   1  -4   0 16.5214 2.46133   5
  -1  -4   0 14.8584 1.68245   1
  -1  -4   0 19.6611 2.05012   4
   1  -4   0 12.2857 1.80805   4
  -1  -4   0 12.6716 1.94185   2
   1  -4   0 12.5210 1.89360   1
  -1  -4   0 14.4795 2.34823   5
   1  -4   0 16.0259 2.13831   2
  -1  -4   0 16.7813 2.35445   3
  -1   4   0 13.5828 2.05554   2
  -1   4   0 13.7393 1.86625   4
  -1   4   0 18.0034 2.63644   5
   1   4   0 18.4676 1.98735   4
   1   4   0 14.5550 2.24552   3
   1   4   0 11.6607 2.22809   5
   1   4   0 13.4616 1.57767   1
  -1   4   0 12.8799 1.89485   1
   1   4   0 15.2208 2.11359   2
  -1   4   0 14.0234 2.26296   3
  -2  -4   0 121.115 4.25337   1
  -2  -4   0 110.535 4.56524   4
  -2  -4   0 107.113 5.10148   2
  -2  -4   0 113.888 5.87379   5
  -2  -4   0 107.316 5.44348   3
   2  -4   0 103.572 5.09691   4
   2  -4   0 118.302 5.44295   1
  -2   4   0 110.537 5.79874   5
   2   4   0 108.898 5.57436   3
  -2   4   0 119.350 5.39607   1
   2   4   0 115.893 3.56891   6
  -2   4   0 111.730 5.24893   4
  -2   4   0 124.640 5.66571   2
   2   4   0 108.263 4.12341   1
  -2   4   0 104.564 5.41232   3
   2   4   0 114.513 3.58091   6
   2   4   0 109.667 5.94537   5
   2   4   0 107.456 5.28481   2
  -3  -4   0 438.864 12.2891   1
  -3  -4   0 447.774 14.1878   2
  -3  -4   0 445.153 13.1853   4
   3  -4   0 452.406 14.7766   1
  -3  -4   0 429.545 14.6287   3
  -3  -4   0 425.325 15.0526   5
  -3   4   0 438.632 14.6598   3
  -3   4   0 429.021 14.4273   4
   3   4   0 470.599 15.7091   5
  -3   4   0 423.235 14.5230   1
   3   4   0 443.539 14.9447   3
  -3   4   0 450.649 14.7390   2
  -3   4   0 429.001 14.9700   5
   3   4   0 441.439 12.6256   6
   3   4   0 443.896 12.5822   6
   4  -4   0 151.341 7.03340   1
  -4  -4   0 142.428 7.03882   5
  -4  -4   0 150.792 6.83845   3
  -4  -4   0 155.765 6.40851   2
  -4  -4   0 166.394 5.56786   4
  -4   4   0 161.911 6.92996   3
  -4   4   0 140.350 6.87220   5
   4   4   0 159.426 7.14290   3
  -4   4   0 150.383 6.85556   2
  -4   4   0 160.823 6.94987   4
   4   4   0 149.685 5.40705   6
  -4   4   0 143.234 6.84975   1
  -5  -4   0 4.50566 0.89937   4
  -5  -4   0 4.77912 1.52768   5
  -5  -4   0 6.61959 1.51304   2
  -5  -4   0 6.96990 1.63770   3
   5  -4   0 1.73229 1.30677   1
  -5   4   0 3.18115 1.35334   4
  -5   4   0 3.47689 1.47252   1
  -5   4   0 7.47197 1.79380   2
   5   4   0 2.35260 1.31474   3
   5   4   0 4.16415 0.98054   6
  -5   4   0 3.02850 1.16614   3
  -5   4   0 4.24798 1.37607   5
   6  -4   0 112.428 6.38973   1
  -6  -4   0 126.563 5.61504   2
  -6  -4   0 121.695 6.00990   3
  -6  -4   0 111.739 6.12278   5
  -6  -4   0 124.368 4.61039   4
  -6   4   0 127.465 5.96842   3
  -6   4   0 113.792 6.33989   1
  -6   4   0 111.043 5.96140   2
  -6   4   0 109.635 5.90618   5
  -6   4   0 118.386 6.15619   4
  -7  -4   0 34.1228 3.32819   5
  -7  -4   0 33.9250 2.19733   4
  -7  -4   0 34.1900 2.84350   2
  -7  -4   0 34.3551 3.65767   3
   7  -4   0 34.6628 4.33194   1
  -7   4   0 32.1612 3.69306   4
   7   4   0 36.2146 2.64940   6
  -7   4   0 31.3412 1.62881   6
  -7   4   0 32.7488 3.64715   2
  -7   4   0 34.3534 4.13656   1
  -7   4   0 31.7317 3.42467   3
  -7   4   0 34.3112 3.81845   5
   8  -4   0 83.3797 5.91498   1
  -8  -4   0 85.3378 5.37086   5
  -8  -4   0 80.6033 4.64261   2
  -8  -4   0 90.8769 3.94394   4
  -8  -4   0 86.1873 5.10197   3
  -8   4   0 84.8862 3.47491   6
  -8   4   0 79.4565 4.82486   3
  -8   4   0 77.7437 5.13607   2
  -8   4   0 82.1747 5.38683   4
  -8   4   0 89.4314 5.31108   5
   8   4   0 87.5497 4.46945   6
  -8   4   0 94.5766 6.06095   1
  -9  -4   0 148.642 7.05373   3
   9  -4   0 151.781 8.35346   1
  -9  -4   0 146.237 7.41517   5
  -9  -4   0 138.714 6.62565   2
  -9   4   0 153.913 7.64511   2
  -9   4   0 140.408 6.83653   3
  -9   4   0 146.689 5.51555   6
  -9   4   0 149.952 7.27352   5
  -9   4   0 137.894 7.54725   4
   9   4   0 147.334 6.41206   6
  -9   4   0 160.099 8.44754   1
 -10  -4   0 15.5204 2.60991   3
  10  -4   0 6.92702 2.95635   1
 -10  -4   0 13.2527 2.71956   5
 -10  -4   0 14.2082 2.46783   2
 -10   4   0 10.9916 2.23455   3
 -10   4   0 9.49255 2.62509   4
 -10   4   0 12.6645 3.03285   1
 -10   4   0 13.2490 1.80756   6
 -10   4   0 12.3642 2.63105   2
 -10   4   0 11.3806 2.31614   5
  10   4   0 9.87002 2.03548   6
 -11  -4   0 0.92848 1.32509   3
 -11  -4   0 -1.3954 1.11476   2
  11  -4   0 -2.9044 1.84982   1
 -11  -4   0 3.52071 1.79211   5
  11   4   0 1.30393 1.28264   6
 -11   4   0 0.84145 0.99021   6
 -11   4   0 -0.8300 1.21698   2
 -11   4   0 2.68177 1.96577   1
 -11   4   0 -1.5881 1.11727   4
 -11   4   0 1.10001 1.22825   3
 -12  -4   0 -1.3838 1.07264   3
  12  -4   0 -1.2004 2.05345   1
 -12  -4   0 0.72995 1.42389   2
 -12  -4   0 0.88244 1.71221   5
 -12   4   0 4.16524 1.98454   4
 -12   4   0 0.82498 1.09992   6
 -12   4   0 3.46303 2.33959   1
 -12   4   0 -0.7695 1.32255   2
  12   4   0 3.21807 1.44538   6
 -13  -4   0 29.7674 3.87012   2
 -13  -4   0 39.7743 4.46230   3
 -13  -4   0 50.6133 5.31785   5
  13  -4   0 33.1773 5.62211   1
 -13   4   0 36.2537 5.05635   4
 -13   4   0 31.8298 4.62445   2
  13   4   0 33.6482 3.82489   6
 -13   4   0 43.9295 3.50547   6
 -13   4   0 34.0197 5.29553   1
 -14  -4   0 50.6368 5.46068   5
 -14  -4   0 47.9495 5.02146   3
 -14  -4   0 50.8149 5.29524   2
  14  -4   0 52.2462 6.54467   1
 -14   4   0 48.3860 6.41386   1
 -14   4   0 49.0404 6.17075   4
 -14   4   0 37.7134 5.27074   2
 -14   4   0 41.0265 4.17741   6
 -15  -4   0 53.6529 4.86949   2
 -15  -4   0 52.7704 4.83583   3
 -15  -4   0 49.0349 5.54047   5
  15  -4   0 60.3915 7.41592   1
 -15   4   0 50.4922 6.74893   1
 -15   4   0 65.8647 4.86969   6
 -15   4   0 48.1222 6.30528   4
 -15   4   0 61.1701 6.84485   2
  16  -4   0 26.4563 5.38386   1
 -16  -4   0 13.8137 3.31729   2
 -16  -4   0 14.7931 3.47385   3
 -16   4   0 16.9577 4.07050   1
 -16   4   0 18.5284 3.97881   2
 -16   4   0 19.2783 3.40736   6
 -16   4   0 17.3402 4.10344   4
 -17  -4   0 26.5385 4.38323   3
  17  -4   0 31.8162 5.62639   1
 -17  -4   0 29.0661 4.58797   2
 -17   4   0 23.6434 4.95554   1
 -17   4   0 23.8644 3.80028   6
 -17   4   0 21.3742 4.67696   2
 -17   4   0 20.9113 4.62144   4
  18  -4   0 20.8404 4.69264   1
 -18  -4   0 26.9381 4.49496   2
 -18  -4   0 31.0891 4.63874   3
 -18   4   0 33.8890 5.92301   4
 -18   4   0 33.7900 4.59783   6
 -18   4   0 24.2345 4.90436   2
 -18   4   0 29.0246 5.44845   1
   0  -5   0 0.06639 0.88865   3
   0  -5   0 0.69651 0.93983   2
   0  -5   0 -0.8104 0.92118   5
   0  -5   0 -0.1394 0.69730   4
   0  -5   0 -1.2620 0.73764   1
   0   5   0 -0.7645 0.55852   1
   0   5   0 1.06073 1.00444   2
   0   5   0 -0.7254 0.90001   3
   0   5   0 -0.7419 0.73591   4
   0   5   0 0.88342 1.25852   5
  -1  -5   0 16.3197 2.61937   3
   1  -5   0 21.6848 2.64972   4
  -1  -5   0 13.3311 2.61587   5
   1  -5   0 17.8835 2.57311   2
   1  -5   0 19.5174 3.06406   5
  -1  -5   0 16.1455 2.42596   2
  -1  -5   0 19.3711 2.32359   4
  -1  -5   0 19.3157 2.17436   1
   1  -5   0 18.5098 2.60882   1
  -1   5   0 19.0819 3.14128   5
   1   5   0 21.5978 2.92109   2
  -1   5   0 22.1174 2.74168   4
  -1   5   0 16.0487 2.60343   2
   1   5   0 16.2932 2.97112   5
  -1   5   0 18.6656 2.91125   3
  -1   5   0 19.3047 2.49824   1
   1   5   0 19.0116 2.84701   3
   1   5   0 19.5816 2.15330   1
   2  -5   0 106.713 5.43620   4
   2  -5   0 101.693 5.56206   2
  -2  -5   0 94.0983 5.21151   2
   2  -5   0 98.5914 5.94063   5
   2  -5   0 103.489 5.45940   1
  -2  -5   0 95.6908 4.79972   1
  -2  -5   0 110.892 4.82608   4
  -2  -5   0 98.4683 5.68908   3
  -2  -5   0 113.194 6.36010   5
   2   5   0 108.168 3.55935   6
  -2   5   0 90.8570 5.59155   3
   2   5   0 105.737 6.04654   3
  -2   5   0 98.3500 5.60185   2
  -2   5   0 103.843 5.40279   4
  -2   5   0 104.414 5.36468   1
  -2   5   0 103.356 6.16910   5
   2   5   0 111.032 6.53098   5
  -3  -5   0 3.04947 1.29275   2
   3  -5   0 2.61668 1.29956   4
  -3  -5   0 3.07826 1.47982   3
   3  -5   0 1.97476 1.42674   5
   3  -5   0 1.38270 1.24509   1
  -3  -5   0 3.48738 1.52438   5
  -3  -5   0 4.85847 1.18739   4
   3   5   0 2.27677 1.50844   3
   3   5   0 3.33060 0.79813   6
  -3   5   0 6.09995 1.82170   3
  -3   5   0 4.12919 1.61582   5
  -3   5   0 2.45689 1.36468   1
  -3   5   0 1.95064 1.28334   2
  -3   5   0 3.60195 1.42536   4
  -4  -5   0 213.710 9.80138   5
  -4  -5   0 219.184 9.45837   3
  -4  -5   0 219.576 8.80569   2
   4  -5   0 219.254 9.47867   1
  -4  -5   0 222.974 7.67750   4
  -4   5   0 220.481 9.47041   2
   4   5   0 219.427 7.46604   6
  -4   5   0 214.184 9.72828   5
  -4   5   0 219.930 9.39310   1
   4   5   0 227.601 9.87288   3
  -4   5   0 226.029 9.35150   4
  -4   5   0 219.686 9.41744   3
  -5  -5   0 50.6564 4.36284   5
   5  -5   0 54.2770 4.29818   1
  -5  -5   0 49.1220 2.81035   4
  -5  -5   0 56.3391 3.79602   2
  -5  -5   0 49.3203 4.06271   3
  -5   5   0 52.7198 4.18694   2
  -5   5   0 42.4482 3.77151   3
  -5   5   0 52.4385 4.10707   4
  -5   5   0 51.2835 4.39382   5
  -5   5   0 51.4571 4.24213   1
   5   5   0 50.5038 2.98442   6
   5   5   0 51.3678 4.37817   3
  -6  -5   0 298.359 11.3444   2
  -6  -5   0 328.072 13.0426   5
   6  -5   0 304.466 12.6364   1
  -6  -5   0 318.795 12.3248   3
  -6   5   0 316.045 12.1778   3
  -6   5   0 322.731 12.4966   4
  -6   5   0 313.452 12.5723   5
  -6   5   0 303.216 12.5173   1
   6   5   0 325.692 10.6261   6
  -6   5   0 303.454 12.3323   2
   7  -5   0 199.546 9.60241   1
  -7  -5   0 193.148 8.21449   2
  -7  -5   0 190.650 8.80128   3
  -7  -5   0 191.657 9.30159   5
  -7   5   0 204.028 9.36395   4
  -7   5   0 188.494 9.05204   2
  -7   5   0 190.401 5.57930   6
   7   5   0 192.851 7.57001   6
  -7   5   0 192.199 9.38767   1
  -7   5   0 196.481 8.83770   3
  -7   5   0 186.733 9.04470   5
  -8  -5   0 257.862 10.7404   3
   8  -5   0 249.705 11.6358   1
  -8  -5   0 264.824 10.1327   2
  -8  -5   0 270.273 11.3853   5
  -8   5   0 258.764 11.1396   2
  -8   5   0 242.218 10.7721   5
  -8   5   0 246.241 7.71487   6
  -8   5   0 241.469 11.3143   1
  -8   5   0 238.872 10.9913   4
   8   5   0 262.835 9.47909   6
  -8   5   0 236.977 10.3186   3
  -9  -5   0 3.07795 1.78946   3
  -9  -5   0 3.93553 1.70318   2
  -9  -5   0 1.63297 1.62052   5
   9  -5   0 -2.2119 1.98551   1
   9   5   0 3.74403 1.42128   6
  -9   5   0 3.79716 1.01399   6
  -9   5   0 1.34786 1.63179   2
  -9   5   0 2.99926 1.49690   3
  -9   5   0 5.31308 2.19946   1
  -9   5   0 3.03305 1.97135   4
  -9   5   0 4.13790 1.82422   5
 -10  -5   0 46.0970 3.96007   2
 -10  -5   0 49.2453 4.32207   3
  10  -5   0 39.7708 5.65859   1
 -10  -5   0 50.3560 4.67826   5
 -10   5   0 46.4794 5.77400   1
  10   5   0 49.1218 3.78475   6
 -10   5   0 42.9431 2.81106   6
 -10   5   0 48.3592 5.54811   4
 -10   5   0 45.4085 5.31938   2
 -10   5   0 47.9179 5.56565   3
 -11  -5   0 291.161 11.4397   2
 -11  -5   0 273.568 12.2501   5
 -11  -5   0 293.035 11.9241   3
  11  -5   0 286.514 13.5888   1
 -11   5   0 253.166 12.1908   2
  11   5   0 295.707 11.0113   6
 -11   5   0 275.255 12.8112   4
 -11   5   0 277.190 13.2730   1
 -11   5   0 269.985 9.71234   6
  12  -5   0 185.048 10.7398   1
 -12  -5   0 203.561 9.17760   2
 -12  -5   0 203.237 9.93732   5
 -12  -5   0 212.754 9.63947   3
 -12   5   0 160.419 9.81451   4
 -12   5   0 175.287 10.4650   1
 -12   5   0 181.581 9.96803   2
 -12   5   0 190.769 7.72637   6
  12   5   0 182.173 8.45329   6
  13  -5   0 131.499 9.58638   1
 -13  -5   0 148.675 7.84697   2
 -13  -5   0 149.325 8.54491   5
 -13  -5   0 143.995 8.01497   3
  13   5   0 141.964 7.39883   6
 -13   5   0 129.083 9.08406   1
 -13   5   0 156.236 9.42935   4
 -13   5   0 147.111 8.89687   2
 -13   5   0 141.628 6.74570   6
 -14  -5   0 26.4355 4.03361   2
 -14  -5   0 25.6237 4.11889   3
  14  -5   0 23.7079 5.05854   1
 -14   5   0 21.9764 3.18683   6
 -14   5   0 23.7602 4.85900   1
 -14   5   0 26.4268 4.86936   4
 -14   5   0 28.1313 4.77873   2
  14   5   0 23.8617 3.62498   6
  15  -5   0 14.4473 4.07761   1
 -15  -5   0 17.5580 3.59590   2
 -15  -5   0 25.5601 4.20275   3
 -15   5   0 25.6823 5.20602   1
 -15   5   0 16.4364 2.90960   6
 -15   5   0 15.7384 4.26642   4
 -15   5   0 21.0284 4.50294   2
 -16  -5   0 64.6797 5.71218   2
  16  -5   0 65.6076 8.05556   1
 -16  -5   0 60.7935 6.38622   3
 -16   5   0 67.9100 7.96665   4
 -16   5   0 67.9922 8.34593   1
 -16   5   0 64.7286 7.72518   2
 -16   5   0 68.4056 5.26457   6
 -17  -5   0 68.6746 6.03017   3
 -17  -5   0 67.5066 6.01315   2
  17  -5   0 70.8335 8.43586   1
 -17   5   0 70.0992 5.67760   6
 -17   5   0 57.7304 7.73764   4
 -17   5   0 59.8424 7.98591   1
 -17   5   0 57.1797 7.26943   2
   0  -6   0 29.7969 3.20472   1
   0  -6   0 31.7178 3.48264   4
   0  -6   0 28.8517 3.80239   3
   0  -6   0 30.6939 3.77478   2
   0  -6   0 25.0241 3.95361   5
   0   6   0 25.3479 3.81666   3
   0   6   0 32.0242 4.01280   2
   0   6   0 29.2594 3.34262   4
   0   6   0 33.9284 4.71408   5
   1  -6   0 574.549 18.5973   1
   1  -6   0 584.937 19.4947   2
   1  -6   0 573.635 20.4679   5
   1  -6   0 551.247 19.5617   3
  -1  -6   0 561.710 20.4236   5
   1  -6   0 560.966 18.6967   4
  -1  -6   0 599.763 18.3472   4
  -1  -6   0 580.279 19.2676   2
  -1  -6   0 564.373 19.7931   3
  -1   6   0 578.024 20.1310   3
  -1   6   0 575.331 18.4771   1
  -1   6   0 558.400 20.5954   5
  -1   6   0 591.619 19.7829   2
  -1   6   0 599.148 18.9999   4
   1   6   0 579.812 20.9313   5
   1   6   0 560.172 20.0810   3
   1   6   0 587.324 15.4737   6
  -2  -6   0 401.886 15.2323   3
  -2  -6   0 398.674 13.3382   4
   2  -6   0 408.333 14.4636   4
   2  -6   0 408.256 14.9333   2
   2  -6   0 394.025 15.6092   5
  -2  -6   0 412.460 14.6323   2
   2  -6   0 413.085 14.4669   1
  -2  -6   0 398.454 15.7700   5
   2   6   0 409.141 15.6079   3
   2   6   0 413.429 11.7093   6
  -2   6   0 422.644 15.2557   2
  -2   6   0 389.844 14.3233   4
  -2   6   0 387.933 15.7591   5
   2   6   0 419.611 16.4116   5
  -2   6   0 361.392 14.9490   3
  -2   6   0 399.423 14.2117   1
  -3  -6   0 5.54785 2.22975   5
   3  -6   0 5.24315 2.00005   2
   3  -6   0 7.85771 2.08479   4
  -3  -6   0 6.82908 2.06779   2
   3  -6   0 4.41087 2.22100   1
  -3  -6   0 5.96064 2.03131   3
  -3  -6   0 8.09500 1.67898   4
   3  -6   0 9.52603 2.53857   5
  -3   6   0 10.5739 2.34054   4
  -3   6   0 9.70610 2.80146   5
   3   6   0 8.32132 2.50029   3
  -3   6   0 7.50068 2.27051   2
  -3   6   0 8.80474 2.24349   1
   3   6   0 7.21242 1.26593   6
  -3   6   0 7.22785 2.32037   3
   4  -6   0 269.125 11.6962   5
   4  -6   0 254.034 11.0156   1
   4  -6   0 267.595 11.0136   4
  -4  -6   0 285.214 11.6519   3
  -4  -6   0 234.437 11.4135   5
  -4  -6   0 247.642 10.3353   2
  -4   6   0 255.962 10.8524   4
   4   6   0 267.805 11.7620   3
  -4   6   0 257.690 11.2091   2
  -4   6   0 271.137 11.9860   5
  -4   6   0 242.711 10.6918   1
   4   6   0 252.836 8.72200   6
  -4   6   0 258.754 11.2725   3
   5  -6   0 30.7632 4.06280   4
  -5  -6   0 27.7390 3.94529   3
  -5  -6   0 26.6051 4.16069   5
   5  -6   0 28.2886 4.08745   5
   5  -6   0 24.3343 3.72400   1
  -5  -6   0 30.1407 3.65598   2
  -5   6   0 34.1038 4.29758   4
  -5   6   0 26.7902 4.08781   5
   5   6   0 30.1527 2.48148   6
   5   6   0 19.0625 3.51121   3
  -5   6   0 37.6637 4.42484   1
  -5   6   0 30.8393 4.14841   2
  -5   6   0 27.8294 3.90302   3
  -6  -6   0 22.4354 3.51079   3
   6  -6   0 18.6908 3.78806   1
  -6  -6   0 36.3522 4.80193   5
  -6  -6   0 23.4553 3.17792   2
  -6   6   0 25.9122 4.14835   5
   6   6   0 28.7229 4.28170   3
  -6   6   0 25.4121 3.82439   3
  -6   6   0 24.7738 3.75840   4
  -6   6   0 21.2489 3.63569   2
   6   6   0 25.8478 2.84267   6
  -6   6   0 28.1692 4.02483   1
  -7  -6   0 60.9243 5.35754   5
  -7  -6   0 54.9518 4.78978   3
  -7  -6   0 50.7093 4.09775   2
   7  -6   0 50.0119 5.73239   1
  -7   6   0 47.4454 5.32226   4
  -7   6   0 46.2239 5.34266   5
  -7   6   0 48.0588 5.52706   1
  -7   6   0 47.4474 5.11559   3
  -7   6   0 57.5758 5.00385   2
   8  -6   0 9.44463 3.41864   1
  -8  -6   0 15.3093 3.26538   5
  -8  -6   0 8.91183 2.46092   3
  -8  -6   0 15.0891 2.73552   2
   8   6   0 17.7240 2.57745   6
  -8   6   0 10.7471 2.86139   2
  -8   6   0 12.8356 3.12382   4
  -8   6   0 18.0167 3.29875   3
  -8   6   0 15.3579 1.25794   6
  -8   6   0 15.3451 3.31566   5
  -8   6   0 13.0452 3.23545   1
  -9  -6   0 27.6984 4.37674   5
  -9  -6   0 33.2157 4.14073   2
  -9  -6   0 39.1492 4.71079   3
   9  -6   0 25.9792 4.69547   1
  -9   6   0 18.3206 3.81519   4
  -9   6   0 27.8761 1.97338   6
  -9   6   0 22.3909 3.99438   2
   9   6   0 24.2092 3.06435   6
  -9   6   0 27.9199 4.64959   1
  10  -6   0 77.5971 6.78174   1
 -10  -6   0 69.3225 5.73293   3
 -10  -6   0 78.4310 5.41160   2
 -10  -6   0 94.8478 6.74615   5
 -10   6   0 72.7432 6.34614   4
 -10   6   0 68.0758 6.08979   2
 -10   6   0 75.8507 3.79835   6
 -10   6   0 80.2063 6.72235   1
  10   6   0 76.3559 5.00855   6
 -11  -6   0 19.7628 3.89500   5
 -11  -6   0 17.9753 3.44849   3
 -11  -6   0 16.6159 3.21613   2
  11  -6   0 8.48118 3.57707   1
 -11   6   0 12.8746 2.04318   6
 -11   6   0 19.3772 4.06279   2
 -11   6   0 18.8483 4.14986   1
  11   6   0 21.7153 3.34950   6
 -11   6   0 23.5407 4.54922   4
 -12  -6   0 5.68995 2.45876   3
 -12  -6   0 1.80172 1.92063   2
  12  -6   0 1.77935 2.94815   1
 -12   6   0 4.44219 2.53899   2
  12   6   0 -0.1814 1.61045   6
 -12   6   0 1.24250 2.35580   1
 -12   6   0 1.00371 1.23454   6
 -12   6   0 2.05959 2.43924   4
 -13  -6   0 64.7214 5.40841   2
  13  -6   0 65.6609 7.70528   1
 -13  -6   0 65.1679 5.72359   3
 -13   6   0 66.9506 7.93375   1
 -13   6   0 59.6107 7.10599   2
 -13   6   0 60.6596 4.32820   6
 -13   6   0 60.3327 7.41668   4
  13   6   0 66.3083 5.12674   6
 -14  -6   0 153.320 9.02733   3
  14  -6   0 157.520 10.7107   1
 -14  -6   0 150.919 8.64447   2
 -14   6   0 141.462 9.71321   2
 -14   6   0 159.164 7.54432   6
 -14   6   0 166.917 10.6847   4
  14   6   0 164.186 8.52694   6
 -14   6   0 157.142 10.6608   1
  15  -6   0 38.3463 6.40257   1
 -15  -6   0 28.0699 4.55920   2
 -15  -6   0 27.6739 4.87180   3
 -15   6   0 26.9834 5.39868   4
 -15   6   0 23.5332 3.39119   6
 -15   6   0 30.2443 5.74576   1
 -15   6   0 21.7140 4.89889   2
 -16  -6   0 79.1403 7.00561   3
 -16  -6   0 97.1464 7.26694   2
  16  -6   0 86.4716 10.7476   1
 -16   6   0 60.9065 8.12385   6
 -16   6   0 89.0000 9.46370   2
 -16   6   0 83.5939 10.7604   4
 -16   6   0 79.2282 10.6900   1
   0  -7   0 -0.8272 1.15961   2
   0  -7   0 0.94247 1.64348   3
   0  -7   0 -0.3635 1.03429   4
   0  -7   0 0.26649 1.37516   5
   0   7   0 -0.3962 1.63914   3
   0   7   0 1.86629 1.95946   5
   0   7   0 -0.0525 1.26780   2
  -1  -7   0 137.657 8.17876   3
  -1  -7   0 139.618 8.66030   5
   1  -7   0 145.057 7.95270   2
  -1  -7   0 143.157 7.75548   2
   1  -7   0 144.442 8.20060   3
   1  -7   0 139.345 7.22764   4
   1  -7   0 139.400 8.60147   5
  -1   7   0 151.539 9.22509   5
   1   7   0 157.110 9.49446   5
  -1   7   0 149.133 7.55898   4
   1   7   0 151.254 4.94738   6
   1   7   0 165.577 8.51947   2
  -1   7   0 148.419 8.63045   3
  -1   7   0 142.487 8.11335   2
   1   7   0 145.235 8.64363   3
   2  -7   0 339.723 13.9144   2
  -2  -7   0 352.997 14.5444   3
   2  -7   0 337.348 14.1422   3
  -2  -7   0 344.591 13.5948   2
   2  -7   0 350.695 13.4712   4
  -2  -7   0 342.347 14.9985   5
   2  -7   0 347.735 14.9945   5
  -2   7   0 332.731 14.0979   2
  -2   7   0 329.548 14.4256   3
  -2   7   0 353.345 15.3446   5
  -2   7   0 359.127 13.6526   4
   2   7   0 355.547 10.7154   6
   2   7   0 348.026 14.8742   3
   3  -7   0 240.665 12.4077   5
  -3  -7   0 271.797 13.1084   5
   3  -7   0 277.425 11.8491   1
   3  -7   0 315.548 12.3452   4
  -3  -7   0 276.463 11.7173   2
  -3  -7   0 294.900 12.9058   3
   3  -7   0 277.038 12.2473   2
  -3   7   0 287.659 12.6420   2
   3   7   0 275.703 9.41593   6
  -3   7   0 293.392 11.8753   1
  -3   7   0 283.559 12.8376   3
  -3   7   0 293.436 12.1545   4
  -3   7   0 303.961 13.7082   5
   3   7   0 307.327 13.4408   3
   4  -7   0 -0.2972 1.29985   2
  -4  -7   0 0.50646 1.97579   5
   4  -7   0 -2.9530 1.72724   1
  -4  -7   0 -0.9029 1.19778   2
  -4  -7   0 -1.5304 1.25249   3
   4  -7   0 1.22018 1.77136   5
   4  -7   0 -1.2127 1.17452   4
  -4   7   0 1.05012 1.87581   3
  -4   7   0 -0.1838 1.38738   4
  -4   7   0 0.05111 1.76253   5
  -4   7   0 -0.7658 1.38146   2
  -4   7   0 1.64018 1.61002   1
   4   7   0 1.07510 0.99536   6
   4   7   0 0.12371 1.76515   3
   5  -7   0 2.02981 1.97589   4
  -5  -7   0 1.07928 1.73133   3
  -5  -7   0 -1.3515 1.10997   2
  -5  -7   0 2.39136 2.02371   5
   5  -7   0 0.02648 1.83991   1
   5  -7   0 0.76409 1.52387   5
   5   7   0 0.28886 1.72274   3
   5   7   0 0.28318 1.09036   6
  -5   7   0 1.92279 1.93463   5
  -5   7   0 5.45075 2.12434   1
  -5   7   0 1.02540 1.56216   2
  -5   7   0 1.34316 1.62292   4
  -5   7   0 1.45096 1.73865   3
  -6  -7   0 1.73928 1.99652   5
  -6  -7   0 -0.1239 1.55832   2
   6  -7   0 -0.5263 1.80084   1
   6  -7   0 2.32186 1.85039   4
  -6  -7   0 0.64245 1.52519   3
   6  -7   0 2.42513 1.82302   5
  -6   7   0 0.88685 1.80259   5
  -6   7   0 -1.8502 1.49723   4
  -6   7   0 0.12912 1.59080   3
  -6   7   0 0.93972 1.78780   2
  -6   7   0 0.56541 1.69490   1
   6   7   0 0.79157 1.29876   6
  -7  -7   0 0.23391 1.58168   3
   7  -7   0 -1.1747 1.33527   4
  -7  -7   0 1.51579 1.51275   2
   7  -7   0 -1.1340 1.62353   1
  -7  -7   0 1.37050 2.08277   5
   7  -7   0 0.85984 1.84455   5
   7   7   0 0.90287 1.43624   6
  -7   7   0 0.76595 1.72060   2
  -7   7   0 -0.0823 1.84595   4
  -7   7   0 0.98120 2.02081   5
  -7   7   0 -1.1042 1.54237   1
  -7   7   0 -1.4791 1.56032   3
   8  -7   0 127.001 8.25116   4
  -8  -7   0 129.413 8.11501   3
  -8  -7   0 127.406 7.23217   2
  -8  -7   0 141.407 8.87690   5
   8  -7   0 118.575 8.26459   1
  -8   7   0 120.831 4.25041   6
  -8   7   0 116.269 8.06725   2
   8   7   0 129.334 6.47379   6
  -8   7   0 127.708 8.34144   1
  -8   7   0 124.816 8.19559   4
  -9  -7   0 42.2517 4.89066   2
  -9  -7   0 45.5328 5.70872   3
   9  -7   0 46.9688 6.51634   1
   9  -7   0 38.2340 5.48867   4
  -9   7   0 45.0121 5.98591   2
   9   7   0 34.1669 3.87232   6
  -9   7   0 45.1777 2.51595   6
  -9   7   0 46.1830 6.05539   1
  -9   7   0 36.1097 5.34630   4
 -10  -7   0 5.17350 2.65912   3
  10  -7   0 6.19722 2.71081   1
 -10  -7   0 4.75028 2.23775   2
 -10   7   0 2.10536 2.45081   4
 -10   7   0 4.10203 2.51844   1
  10   7   0 6.43317 2.18548   6
 -10   7   0 3.72968 2.49257   2
 -10   7   0 5.61156 1.37780   6
 -11  -7   0 -0.2805 2.03781   3
 -11  -7   0 -1.3142 1.50685   2
  11  -7   0 0.56668 2.05259   1
 -11   7   0 5.35170 2.90596   1
 -11   7   0 -0.6691 2.32914   4
 -11   7   0 -2.5397 1.91313   2
  11   7   0 4.67469 1.99033   6
 -11   7   0 3.18036 1.29726   6
 -12  -7   0 15.3910 3.79391   3
  12  -7   0 18.4744 4.39905   1
 -12  -7   0 24.7452 4.13026   2
 -12   7   0 17.9498 4.33882   2
 -12   7   0 24.3150 5.07217   4
  12   7   0 19.6598 3.54870   6
 -12   7   0 21.3122 4.92583   1
 -12   7   0 21.1365 2.73476   6
 -13  -7   0 54.6603 6.06123   2
  13  -7   0 49.4782 6.90436   1
 -13  -7   0 48.0222 5.99617   3
 -13   7   0 44.3711 3.77589   6
 -13   7   0 56.7532 7.59146   1
 -13   7   0 33.8682 5.84821   4
 -13   7   0 47.2241 6.69409   2
  13   7   0 45.6451 5.10767   6
  14  -7   0 15.3660 4.58935   1
 -14  -7   0 18.9861 4.14768   3
 -14  -7   0 16.5445 3.63797   2
 -14   7   0 22.8489 4.94181   1
 -14   7   0 19.0601 4.75690   2
  14   7   0 25.3952 4.02598   6
 -14   7   0 19.8937 3.04673   6
 -14   7   0 18.3135 4.83026   4
   0  -8   0 58.5787 6.13271   2
   0  -8   0 42.7109 5.58296   3
   0  -8   0 49.9291 6.43300   5
   0   8   0 60.3179 6.59736   2
   0   8   0 57.9768 2.56867   6
   0   8   0 64.8609 7.66425   5
   0   8   0 50.9628 6.34699   3
   1  -8   0 6.97509 2.51167   2
  -1  -8   0 5.45708 2.70416   5
   1  -8   0 10.9146 3.03242   3
  -1  -8   0 15.7007 3.59477   3
  -1  -8   0 11.2721 2.79829   2
   1  -8   0 11.1398 3.15368   5
   1   8   0 11.5873 3.44531   3
  -1   8   0 6.22756 2.99838   5
   1   8   0 10.7734 1.49042   6
  -1   8   0 7.51705 3.12033   3
  -1   8   0 8.84152 3.05948   2
  -2  -8   0 30.0573 5.07238   5
   2  -8   0 25.8348 3.78710   4
   2  -8   0 23.7960 4.12244   3
  -2  -8   0 21.9582 3.81571   2
   2  -8   0 24.2949 4.54331   5
   2  -8   0 18.0253 3.47578   2
  -2  -8   0 25.1052 4.36766   3
  -2   8   0 20.9718 4.18743   3
  -2   8   0 20.3670 4.06107   2
   2   8   0 20.9168 2.28023   6
  -2   8   0 21.7152 4.59157   5
   2   8   0 23.6791 4.50373   3
  -3  -8   0 1.30394 1.85390   2
   3  -8   0 2.40654 1.94438   2
  -3  -8   0 0.71546 1.61694   3
   3  -8   0 -1.1272 1.57165   5
   3  -8   0 0.00206 1.56158   4
  -3  -8   0 3.40211 2.51905   5
   3  -8   0 2.46466 1.85325   3
   3   8   0 1.48958 1.18436   6
  -3   8   0 -1.9313 2.15382   5
  -3   8   0 4.65703 2.43793   2
   3   8   0 -0.2646 1.99357   3
  -3   8   0 -2.6925 1.54837   3
  -3   8   0 0.59513 1.55933   4
  -4  -8   0 5.37799 2.75472   5
  -4  -8   0 3.03832 1.96765   2
   4  -8   0 3.54436 2.59155   5
   4  -8   0 1.29670 1.86151   3
  -4  -8   0 5.08576 2.38661   3
   4  -8   0 3.92068 2.11663   2
   4  -8   0 2.75174 1.93533   4
  -4   8   0 2.47888 2.21434   4
   4   8   0 0.54127 1.13749   6
  -4   8   0 0.47699 1.94965   2
   4   8   0 0.89151 2.30836   3
  -4   8   0 2.90650 2.43098   3
  -4   8   0 -0.0845 2.28180   5
  -5  -8   0 22.2913 4.26668   3
   5  -8   0 29.1969 4.36352   1
   5  -8   0 31.1219 4.83406   2
   5  -8   0 23.8109 4.10044   4
   5  -8   0 20.6186 4.62332   5
  -5  -8   0 33.0332 4.49994   2
   5  -8   0 26.5072 4.34567   3
  -5   8   0 27.0448 4.80943   2
  -5   8   0 19.0455 4.50785   5
   5   8   0 27.5507 3.20820   6
  -5   8   0 25.0518 4.26513   4
  -5   8   0 29.5272 4.91842   3
   5   8   0 33.0920 5.54847   3
   6  -8   0 -0.2628 1.75975   2
   6  -8   0 2.06041 1.97334   4
   6  -8   0 12.0221 3.01296   1
  -6  -8   0 -0.3495 1.66144   2
  -6  -8   0 5.26024 2.39502   3
  -6   8   0 7.52917 2.61173   3
  -6   8   0 8.86428 2.67582   1
  -6   8   0 7.06738 2.68855   4
  -6   8   0 6.02635 2.75969   2
   7  -8   0 23.0258 4.30233   2
   7  -8   0 13.3173 3.57271   4
   7  -8   0 18.8285 3.94496   1
  -7  -8   0 20.4734 4.17266   3
  -7  -8   0 23.2419 3.73741   2
  -7   8   0 14.7401 3.85260   2
  -7   8   0 13.6718 3.73003   4
  -7   8   0 22.0438 4.40118   1
   7   8   0 21.2358 3.16709   6
  -8  -8   0 4.16573 2.64178   3
  -8  -8   0 2.78101 1.99567   2
   8  -8   0 4.97252 2.50811   1
   8  -8   0 2.67412 2.27732   4
  -8   8   0 7.69974 2.98590   1
  -8   8   0 1.58438 2.32507   2
   8   8   0 7.31506 2.20832   6
  -8   8   0 5.32253 2.80330   4
  -9  -8   0 2.36018 2.01972   2
  -9  -8   0 -1.0573 1.92679   3
   9  -8   0 2.12018 2.33802   4
   9  -8   0 4.18594 2.47633   1
  -9   8   0 1.81419 2.35529   4
  -9   8   0 0.66301 0.89185   6
  -9   8   0 -1.7921 1.80635   1
   9   8   0 3.71519 1.89270   6
  -9   8   0 -0.5843 2.00213   2
  10  -8   0 61.3431 7.24203   1
  10  -8   0 60.7855 7.38067   4
 -10  -8   0 56.6819 5.97907   2
 -10  -8   0 65.6928 7.24320   3
  10   8   0 64.7171 5.23983   6
 -10   8   0 50.2910 6.94720   4
 -10   8   0 64.0661 7.55582   2
 -10   8   0 52.3684 3.22187   6
 -10   8   0 62.0064 7.53509   1
 -11  -8   0 -1.7043 2.07699   2
  11  -8   0 -0.7561 2.35511   4
 -11  -8   0 0.51164 2.40724   3
  11  -8   0 6.95870 3.17430   1
  11   8   0 -0.1546 1.80547   6
 -11   8   0 -0.8202 2.84268   4
 -11   8   0 1.47482 2.33105   2
 -11   8   0 0.97256 1.17879   6
 -11   8   0 -0.2172 2.45795   1
 -12  -8   0 -0.1576 2.00255   2
 -12  -8   0 -0.0924 2.48842   3
  12  -8   0 -0.9298 2.50485   4
  12  -8   0 3.94111 2.65513   1
  12   8   0 1.42980 2.04274   6
 -12   8   0 -1.5172 2.50463   4
 -12   8   0 -0.6910 2.68048   1
 -12   8   0 4.25098 2.96791   2
 -12   8   0 0.14971 1.33537   6
   0  -9   0 1.18022 2.02922   2
   0  -9   0 0.16309 1.72185   3
   0   9   0 3.97744 3.22954   3
   0   9   0 -1.2626 0.81042   6
  -1  -9   0 78.2048 6.91347   3
   1  -9   0 59.2219 7.07294   3
   1  -9   0 85.8795 6.61513   2
  -1  -9   0 87.4994 6.51397   2
   1   9   0 72.5668 3.91577   6
  -1   9   0 78.5790 8.60317   3
   1   9   0 77.9883 8.46222   3
  -1   9   0 70.1515 7.69696   2
  -2  -9   0 11.7573 3.09824   2
   2  -9   0 13.1404 3.51362   3
   2  -9   0 15.3306 3.46763   2
  -2  -9   0 18.4162 4.29206   3
  -2   9   0 16.0744 4.38126   3
   2   9   0 12.5832 2.10642   6
   2   9   0 10.6987 3.75862   3
  -2   9   0 13.6000 3.61798   2
   3  -9   0 7.96359 2.87241   3
  -3  -9   0 7.80336 3.07179   3
   3  -9   0 4.68886 2.78151   2
  -3  -9   0 8.19141 2.76137   2
   3   9   0 7.27521 3.21413   3
  -3   9   0 11.7708 3.73260   2
   3   9   0 7.30042 1.93163   6
  -3   9   0 7.90133 3.34219   3
   4  -9   0 0.70692 2.03251   3
  -4  -9   0 2.51281 2.17341   3
   4  -9   0 0.50559 2.19306   2
  -4  -9   0 2.17495 2.06954   2
   4   9   0 4.14387 3.36868   3
  -4   9   0 -1.1362 1.91923   3
   4   9   0 1.60543 1.64787   6
  -4   9   0 -1.0647 2.26024   2
  -5  -9   0 15.1919 4.04558   3
   5  -9   0 14.4557 3.74754   2
  -5  -9   0 21.7650 4.05144   2
   5  -9   0 12.3712 3.71241   3
  -5   9   0 14.8774 4.15124   2
  -6  -9   0 48.3687 6.49258   3
   6  -9   0 50.6699 6.24125   4
  -6  -9   0 45.9257 5.47481   2
   6  -9   0 45.4367 5.97145   2
   6   9   0 47.7900 4.62990   6
  -6   9   0 38.7964 5.96811   2
  -6   9   0 43.2484 6.06729   4
   7  -9   0 7.72860 3.03037   4
  -7  -9   0 5.76566 2.75911   2
   7  -9   0 9.32834 3.09251   2
  -7  -9   0 7.34364 3.03252   3
   7   9   0 10.2791 2.57808   6
  -7   9   0 3.08548 2.98894   4
  -7   9   0 9.16553 3.39701   2
   8  -9   0 -0.5998 2.20959   4
   8  -9   0 -1.8882 1.91382   2
  -8  -9   0 0.52820 1.92254   2
  -8  -9   0 1.60973 2.45419   3
   8   9   0 5.25266 2.18966   6
  -8   9   0 2.59262 2.38915   2
  -8   9   0 0.46371 2.44854   4
  -9  -9   0 7.18105 3.07751   2
   9  -9   0 11.9138 3.96094   4
   9  -9   0 7.17182 2.93139   2
   9  -9   0 5.10296 3.10024   1
  -9   9   0 4.10618 3.24636   1
  -9   9   0 3.29117 3.36071   2
  -9   9   0 3.98777 3.32490   4
   0 -10   0 1.67818 2.71825   3
   0  10   0 2.96478 2.93895   3
   0  10   0 2.04504 1.31198   6
  -1 -10   0 48.0062 6.74350   3
   1 -10   0 49.6998 6.86445   3
   1  10   0 56.6797 3.77420   6
   1  10   0 57.5132 7.82348   3
  -1  10   0 54.7554 7.66630   3
   2 -10   0 70.2192 8.02618   3
  -2 -10   0 58.1835 7.54551   3
   2  10   0 71.4191 9.01973   3
  -2  10   0 59.3847 8.08179   3
   2  10   0 64.3233 4.33202   6
 -20   0   1 0.45648 1.98953   2
 -19   0   1 1.38470 2.14100   2
 -19   0   1 3.11035 2.78615   4
 -18   0   1 -2.0487 1.60749   2
 -18   0   1 0.75025 1.96636   4
 -17   0   1 2.85347 2.07894   4
 -17   0   1 2.06592 1.92562   2
 -16   0   1 3.09409 1.81958   4
 -16   0   1 2.10529 1.74170   2
 -15   0   1 2.94615 1.79261   4
 -15   0   1 8.11563 2.13311   6
 -15   0   1 4.68321 1.99769   1
 -15   0   1 2.87898 1.80213   2
 -14   0   1 0.77998 1.12872   2
  14   0  -1 0.27598 1.77277   1
 -14   0   1 1.52760 1.26468   5
 -14   0   1 2.93315 1.61124   4
 -14   0   1 0.52132 1.15090   3
 -14   0   1 1.49680 1.75112   1
 -14   0   1 1.61581 1.55292   6
 -13   0   1 2.44332 1.43658   6
 -13   0   1 0.52438 1.08176   5
  13   0  -1 -2.8596 1.39579   1
 -13   0   1 1.01960 1.27624   4
 -13   0   1 3.51847 1.58301   1
 -13   0   1 1.82877 1.09362   3
 -13   0   1 2.07083 1.40547   2
 -12   0   1 1.62570 1.26994   5
  12   0  -1 -2.0374 1.50549   1
 -12   0   1 1.18035 1.26396   2
 -12   0   1 5.10738 1.60580   6
 -12   0   1 1.43418 0.98871   3
 -12   0   1 4.11826 1.62042   4
 -12   0   1 5.86892 1.92312   1
 -11   0   1 6.49221 1.59825   6
 -11   0   1 2.72280 1.31164   4
 -11   0   1 1.95872 1.17130   5
 -11   0   1 2.90179 1.30079   2
 -11   0   1 4.87172 1.60582   1
  10   0  -1 0.05832 1.24250   1
 -10   0   1 1.86862 1.02554   3
 -10   0   1 3.55057 1.50411   1
 -10   0   1 3.59379 1.11546   5
 -10   0   1 0.45501 0.92465   2
 -10   0   1 4.89247 1.30985   6
 -10   0   1 1.69890 1.05784   4
   9   0  -1 0.44761 0.59619   6
  -9   0   1 0.62957 0.66774   5
  -9   0   1 1.03885 0.99673   1
  -9   0   1 0.91683 0.76463   6
  -9   0   1 2.02687 0.94847   4
  -9   0   1 -0.0541 0.58833   3
   9   0  -1 0.46912 0.91723   1
  -9   0   1 -0.4119 0.64653   2
  -8   0   1 0.44226 0.94142   1
  -8   0   1 0.75655 0.57801   3
  -8   0   1 1.14227 0.74710   6
  -8   0   1 -0.7535 0.52383   2
  -8   0   1 1.04036 0.78304   4
   8   0  -1 0.56701 0.50376   6
  -8   0   1 2.40223 0.85400   5
  -7   0   1 0.08823 0.54593   4
  -7   0   1 0.63312 0.53281   3
  -7   0   1 -0.5058 0.42648   6
  -7   0   1 0.72917 0.59843   5
  -7   0   1 -0.1777 0.51960   2
   7   0  -1 0.09080 0.40366   6
  -7   0   1 0.75220 0.77848   1
  -6   0   1 -0.5534 0.63301   1
  -6   0   1 0.65440 0.54005   4
   6   0  -1 -0.0372 0.34913   6
  -6   0   1 0.49749 0.46136   2
  -6   0   1 0.52242 0.45900   5
  -6   0   1 -0.1768 0.42382   6
  -6   0   1 0.09563 0.36436   3
  -5   0   1 -0.4649 0.46152   1
  -5   0   1 0.64486 0.38669   3
  -5   0   1 0.76516 0.38532   5
  -5   0   1 0.80357 0.46255   4
  -5   0   1 -0.5833 0.35061   6
  -5   0   1 0.76536 0.43036   2
   5   0  -1 -0.1386 0.29301   6
  -4   0   1 0.60014 0.38355   2
  -4   0   1 -0.1150 0.30437   6
  -4   0   1 0.49454 0.31917   5
  -4   0   1 0.49087 0.48475   1
   4   0  -1 -0.0459 0.27146   6
  -4   0   1 1.02064 0.33513   3
  -4   0   1 1.11360 0.39555   4
  -3   0   1 -0.1419 0.33133   1
  -3   0   1 0.66936 0.26762   5
   3   0  -1 -0.0008 0.17724   5
  -3   0   1 1.13481 0.29584   3
  -3   0   1 -0.1526 0.24085   2
  -3   0   1 1.08184 0.35952   6
  -3   0   1 -0.0748 0.21695   4
  -2   0   1 0.95289 0.24610   2
  -2   0   1 1.11073 0.26104   6
  -2   0   1 0.65582 0.18587   5
  -2   0   1 1.09272 0.32270   1
  -2   0   1 0.83413 0.21600   3
  -2   0   1 0.63015 0.21505   4
   2   0  -1 0.80928 0.20489   5
  -1   0   1 0.17019 0.07383   5
   1   0  -1 0.21754 0.08400   5
   0   0   1 0.00732 0.01798   5
   0   0  -1 0.05003 0.03140   5
   1   0   1 -0.0589 0.07933   5
  -1   0  -1 0.09665 0.11182   5
  -1   0  -1 0.03701 0.11150   3
  -2   0  -1 -0.0959 0.16625   1
  -2   0  -1 -0.0157 0.16157   2
   2   0   1 0.06893 0.19136   1
  -2   0  -1 0.19985 0.15778   3
  -2   0  -1 0.22505 0.18377   6
  -2   0  -1 1.01098 0.26230   4
   2   0   1 -0.0160 0.17718   5
  -2   0  -1 0.20442 0.19912   5
  -3   0  -1 0.63315 0.35034   5
   3   0   1 -0.1926 0.22698   6
  -3   0  -1 0.67236 0.32700   3
  -3   0  -1 -0.4791 0.24475   1
  -3   0  -1 -0.1862 0.21188   6
   3   0   1 -0.0211 0.31326   1
  -3   0  -1 0.53102 0.26275   2
  -3   0  -1 0.09470 0.25890   4
  -4   0  -1 -0.0350 0.29096   2
   4   0   1 -0.3362 0.26031   6
   4   0   1 0.26904 0.35494   1
  -4   0  -1 0.36379 0.39513   5
  -4   0  -1 -0.2777 0.34444   1
  -4   0  -1 -0.1717 0.26816   4
  -4   0  -1 0.26487 0.31982   3
  -4   0  -1 2.82033 0.57282   6
   5   0   1 -0.1387 0.31931   6
  -5   0  -1 0.24878 0.39272   2
  -5   0  -1 0.71843 0.45830   5
  -5   0  -1 1.08579 0.50606   4
   5   0   1 -0.4291 0.41103   1
  -5   0  -1 0.50917 0.39179   3
  -5   0  -1 -1.0408 0.35964   1
  -5   0  -1 0.50067 0.46084   6
  -6   0  -1 0.54480 0.48688   3
  -6   0  -1 0.70894 0.51422   6
  -6   0  -1 -0.7342 0.56638   1
   6   0   1 0.49779 0.40630   6
  -6   0  -1 0.75143 0.52318   4
  -6   0  -1 1.00845 0.56918   5
  -6   0  -1 0.86207 0.54302   2
   6   0   1 -0.5731 0.53309   1
  -7   0  -1 0.29274 0.55681   3
  -7   0  -1 0.03866 0.53324   2
  -7   0  -1 -0.2709 0.61583   1
   7   0   1 -0.0323 0.40767   6
   7   0   1 -0.9405 0.45829   1
  -7   0  -1 -0.0697 0.42682   6
  -7   0  -1 0.21625 0.49652   4
  -7   0  -1 -0.4675 0.50988   5
   8   0   1 -0.5028 0.38788   6
  -8   0  -1 -0.0709 0.43630   2
  -8   0  -1 0.00924 0.58882   5
  -8   0  -1 -0.1933 0.60226   4
  -8   0  -1 -1.1590 0.71128   1
   8   0   1 -0.3334 0.69760   1
  -8   0  -1 -0.4207 0.49622   3
  -8   0  -1 -0.2446 0.55973   6
  -9   0  -1 -0.2405 0.63698   4
   9   0   1 -0.8317 0.73812   1
  -9   0  -1 -0.2858 0.68801   2
  -9   0  -1 -0.3702 0.57665   3
   9   0   1 0.18994 0.46569   6
  -9   0  -1 -0.3292 0.75874   5
  -9   0  -1 -1.1922 0.58411   1
  -9   0  -1 -0.1522 0.57072   6
 -10   0  -1 0.39652 0.87174   2
 -10   0  -1 0.47256 0.87842   3
 -10   0  -1 -0.1064 0.80598   4
 -10   0  -1 0.68569 0.87261   6
 -10   0  -1 -0.2474 0.94879   5
  10   0   1 -0.9087 1.11758   1
 -10   0  -1 -0.9172 0.93490   1
 -11   0  -1 1.82848 1.11691   3
 -11   0  -1 1.33659 1.14783   1
 -11   0  -1 0.96500 0.90852   2
 -11   0  -1 1.45851 1.03519   6
 -11   0  -1 1.43588 1.19747   4
 -11   0  -1 1.35273 1.14210   5
 -12   0  -1 1.96365 1.35504   4
  12   0   1 -2.8588 1.60439   1
 -12   0  -1 1.90243 1.17338   3
 -12   0  -1 0.63288 1.15598   2
 -12   0  -1 3.12103 1.33886   5
 -12   0  -1 -0.1795 1.17535   1
 -12   0  -1 1.13319 1.26941   6
 -13   0  -1 -0.0733 1.13669   5
 -13   0  -1 1.49083 1.30650   6
 -13   0  -1 0.31306 1.10987   3
 -13   0  -1 1.59380 1.52318   4
 -13   0  -1 1.01554 1.11116   2
  13   0   1 -4.9376 1.33579   1
 -13   0  -1 0.60093 1.34464   1
 -14   0  -1 6.79168 2.25399   4
 -14   0  -1 -0.1206 1.20212   3
 -14   0  -1 4.33520 1.61633   6
 -14   0  -1 3.12056 1.66910   2
 -14   0  -1 1.52650 1.37021   5
  14   0   1 3.20522 1.98891   1
 -14   0  -1 4.95681 1.97849   1
 -15   0  -1 0.04774 1.51162   4
 -15   0  -1 0.81970 1.35185   3
 -15   0  -1 2.73872 1.89124   1
 -15   0  -1 -0.9169 1.07603   2
 -15   0  -1 3.28822 1.70422   6
 -15   0  -1 1.03676 1.31249   5
 -16   0  -1 -0.6587 1.51694   2
 -16   0  -1 1.37028 1.76613   4
 -16   0  -1 -0.5797 1.29112   3
 -17   0  -1 0.79946 1.86740   4
 -17   0  -1 2.91725 2.08832   2
 -18   0  -1 0.62087 1.86414   2
 -18   0  -1 0.54698 2.04847   4
 -19   0  -1 3.09643 2.51333   2
 -20   0  -1 -2.0117 1.84228   2
 -20  -1   1 6.60194 3.59723   2
 -20   1   1 0.58993 2.93639   2
 -20   1   1 0.82765 2.80387   4
 -19  -1   1 9.19145 3.13790   2
 -19   1   1 10.6385 3.66092   4
 -19   1   1 5.39207 2.64685   2
 -18  -1   1 26.3269 4.41809   2
 -18   1   1 22.9023 4.44449   4
 -18   1   1 29.1027 4.75936   2
  17  -1  -1 1.53353 2.02126   1
 -17  -1   1 0.70829 1.92410   2
 -17  -1   1 0.94276 2.03986   4
 -17   1   1 -0.3586 1.76500   6
 -17   1   1 -2.0011 1.83083   4
 -17   1   1 1.31070 2.10208   1
 -17   1   1 -0.8131 1.60978   2
 -16  -1   1 1.10547 1.60543   4
 -16  -1   1 0.89624 1.66007   2
  16  -1  -1 1.74970 2.01159   1
 -16   1   1 0.23751 1.78327   4
 -16   1   1 -0.1405 1.61685   2
 -16   1   1 2.28368 1.94762   1
 -16   1   1 0.69669 1.73505   6
 -15  -1   1 65.5942 4.52062   3
 -15  -1   1 72.3121 5.29952   4
  15  -1  -1 74.8349 6.24440   1
 -15  -1   1 58.2156 4.64144   2
 -15  -1   1 69.5235 4.89722   5
 -15   1   1 73.2796 5.12120   6
 -15   1   1 67.5367 5.52988   4
 -15   1   1 73.5040 5.40125   2
 -15   1   1 75.2804 6.03846   1
 -14  -1   1 3.14554 1.52280   2
 -14  -1   1 3.68971 1.46014   3
  14  -1  -1 -0.1106 1.82803   1
 -14  -1   1 2.89768 1.61512   5
 -14  -1   1 3.22088 1.65218   4
 -14   1   1 2.98781 1.86863   1
 -14   1   1 7.51908 2.02876   6
 -14   1   1 0.32758 1.38169   2
 -14   1   1 -0.3598 1.44718   4
 -13  -1   1 218.717 8.61191   5
 -13  -1   1 200.125 8.71344   2
 -13  -1   1 195.519 8.69951   4
  13  -1  -1 205.480 9.82946   1
 -13  -1   1 194.311 7.96728   3
 -13   1   1 205.043 9.04918   2
 -13   1   1 209.813 9.83436   1
 -13   1   1 209.869 8.27931   5
 -13   1   1 199.425 9.38943   4
 -13   1   1 206.704 8.69439   6
 -13   1   1 203.696 7.89039   3
 -12  -1   1 601.130 19.6019   6
 -12  -1   1 654.051 19.8139   1
 -12  -1   1 609.229 18.9034   3
  12  -1  -1 626.430 21.1204   1
 -12  -1   1 632.994 19.7586   2
 -12  -1   1 640.739 19.4299   5
 -12  -1   1 645.713 19.9242   4
 -12   1   1 662.165 19.2600   5
 -12   1   1 591.646 19.8676   2
 -12   1   1 619.117 19.5767   6
 -12   1   1 608.916 20.4729   4
 -12   1   1 610.225 20.9959   1
  12   1  -1 628.492 19.7310   1
 -12   1   1 583.598 18.6172   3
 -11  -1   1 4.15733 1.43538   5
 -11  -1   1 4.97241 1.34558   3
 -11  -1   1 1.72096 1.07844   4
 -11  -1   1 0.12527 1.05852   1
 -11  -1   1 4.90829 1.49003   2
  11  -1  -1 2.24528 1.66846   1
 -11  -1   1 2.78849 1.30897   6
 -11   1   1 3.26325 1.54785   1
 -11   1   1 2.55855 1.35999   2
 -11   1   1 2.64994 1.46798   4
 -11   1   1 3.11131 1.11827   3
 -11   1   1 3.38205 1.24783   6
  11   1  -1 -0.5932 1.02987   1
 -11   1   1 3.46192 1.26417   5
 -10  -1   1 161.896 6.37883   5
 -10  -1   1 149.509 6.38935   2
 -10  -1   1 163.919 6.16994   3
  10  -1  -1 149.585 7.41210   1
 -10  -1   1 152.356 6.40805   1
 -10  -1   1 146.160 6.33081   4
 -10  -1   1 149.080 6.41531   6
 -10   1   1 150.560 5.79966   3
 -10   1   1 160.182 7.49410   1
 -10   1   1 140.070 6.40331   2
  10   1  -1 152.088 6.53746   1
 -10   1   1 151.413 6.05416   5
  10   1  -1 156.668 6.06534   6
 -10   1   1 146.299 6.25035   6
 -10   1   1 150.050 6.92393   4
  -9  -1   1 68.5480 3.70015   2
  -9  -1   1 67.2138 3.63866   6
  -9  -1   1 73.1844 3.76889   4
  -9  -1   1 64.0024 3.35064   3
  -9  -1   1 67.5462 3.67938   1
  -9  -1   1 68.7294 3.61359   5
  -9   1   1 56.5919 4.19429   1
   9   1  -1 64.7078 3.66649   1
  -9   1   1 68.1702 3.61154   6
  -9   1   1 70.1668 3.86542   2
  -9   1   1 63.5022 3.94100   4
  -9   1   1 68.1641 3.26720   3
  -9   1   1 67.9231 3.42466   5
   9   1  -1 62.5596 3.34366   6
  -8  -1   1 25.9400 2.12359   2
  -8  -1   1 25.6346 2.05312   5
  -8  -1   1 28.1713 1.98964   3
  -8  -1   1 29.9249 2.24410   6
  -8  -1   1 28.9784 2.09429   4
  -8  -1   1 24.5535 2.10780   1
   8   1  -1 21.5740 2.35849   1
  -8   1   1 26.9842 2.12789   2
   8   1  -1 25.5648 1.95942   6
  -8   1   1 27.4282 2.38736   4
  -8   1   1 22.0017 2.84087   1
  -8   1   1 29.2007 2.12059   6
  -8   1   1 28.8827 2.00271   5
  -8   1   1 28.0723 1.86568   3
  -7  -1   1 719.120 20.7291   4
  -7  -1   1 747.325 20.9336   6
  -7  -1   1 748.334 20.8681   1
  -7  -1   1 761.016 21.0076   5
  -7  -1   1 731.585 20.6749   3
  -7  -1   1 701.050 20.8352   2
  -7   1   1 747.129 20.4008   3
  -7   1   1 712.468 20.6030   6
  -7   1   1 733.552 22.0434   1
  -7   1   1 717.651 21.4252   4
  -7   1   1 736.923 21.1049   2
   7   1  -1 712.095 20.6446   6
  -6  -1   1 2346.54 63.2496   6
  -6  -1   1 2384.15 63.4202   5
  -6  -1   1 2411.08 63.1485   1
  -6  -1   1 2358.76 63.3176   2
  -6  -1   1 2395.82 63.1743   3
  -6  -1   1 2338.78 63.1047   4
  -6   1   1 2342.67 64.3841   1
  -6   1   1 2359.88 62.9608   6
  -6   1   1 2314.78 63.7838   4
  -6   1   1 2343.80 63.4496   2
  -6   1   1 2463.29 62.8607   3
  -6   1   1 2489.92 63.0570   5
   6   1  -1 2344.90 63.1313   6
  -5  -1   1 45.3784 2.26639   2
  -5  -1   1 44.0467 2.21446   6
  -5  -1   1 44.2056 2.32152   5
  -5  -1   1 46.7729 2.24160   3
  -5  -1   1 45.7538 2.12509   4
  -5  -1   1 39.9645 2.02140   1
  -5   1   1 47.5930 2.01450   3
  -5   1   1 41.8663 1.98176   6
  -5   1   1 41.0802 2.41490   4
   5   1  -1 42.5958 2.15198   6
  -5   1   1 46.6811 2.31873   2
  -5   1   1 41.3224 2.71928   1
  -5   1   1 46.6957 2.11270   5
  -4  -1   1 725.516 19.6227   6
  -4  -1   1 680.241 19.6752   2
  -4  -1   1 721.189 19.3563   1
  -4  -1   1 684.737 19.6997   3
  -4  -1   1 693.968 19.9072   5
  -4  -1   1 675.818 19.4361   4
   4   1  -1 734.870 19.6416   6
  -4   1   1 691.501 20.0190   4
  -4   1   1 711.830 19.2321   6
  -4   1   1 750.809 19.4113   3
  -4   1   1 706.011 19.7701   2
  -4   1   1 749.554 20.6994   1
  -4   1   1 751.904 19.5412   5
  -3  -1   1 4575.61 127.232   3
   3  -1  -1 5080.13 127.760   5
  -3  -1   1 5038.95 127.958   6
  -3  -1   1 4856.68 127.738   4
  -3  -1   1 4763.99 127.187   2
  -3  -1   1 4548.01 127.401   5
  -3   1   1 4823.11 127.855   1
   3   1  -1 4870.65 127.061   6
  -3   1   1 4787.41 127.434   4
  -3   1   1 5002.50 127.290   3
  -3   1   1 4980.04 128.903   5
  -3   1   1 4898.10 127.218   2
   3   1  -1 5099.47 127.565   3
  -3   1   1 4860.65 126.843   6
  -2  -1   1 4582.90 127.778   3
  -2  -1   1 4949.71 128.910   4
  -2  -1   1 4905.58 128.293   2
  -2  -1   1 4786.85 128.863   5
   2  -1  -1 5108.36 129.824   5
  -2   1   1 5034.59 129.093   2
   2   1  -1 4932.71 128.165   5
   2   1  -1 4747.71 127.911   3
  -2   1   1 5054.84 128.221   3
   2   1  -1 4709.73 128.721   6
  -2   1   1 4915.41 129.677   5
  -2   1   1 5022.98 127.857   4
  -1  -1   1 1021.67 29.0820   5
  -1  -1   1 1075.49 28.8862   2
   1  -1  -1 1074.62 28.7886   5
  -1  -1   1 1096.73 28.6719   4
  -1   1   1 1074.16 28.7232   3
  -1   1   1 1137.11 28.8278   4
   1   1  -1 1128.70 29.0071   2
   1   1  -1 1091.97 28.3976   6
   1   1  -1 1022.75 29.1234   5
  -1   1   1 1067.64 28.8176   5
  -1   1   1 1148.62 28.7852   2
   1   1  -1 1068.07 29.0233   3
   1   1  -1 1029.04 29.0642   5
  -1   1   1 1112.43 29.0374   1
   0  -1  -1 21.6361 1.19417   5
   0  -1  -1 21.1676 1.09712   3
   0  -1  -1 22.7520 1.06106   2
   0  -1   1 23.0190 1.15193   4
   0  -1   1 20.4816 1.24204   5
   0  -1  -1 21.2815 1.19504   5
   0  -1   1 24.4807 1.09529   1
   0   1   1 21.8395 1.18181   5
   0   1   1 25.1037 1.11513   2
   0   1   1 22.3633 1.22214   5
   0   1  -1 23.7298 1.07995   1
   0   1  -1 22.7117 1.26174   3
   0   1   1 27.2868 1.07305   4
   0   1  -1 22.8328 1.32961   5
   0   1  -1 22.4464 1.21292   2
   0   1  -1 25.1636 1.19909   4
   0   1   1 23.4836 1.17358   3
  -1  -1  -1 1351.53 37.4953   5
  -1  -1  -1 1365.86 37.1696   2
  -1  -1  -1 1471.45 37.7307   5
  -1  -1  -1 1316.69 37.3430   3
   1  -1   1 1470.50 37.5981   5
   1  -1   1 1417.40 37.5221   1
  -1   1  -1 1436.58 37.5131   3
  -1   1  -1 1407.20 37.5221   4
   1   1   1 1337.29 37.4979   5
  -1   1  -1 1431.02 37.5352   1
  -1   1  -1 1445.25 37.6490   5
   1   1   1 1451.76 37.5324   3
  -1   1  -1 1462.48 37.5636   2
   1   1   1 1400.57 36.8216   6
  -2  -1  -1 127.299 4.27720   3
  -2  -1  -1 131.276 4.42963   5
  -2  -1  -1 121.879 3.83459   4
  -2  -1  -1 126.553 4.08621   2
   2  -1   1 138.945 4.38656   5
   2  -1   1 132.398 4.59282   1
   2   1   1 136.916 4.00388   6
  -2   1  -1 139.179 4.33800   3
  -2   1  -1 126.501 4.42896   4
  -2   1  -1 130.933 4.39218   2
  -2   1  -1 130.162 4.58528   1
  -2   1  -1 130.161 3.60622   6
  -2   1  -1 133.824 4.41578   5
  -2   1  -1 142.507 3.61493   6
  -3  -1  -1 10.2342 0.83204   2
  -3  -1  -1 9.69723 0.63049   4
   3  -1   1 9.04270 1.19693   1
  -3  -1  -1 10.0527 0.90087   3
  -3  -1  -1 8.97588 1.04307   5
  -3   1  -1 10.1014 1.16368   4
  -3   1  -1 10.5066 0.66161   6
   3   1   1 9.79480 0.80455   6
  -3   1  -1 6.23680 1.10752   1
  -3   1  -1 11.7227 0.98102   5
  -3   1  -1 11.8976 0.92142   3
   3   1   1 9.76817 0.68400   1
  -3   1  -1 12.2152 0.98945   2
  -4  -1  -1 54.7425 2.11323   4
  -4  -1  -1 53.8926 2.34845   2
  -4  -1  -1 52.3645 2.34294   6
   4  -1   1 50.0656 2.82891   1
  -4  -1  -1 51.5737 2.39195   3
  -4  -1  -1 53.9728 2.55490   5
  -4   1  -1 56.5613 2.73342   4
  -4   1  -1 51.7254 2.89236   1
   4   1   1 53.6680 2.11717   1
  -4   1  -1 56.3842 2.55967   2
  -4   1  -1 55.3586 2.15522   6
  -4   1  -1 59.2520 2.51806   5
   4   1   1 52.7275 2.27033   6
  -4   1  -1 60.4028 2.42361   3
  -5  -1  -1 205.099 6.61095   6
  -5  -1  -1 198.275 6.59837   3
   5  -1   1 214.143 7.47386   1
  -5  -1  -1 201.117 6.57569   2
  -5  -1  -1 202.740 6.81743   5
  -5  -1  -1 201.141 6.32297   1
  -5  -1  -1 200.911 6.30154   4
  -5   1  -1 210.491 6.54968   3
   5   1   1 204.630 6.33673   1
  -5   1  -1 206.075 6.37092   6
  -5   1  -1 213.053 6.71900   5
  -5   1  -1 199.636 6.82230   2
   5   1   1 205.504 6.50744   6
  -5   1  -1 197.627 7.34105   1
  -5   1  -1 190.078 6.96868   4
  -6  -1  -1 32.9477 1.96819   3
  -6  -1  -1 28.3991 1.77343   1
  -6  -1  -1 28.0644 1.88587   6
  -6  -1  -1 28.3052 1.99120   5
  -6  -1  -1 30.4500 1.76819   4
  -6  -1  -1 30.7946 1.94812   2
   6  -1   1 30.2082 2.38446   1
  -6   1  -1 28.8795 1.77200   6
  -6   1  -1 31.5842 1.99726   5
  -6   1  -1 29.8156 2.05304   2
   6   1   1 28.8184 1.82142   6
  -6   1  -1 28.0302 2.35189   1
   6   1   1 28.9728 1.81547   1
  -6   1  -1 26.8938 2.11541   4
  -6   1  -1 33.8521 1.90170   3
  -7  -1  -1 593.614 17.1025   1
  -7  -1  -1 579.487 17.2010   2
   7  -1   1 624.599 18.4691   1
  -7  -1  -1 586.354 17.1342   3
  -7  -1  -1 614.643 17.4924   5
  -7  -1  -1 580.349 17.0115   4
  -7  -1  -1 600.266 17.3141   6
  -7   1  -1 581.754 18.2911   1
  -7   1  -1 568.044 17.4837   2
  -7   1  -1 570.999 17.8062   4
  -7   1  -1 593.699 17.0191   3
  -7   1  -1 596.988 17.2476   5
   7   1   1 601.460 17.1349   1
   7   1   1 584.571 17.0229   6
  -7   1  -1 584.122 17.0404   6
  -8  -1  -1 25.6139 1.97441   3
  -8  -1  -1 23.4955 1.99380   6
  -8  -1  -1 17.9257 2.06473   1
   8  -1   1 20.7511 2.69587   1
  -8  -1  -1 18.1814 2.09786   5
  -8  -1  -1 24.3169 1.93572   4
  -8  -1  -1 25.4102 2.05216   2
  -8   1  -1 22.2268 2.58870   4
  -8   1  -1 20.3298 2.71878   1
   8   1   1 20.7500 2.22292   1
  -8   1  -1 26.3200 1.88337   3
   8   1   1 24.5538 1.89832   6
  -8   1  -1 27.4364 2.10942   5
  -8   1  -1 20.4762 2.10402   6
  -8   1  -1 24.4865 2.50665   2
  -9  -1  -1 17.3888 2.13931   6
  -9  -1  -1 16.5319 1.97954   3
  -9  -1  -1 20.5474 2.19609   4
   9  -1   1 17.2958 2.66471   1
  -9  -1  -1 22.7992 2.45393   5
  -9  -1  -1 14.9608 2.02186   1
  -9  -1  -1 17.2434 2.17942   2
   9   1   1 24.3877 1.94737   6
  -9   1  -1 18.1022 2.16924   5
   9   1   1 18.8126 2.30546   1
  -9   1  -1 20.9220 1.83887   3
  -9   1  -1 13.9791 2.41821   1
  -9   1  -1 22.1063 2.55371   2
  -9   1  -1 20.5134 2.58727   4
  -9   1  -1 23.1785 2.36326   6
 -10  -1  -1 422.738 13.8727   2
 -10  -1  -1 436.478 13.9562   5
 -10  -1  -1 423.969 13.5699   3
 -10  -1  -1 447.858 13.9560   1
 -10  -1  -1 440.453 13.9124   4
  10  -1   1 428.506 15.0672   1
 -10  -1  -1 438.877 14.0186   6
 -10   1  -1 431.564 14.2839   2
 -10   1  -1 448.417 13.5815   3
  10   1   1 419.444 13.4047   6
 -10   1  -1 416.409 14.5575   4
 -10   1  -1 436.193 15.1374   1
  10   1   1 430.178 13.8656   1
 -10   1  -1 408.257 13.6466   5
 -10   1  -1 414.315 13.7310   6
 -11  -1  -1 41.4968 3.25726   2
 -11  -1  -1 42.5913 3.05858   3
 -11  -1  -1 44.0531 3.19933   1
 -11  -1  -1 49.6295 3.55538   5
 -11  -1  -1 46.6984 3.27718   4
  11  -1   1 38.3425 3.64246   1
 -11  -1  -1 46.3959 3.34886   6
 -11   1  -1 43.5042 3.23163   5
  11   1   1 43.7565 3.24570   1
 -11   1  -1 37.7299 2.83854   3
 -11   1  -1 43.0636 3.48423   2
 -11   1  -1 46.5985 3.33011   6
 -11   1  -1 37.3949 4.03098   4
 -11   1  -1 51.1422 4.05828   1
 -12  -1  -1 175.758 7.52990   4
 -12  -1  -1 182.446 7.64605   2
 -12  -1  -1 162.758 7.26913   1
 -12  -1  -1 172.723 7.11551   3
 -12  -1  -1 169.206 7.34872   5
  12  -1   1 155.887 8.27402   1
 -12  -1  -1 161.563 7.35006   6
 -12   1  -1 181.335 7.54596   6
 -12   1  -1 184.194 8.61319   1
  12   1   1 157.583 7.28428   1
 -12   1  -1 172.340 7.28781   5
 -12   1  -1 152.878 7.79279   4
 -12   1  -1 167.485 6.91083   3
 -12   1  -1 164.229 7.70442   2
 -13  -1  -1 55.4842 4.00413   5
 -13  -1  -1 54.7784 3.77927   3
 -13  -1  -1 49.3200 3.96153   4
 -13  -1  -1 48.3022 3.95127   2
  13  -1   1 47.7508 5.46745   1
 -13   1  -1 53.8845 4.29022   2
 -13   1  -1 48.1301 4.30044   4
 -13   1  -1 54.2223 3.90009   5
 -13   1  -1 55.2843 4.07782   6
 -13   1  -1 54.5264 4.73009   1
 -13   1  -1 56.3719 3.65577   3
 -14  -1  -1 4.23019 1.77925   3
 -14  -1  -1 2.61826 1.75992   5
 -14  -1  -1 -0.9939 1.25367   2
 -14  -1  -1 5.79797 1.77534   4
  14  -1   1 -0.5058 2.06407   1
 -14   1  -1 5.20065 1.69650   6
 -14   1  -1 2.54748 1.58656   2
 -14   1  -1 2.71708 1.33576   3
 -14   1  -1 3.61034 1.93293   4
 -14   1  -1 5.48993 2.27265   1
 -14   1  -1 1.15024 1.11582   5
 -15  -1  -1 15.2831 3.02311   4
 -15  -1  -1 23.4137 3.51880   2
  15  -1   1 7.52429 3.20705   1
 -15  -1  -1 18.4441 3.10249   5
 -15  -1  -1 13.1789 2.50459   3
 -15   1  -1 18.6512 3.44995   2
 -15   1  -1 18.6585 3.57322   4
 -15   1  -1 13.4655 2.47338   3
 -15   1  -1 15.8878 3.27736   1
 -15   1  -1 17.3701 3.00938   6
 -16  -1  -1 49.5194 4.46968   5
  16  -1   1 55.8789 6.05055   1
 -16  -1  -1 47.6344 4.03420   3
 -16  -1  -1 45.3250 5.12959   2
 -16   1  -1 55.4021 6.08723   1
 -16   1  -1 42.7145 5.26320   2
 -16   1  -1 48.8822 5.12684   6
 -16   1  -1 46.5956 5.58675   4
 -17  -1  -1 26.5170 4.32200   2
  17  -1   1 37.7058 6.51423   1
 -17  -1  -1 38.9876 4.80609   3
 -17   1  -1 39.4855 5.46285   4
 -17   1  -1 39.6399 5.40748   1
 -17   1  -1 37.1691 4.72196   6
 -17   1  -1 28.2949 4.52953   2
 -18  -1  -1 4.69522 2.73221   2
 -18   1  -1 5.96519 2.55969   2
 -18   1  -1 6.63037 2.87285   4
 -19  -1  -1 35.1118 5.24915   2
 -19   1  -1 27.7532 4.90247   2
 -19   1  -1 24.4659 4.64650   4
 -20   2   1 1.97309 2.59058   4
 -19  -2   1 3.53863 2.52390   2
 -19   2   1 5.22448 3.14776   1
 -19   2   1 -0.8771 2.10039   4
 -19   2   1 0.29120 2.38643   2
 -19   2   1 4.03101 2.59445   6
 -18  -2   1 6.86247 2.83974   2
  18  -2  -1 14.8989 3.89046   1
 -18   2   1 9.66493 3.36752   2
 -18   2   1 11.1584 3.65907   4
 -18   2   1 7.11946 2.78787   6
 -18   2   1 8.69000 3.34516   1
 -17  -2   1 6.69497 2.65375   2
  17  -2  -1 13.8573 3.84785   1
 -17   2   1 11.2968 3.34380   4
 -17   2   1 6.83172 2.96239   1
 -17   2   1 7.67906 2.64124   6
 -17   2   1 5.44852 2.65448   2
  16  -2  -1 6.71217 3.23156   1
 -16  -2   1 8.17246 2.45185   5
 -16  -2   1 10.9912 2.75201   2
 -16  -2   1 7.16924 2.37738   3
 -16   2   1 7.51142 2.60075   6
 -16   2   1 5.72296 2.53289   4
 -16   2   1 11.4431 3.27780   1
 -16   2   1 8.69212 2.70262   2
 -15  -2   1 15.4090 3.07064   2
 -15  -2   1 21.3515 3.27902   5
 -15  -2   1 15.2414 2.73733   3
  15  -2  -1 12.4259 3.84377   1
 -15   2   1 25.4925 4.41667   1
 -15   2   1 19.7491 3.77873   4
 -15   2   1 21.5587 3.79534   2
 -15   2   1 19.3015 3.07091   6
 -14  -2   1 6.14550 2.04537   2
  14  -2  -1 6.09813 2.76868   1
 -14  -2   1 10.7322 2.24169   3
 -14  -2   1 7.15937 2.12425   5
 -14  -2   1 8.26865 2.22661   4
 -14   2   1 6.28540 2.21015   2
 -14   2   1 8.68995 2.76829   1
 -14   2   1 11.4635 2.33597   6
 -14   2   1 6.53716 2.52986   4
 -13  -2   1 150.560 6.91637   3
  13  -2  -1 144.422 8.47245   1
 -13  -2   1 159.971 7.48689   2
 -13  -2   1 155.401 7.25375   4
 -13  -2   1 156.861 7.41805   5
 -13   2   1 161.734 7.29471   6
 -13   2   1 147.170 8.46611   1
 -13   2   1 151.861 8.22099   4
 -13   2   1 164.890 8.01141   2
 -12  -2   1 18.7018 2.70272   3
  12  -2  -1 14.2602 3.01270   1
 -12  -2   1 19.7596 2.76680   5
 -12  -2   1 19.2527 2.64192   4
 -12  -2   1 20.6633 2.85246   2
 -12   2   1 14.2934 2.29274   5
 -12   2   1 15.1647 2.41111   6
 -12   2   1 16.0853 2.96828   4
 -12   2   1 14.3245 2.62233   2
 -12   2   1 18.1663 3.25747   1
 -12   2   1 22.6509 2.63570   3
 -11  -2   1 44.7894 3.26755   2
 -11  -2   1 37.2804 2.94249   4
 -11  -2   1 43.1639 3.15253   3
 -11  -2   1 37.9483 3.21860   5
  11  -2  -1 41.3185 4.79213   1
 -11   2   1 37.7865 2.97724   5
 -11   2   1 41.3475 3.51762   2
 -11   2   1 35.1054 4.04024   4
 -11   2   1 38.6092 4.54309   1
  11   2  -1 39.7583 2.95403   6
 -11   2   1 44.6582 3.16395   6
 -11   2   1 40.8980 2.90069   3
  10  -2  -1 -2.5698 1.15803   1
 -10  -2   1 -0.3564 0.80256   5
 -10  -2   1 -0.0469 0.89592   2
 -10  -2   1 0.96266 0.88015   3
 -10  -2   1 0.24688 0.81416   4
 -10   2   1 1.21415 1.19874   4
  10   2  -1 -0.6378 0.68910   6
 -10   2   1 1.13100 0.82689   3
 -10   2   1 0.59195 0.84533   2
 -10   2   1 0.90614 0.79401   5
 -10   2   1 -0.4852 0.75952   6
 -10   2   1 -0.2205 1.06565   1
  -9  -2   1 122.473 5.03113   4
  -9  -2   1 114.844 5.08366   6
   9  -2  -1 116.601 6.41057   1
  -9  -2   1 117.426 5.45633   5
  -9  -2   1 120.872 5.37969   2
  -9  -2   1 122.491 5.27821   3
  -9  -2   1 118.028 4.51886   1
  -9   2   1 115.803 4.92705   3
  -9   2   1 114.113 5.09487   5
   9   2  -1 115.656 4.94960   1
  -9   2   1 104.109 6.10811   1
   9   2  -1 113.877 5.05300   6
  -9   2   1 111.155 5.51795   2
  -9   2   1 115.433 4.87809   6
  -9   2   1 109.267 5.82289   4
  -8  -2   1 227.987 8.43833   5
  -8  -2   1 217.757 7.69454   4
  -8  -2   1 229.938 7.97052   6
  -8  -2   1 223.494 8.16156   2
  -8  -2   1 233.445 7.24550   1
  -8  -2   1 233.397 8.19739   3
  -8   2   1 233.406 8.08908   5
  -8   2   1 217.550 9.30212   1
   8   2  -1 229.920 7.97829   6
  -8   2   1 232.580 7.86072   3
  -8   2   1 221.387 8.46712   2
  -8   2   1 223.179 8.87637   4
   8   2  -1 232.207 7.27975   1
  -8   2   1 219.714 7.54704   6
  -7  -2   1 1322.98 36.3949   5
  -7  -2   1 1318.23 34.6809   1
  -7  -2   1 1265.45 35.9291   3
  -7  -2   1 1238.53 35.4884   6
  -7  -2   1 1300.72 35.9196   2
  -7  -2   1 1299.33 35.3654   4
  -7   2   1 1309.90 35.8306   5
  -7   2   1 1277.44 36.7216   4
   7   2  -1 1286.76 35.6469   6
  -7   2   1 1314.25 35.5881   3
  -7   2   1 1322.84 35.1102   6
  -7   2   1 1285.23 37.3584   1
  -7   2   1 1285.23 36.2640   2
   7   2  -1 1323.91 34.7073   1
  -6  -2   1 330.623 10.0841   6
  -6  -2   1 312.771 10.4951   3
  -6  -2   1 329.454 9.93118   4
  -6  -2   1 312.159 10.3573   2
  -6  -2   1 330.815 9.20650   1
  -6  -2   1 329.785 10.8945   5
  -6   2   1 344.814 10.4967   5
  -6   2   1 331.226 11.0917   4
  -6   2   1 317.371 11.4696   1
   6   2  -1 336.892 9.23594   1
  -6   2   1 327.997 10.2043   3
  -6   2   1 325.586 9.55210   6
   6   2  -1 321.661 10.1701   6
  -6   2   1 327.216 10.7085   2
  -5  -2   1 2230.19 61.7302   2
  -5  -2   1 2337.23 62.4635   5
  -5  -2   1 2275.19 61.1687   4
  -5  -2   1 2275.79 62.0177   3
  -5   2   1 2311.30 62.9629   1
  -5   2   1 2307.44 62.0494   2
  -5   2   1 2362.85 61.6337   3
  -5   2   1 2336.11 60.5631   6
  -5   2   1 2380.29 60.4836   6
  -5   2   1 2322.38 61.8298   5
  -5   2   1 2286.25 62.3746   4
  -4  -2   1 0.67067 0.45653   2
  -4  -2   1 0.74719 0.64764   5
  -4  -2   1 0.57568 0.38024   4
  -4  -2   1 2.17410 0.73617   3
  -4   2   1 1.35836 0.64025   5
  -4   2   1 0.90832 0.53965   2
  -4   2   1 0.99567 0.84060   1
  -4   2   1 1.18281 0.50601   3
   4   2  -1 0.54339 0.62768   3
   4   2  -1 1.81019 0.60603   6
  -4   2   1 0.51681 0.50240   4
  -3  -2   1 2944.91 81.7334   3
  -3  -2   1 2949.25 82.0382   5
  -3  -2   1 3018.89 81.4862   2
  -3  -2   1 3141.29 80.9197   4
   3   2  -1 3028.69 81.9580   3
  -3   2   1 3204.94 81.6883   2
  -3   2   1 3087.35 81.6590   5
  -3   2   1 3122.43 82.2122   1
  -3   2   1 3142.11 81.8282   4
   3   2  -1 3133.55 80.9409   6
  -3   2   1 3139.38 81.4706   3
  -2  -2   1 1006.53 29.6438   3
  -2  -2   1 1107.71 29.0408   4
  -2  -2   1 1058.82 30.0382   5
  -2  -2   1 1085.01 29.5370   2
   2   2  -1 1051.93 29.8509   3
  -2   2   1 1104.53 29.9051   1
   2   2  -1 1075.10 30.1975   5
  -2   2   1 1115.10 29.5848   2
   2   2  -1 1079.45 28.6578   6
  -2   2   1 1082.85 29.5689   4
  -2   2   1 1104.14 29.5181   3
  -2   2   1 1071.31 29.6805   5
  -1  -2   1 105.069 4.45708   5
  -1  -2   1 113.070 3.88827   4
  -1  -2   1 107.135 4.14723   2
  -1  -2   1 112.940 3.57215   1
   1   2  -1 108.465 4.55372   5
  -1   2   1 108.512 4.08298   2
  -1   2   1 118.793 4.10088   4
  -1   2   1 106.269 4.27211   5
   1   2  -1 111.086 3.56900   1
  -1   2   1 101.142 4.06494   3
   1   2  -1 105.846 4.34257   3
  -1   2   1 104.988 4.11098   1
   0  -2  -1 0.01314 0.29474   2
   0  -2   1 -0.0360 0.32599   4
   0  -2   1 0.22871 0.29491   2
   0  -2   1 0.18438 0.30929   1
   0  -2  -1 0.86394 0.49318   5
   0   2  -1 -0.1831 0.26475   2
   0   2   1 0.73932 0.38938   4
   0   2  -1 0.33313 0.49648   5
   0   2   1 0.60398 0.47828   5
   0   2  -1 0.37689 0.44775   3
   0   2  -1 0.49002 0.42095   4
   0   2  -1 0.25209 0.33857   1
   0   2   1 0.44233 0.40891   3
   0   2   1 0.45764 0.37357   2
   0   2   1 0.29836 0.32774   1
  -1  -2  -1 458.632 13.8632   3
  -1  -2  -1 485.122 13.2730   4
  -1  -2  -1 491.276 14.3000   5
  -1  -2  -1 466.177 13.6351   2
   1  -2   1 480.373 13.8602   1
  -1   2  -1 473.517 14.0832   3
  -1   2  -1 462.191 14.2610   5
  -1   2  -1 469.038 13.8286   1
  -1   2  -1 476.821 14.0496   2
   1   2   1 498.740 13.2507   1
   1   2   1 490.856 13.3129   4
   1   2   1 480.302 13.7627   2
  -1   2  -1 476.101 13.8984   4
   1   2   1 480.464 14.3764   5
   1   2   1 467.277 14.0019   3
  -2  -2  -1 70.4742 3.17079   3
  -2  -2  -1 72.3388 2.53179   4
   2  -2   1 74.0781 3.36386   1
  -2  -2  -1 74.9286 3.42476   5
  -2  -2  -1 73.2460 2.98951   2
  -2   2  -1 75.3496 3.47072   5
   2   2   1 70.1045 2.41788   6
  -2   2  -1 63.7918 3.16821   2
  -2   2  -1 73.1790 3.35349   1
  -2   2  -1 71.2416 3.24908   3
   2   2   1 76.2185 3.36272   3
  -2   2  -1 74.1205 3.31744   4
  -3  -2  -1 127.971 3.97235   4
  -3  -2  -1 122.876 5.02836   5
  -3  -2  -1 128.191 4.88239   3
  -3  -2  -1 129.522 4.59057   2
   3  -2   1 125.977 5.18006   1
  -3   2  -1 130.910 5.08769   5
   3   2   1 132.464 5.13282   3
   3   2   1 129.692 4.23786   6
  -3   2  -1 122.531 5.14741   1
  -3   2  -1 133.595 4.93317   3
  -3   2  -1 127.954 5.02889   4
  -3   2  -1 131.508 5.01290   2
  -4  -2  -1 1234.20 32.6676   4
  -4  -2  -1 1175.27 34.0031   5
   4  -2   1 1227.68 34.4837   1
  -4  -2  -1 1218.33 33.4017   2
  -4  -2  -1 1201.15 33.7564   3
  -4   2  -1 1198.37 32.2749   6
   4   2   1 1229.09 33.1081   6
  -4   2  -1 1232.03 33.7376   3
  -4   2  -1 1242.22 34.0162   2
  -4   2  -1 1320.36 32.2616   6
  -4   2  -1 1245.92 34.0025   5
  -4   2  -1 1232.82 34.1656   4
  -4   2  -1 1223.09 34.4800   1
  -5  -2  -1 793.030 21.3051   4
  -5  -2  -1 758.968 22.2765   3
  -5  -2  -1 813.260 22.8389   5
  -5  -2  -1 758.899 21.9604   2
   5  -2   1 788.877 23.3904   1
  -5   2  -1 815.770 21.0427   6
   5   2   1 783.396 21.7799   6
  -5   2  -1 766.116 22.7928   4
  -5   2  -1 788.537 22.6188   2
  -5   2  -1 789.876 23.3984   1
  -5   2  -1 763.455 21.1250   6
  -5   2  -1 787.689 22.2433   3
  -5   2  -1 769.758 22.4380   5
   6  -2   1 0.46294 0.67980   1
  -6  -2  -1 0.07695 0.58496   5
  -6  -2  -1 0.85103 0.62051   2
  -6  -2  -1 0.33624 0.48236   6
  -6  -2  -1 0.18712 0.48417   3
  -6  -2  -1 0.49948 0.40491   4
  -6   2  -1 -0.0668 0.46981   5
  -6   2  -1 -1.0489 0.50810   4
  -6   2  -1 -0.0850 0.80968   1
   6   2   1 0.14714 0.31681   1
  -6   2  -1 0.49535 0.56455   3
  -6   2  -1 0.10814 0.56224   2
   6   2   1 0.75956 0.56211   6
  -6   2  -1 0.59308 0.42335   6
  -7  -2  -1 100.781 4.74217   5
  -7  -2  -1 102.374 3.92184   4
  -7  -2  -1 104.449 4.55889   3
   7  -2   1 96.9652 5.30538   1
  -7  -2  -1 96.6302 4.16942   6
  -7  -2  -1 102.968 4.42937   2
  -7   2  -1 98.5125 4.78606   2
  -7   2  -1 99.1718 4.56489   5
  -7   2  -1 105.597 4.02465   6
  -7   2  -1 100.917 5.05627   4
   7   2   1 97.9095 3.52619   1
  -7   2  -1 91.8185 5.19098   1
  -7   2  -1 99.4455 4.38629   3
   7   2   1 103.854 4.29353   6
  -8  -2  -1 0.76098 0.75164   6
  -8  -2  -1 0.63643 0.83154   3
  -8  -2  -1 0.22109 0.80432   5
   8  -2   1 -0.5019 0.85400   1
  -8  -2  -1 0.89809 0.64415   4
  -8  -2  -1 1.55184 0.85935   2
   8   2   1 0.73043 0.69631   6
  -8   2  -1 -0.2899 1.00423   1
  -8   2  -1 0.57930 0.62525   3
  -8   2  -1 -0.0153 0.82407   2
  -8   2  -1 0.48150 0.61623   6
  -8   2  -1 0.43918 0.70219   5
  -8   2  -1 0.92765 0.85661   4
  -9  -2  -1 2.65047 1.09742   6
   9  -2   1 1.39939 1.43871   1
  -9  -2  -1 4.56667 1.12992   4
  -9  -2  -1 5.90441 1.51600   5
  -9  -2  -1 7.34553 1.51715   2
  -9  -2  -1 5.39715 1.35182   3
  -9   2  -1 5.02039 1.16735   6
  -9   2  -1 5.67712 1.35602   3
   9   2   1 3.83060 1.21835   6
  -9   2  -1 3.20943 1.47324   4
  -9   2  -1 3.24730 1.42266   2
  -9   2  -1 5.13880 1.34720   5
  -9   2  -1 1.42638 1.22703   1
   9   2   1 3.97373 1.14844   1
 -10  -2  -1 555.905 16.6834   4
  10  -2   1 545.170 18.7427   1
 -10  -2  -1 568.780 17.1418   3
 -10  -2  -1 537.735 17.0874   2
 -10  -2  -1 549.083 17.4283   5
  10   2   1 526.932 16.7170   6
 -10   2  -1 540.140 18.7182   1
 -10   2  -1 552.810 16.8168   6
 -10   2  -1 550.324 16.9347   3
 -10   2  -1 542.795 18.2401   4
 -10   2  -1 537.621 17.7833   2
 -10   2  -1 539.412 17.2006   5
 -11  -2  -1 18.3895 2.51130   3
  11  -2   1 18.2186 3.28861   1
 -11  -2  -1 17.9149 2.32704   4
 -11  -2  -1 18.7022 2.61008   2
 -11  -2  -1 16.9750 2.56172   5
 -11   2  -1 16.7529 2.33940   6
 -11   2  -1 17.5651 2.51460   5
 -11   2  -1 15.6460 2.22685   3
 -11   2  -1 17.6826 2.95069   4
 -11   2  -1 17.4385 3.03869   1
 -11   2  -1 15.7661 2.74566   2
  11   2   1 13.7501 2.14008   6
  12  -2   1 95.4668 6.35223   1
 -12  -2  -1 101.212 5.37486   3
 -12  -2  -1 100.394 5.47664   2
 -12  -2  -1 110.336 5.77718   5
 -12  -2  -1 100.795 5.21053   4
 -12   2  -1 100.390 6.25443   4
 -12   2  -1 99.7127 5.38359   5
 -12   2  -1 98.1205 5.11136   3
 -12   2  -1 93.8310 5.83807   2
 -12   2  -1 103.411 6.56263   1
 -12   2  -1 104.454 5.38070   6
 -13  -2  -1 314.271 11.6691   5
 -13  -2  -1 309.827 11.2510   3
 -13  -2  -1 305.099 11.2178   4
 -13  -2  -1 298.513 11.4918   2
  13  -2   1 303.130 13.0337   1
 -13   2  -1 328.117 11.5732   6
 -13   2  -1 291.895 11.3281   5
 -13   2  -1 281.984 12.3798   4
 -13   2  -1 283.141 10.9159   3
 -13   2  -1 277.054 11.9438   2
 -13   2  -1 299.719 12.9846   1
 -14  -2  -1 45.5639 4.49596   3
 -14  -2  -1 35.1108 4.03321   5
  14  -2   1 31.6164 4.83637   1
 -14  -2  -1 43.2607 4.47295   2
 -14   2  -1 40.4982 5.23321   1
 -14   2  -1 34.5300 4.51393   2
 -14   2  -1 37.4830 4.84962   4
 -14   2  -1 43.4498 3.58993   3
 -14   2  -1 45.4713 4.53603   6
 -15  -2  -1 50.0446 4.38036   5
 -15  -2  -1 45.8812 4.16550   3
 -15  -2  -1 45.1510 4.81615   2
  15  -2   1 47.1618 6.21285   1
 -15   2  -1 44.6450 5.45949   2
 -15   2  -1 46.2182 5.56541   4
 -15   2  -1 46.3260 5.79953   1
 -15   2  -1 46.2435 4.73488   6
 -16  -2  -1 140.948 7.90059   2
  16  -2   1 154.272 9.42153   1
 -16  -2  -1 143.344 7.41651   3
 -16   2  -1 148.968 9.19660   1
 -16   2  -1 146.470 7.89991   6
 -16   2  -1 142.339 8.74920   4
 -16   2  -1 116.439 7.94318   2
 -17  -2  -1 229.913 10.3703   3
 -17  -2  -1 238.655 11.0298   5
 -17  -2  -1 251.617 11.4838   2
  17  -2   1 264.719 12.9144   1
 -17   2  -1 228.684 12.0111   4
 -17   2  -1 227.542 11.7690   2
 -17   2  -1 250.140 12.7489   1
 -17   2  -1 234.720 11.0115   6
  18  -2   1 35.1855 5.55171   1
 -18  -2  -1 39.6862 5.21299   2
 -18   2  -1 38.6253 5.85991   1
 -18   2  -1 32.1894 5.35783   4
 -18   2  -1 35.8419 5.54039   2
 -18   2  -1 41.7243 5.17228   6
 -19  -2  -1 16.2886 3.88447   2
 -19   2  -1 13.1267 3.40516   6
 -19   2  -1 16.4759 4.07973   2
 -19   2  -1 17.7868 3.99019   4
  19  -3  -1 58.1657 7.39909   1
 -19  -3   1 56.4133 6.38584   2
 -19   3   1 45.0854 6.99770   1
 -19   3   1 58.1580 7.30515   2
 -19   3   1 46.8642 5.76111   6
 -19   3   1 53.6733 7.32556   4
 -18  -3   1 29.8985 4.60926   2
  18  -3  -1 41.7926 6.41049   1
 -18   3   1 34.2202 5.55233   4
 -18   3   1 35.3702 5.46893   2
 -18   3   1 33.7236 4.79693   6
 -18   3   1 42.8188 6.56055   1
  17  -3  -1 128.264 9.37796   1
 -17  -3   1 146.942 8.44719   2
 -17  -3   1 151.225 8.03367   3
 -17   3   1 135.271 9.19426   4
 -17   3   1 130.980 8.80396   2
 -17   3   1 146.582 9.71458   1
 -17   3   1 140.873 8.00104   6
  16  -3  -1 42.8770 6.03666   1
 -16  -3   1 34.9022 4.28013   3
 -16  -3   1 39.2303 4.87356   2
 -16  -3   1 34.6460 4.57744   5
 -16   3   1 32.3485 5.14838   4
 -16   3   1 36.0654 4.33608   6
 -16   3   1 41.8984 5.87503   1
 -16   3   1 37.0892 5.13439   2
 -15  -3   1 114.532 6.32474   3
 -15  -3   1 92.6083 6.31450   5
 -15  -3   1 94.8103 6.23041   2
  15  -3  -1 99.1259 7.61505   1
 -15   3   1 90.5684 6.70244   2
 -15   3   1 95.9305 5.93968   6
 -15   3   1 95.5315 7.17053   4
 -15   3   1 99.4327 7.58308   1
  14  -3  -1 25.5761 4.53694   1
 -14  -3   1 27.2532 3.71390   2
 -14  -3   1 27.2233 3.65619   3
 -14  -3   1 29.5448 3.91619   5
 -14   3   1 28.0833 4.43119   4
 -14   3   1 29.4267 3.57640   6
 -14   3   1 27.0466 4.16097   2
 -14   3   1 26.0865 4.59261   1
 -13  -3   1 2.90432 1.65967   3
 -13  -3   1 2.82583 1.71233   2
  13  -3  -1 2.18287 2.41946   1
 -13  -3   1 6.34756 2.18076   5
 -13   3   1 3.28435 2.03709   4
 -13   3   1 1.56666 1.79631   1
 -13   3   1 5.18664 1.62996   6
 -13   3   1 -0.5163 1.44604   2
 -12  -3   1 60.1771 4.38588   2
  12  -3  -1 63.2907 6.69032   1
 -12  -3   1 61.7765 4.28894   3
 -12  -3   1 70.4274 4.20018   4
 -12  -3   1 63.7617 4.60693   5
 -12   3   1 57.7415 5.41693   1
 -12   3   1 55.3964 4.61341   2
 -12   3   1 65.2728 5.24696   4
  12   3  -1 74.0364 4.42400   6
 -12   3   1 60.8580 3.96742   6
 -11  -3   1 11.4795 2.38279   5
 -11  -3   1 13.2425 2.02505   4
 -11  -3   1 17.5645 2.68681   2
  11  -3  -1 14.4688 3.26615   1
 -11  -3   1 16.7084 2.55116   3
 -11   3   1 12.0533 2.10148   3
 -11   3   1 12.7224 2.97494   1
 -11   3   1 17.4541 2.65330   5
  11   3  -1 15.0649 2.36703   6
 -11   3   1 11.9181 2.62179   2
 -11   3   1 8.72130 2.36137   4
 -11   3   1 16.8659 2.23162   6
  10  -3  -1 142.203 8.02512   1
 -10  -3   1 142.202 6.62706   2
 -10  -3   1 153.901 6.78679   3
 -10  -3   1 157.677 7.18736   5
 -10  -3   1 153.325 6.12668   4
 -10   3   1 153.844 7.69943   4
 -10   3   1 143.063 6.62569   5
  10   3  -1 145.207 6.36789   6
 -10   3   1 140.973 6.34606   3
 -10   3   1 138.792 7.07179   2
 -10   3   1 149.880 8.11107   1
 -10   3   1 151.598 6.00820   6
  -9  -3   1 1.96335 0.87727   4
  -9  -3   1 1.12581 1.03541   3
  -9  -3   1 0.38788 0.95025   5
   9  -3  -1 -1.9170 1.20759   1
  -9  -3   1 -0.6233 0.84360   2
   9   3  -1 -0.7920 0.74079   6
  -9   3   1 0.96833 1.33290   1
  -9   3   1 0.05818 0.81210   3
  -9   3   1 0.56489 0.92078   5
  -9   3   1 -1.0614 0.64805   6
  -9   3   1 1.03682 1.25116   4
  -9   3   1 1.59822 0.99355   2
  -8  -3   1 88.7295 5.01709   5
   8  -3  -1 100.928 5.92082   1
  -8  -3   1 96.2169 4.14443   4
  -8  -3   1 84.8483 4.56207   2
  -8  -3   1 93.7311 4.86914   3
  -8   3   1 95.1743 5.40046   4
   8   3  -1 95.0269 4.46855   6
  -8   3   1 96.4766 5.15529   2
  -8   3   1 94.3001 5.83312   1
  -8   3   1 95.2003 4.64075   3
  -8   3   1 85.9821 4.68093   5
  -8   3   1 102.427 3.91736   6
  -7  -3   1 82.1229 4.65560   5
  -7  -3   1 79.4098 4.35747   3
  -7  -3   1 85.5428 4.22071   2
  -7  -3   1 84.3231 3.64644   4
  -7   3   1 83.9257 4.19044   3
  -7   3   1 84.7594 4.41455   5
   7   3  -1 83.3138 3.95968   6
  -7   3   1 81.9279 4.54967   2
  -7   3   1 80.8653 4.72551   4
  -7   3   1 68.7633 3.56605   6
  -7   3   1 85.6577 3.21068   6
  -7   3   1 82.7044 5.12243   1
  -6  -3   1 112.309 5.33710   3
  -6  -3   1 117.289 5.69466   5
  -6  -3   1 107.989 5.00309   2
  -6  -3   1 119.853 4.48496   4
  -6   3   1 117.739 5.66994   4
  -6   3   1 114.755 6.02477   1
  -6   3   1 115.932 5.44306   2
  -6   3   1 112.148 5.27851   5
  -6   3   1 120.188 3.69030   6
  -6   3   1 117.353 5.14221   3
  -6   3   1 125.268 3.64078   6
  -5  -3   1 200.122 8.18548   5
  -5  -3   1 197.558 7.76709   3
  -5  -3   1 207.992 6.71220   4
  -5  -3   1 197.820 7.39915   2
  -5   3   1 204.151 7.78183   2
   5   3  -1 199.276 6.92620   6
  -5   3   1 207.092 7.79331   5
  -5   3   1 203.380 7.94405   4
  -5   3   1 207.685 7.52310   3
   5   3  -1 228.340 8.37467   3
  -5   3   1 198.152 8.27239   1
  -4  -3   1 464.575 13.2867   4
  -4  -3   1 462.848 14.9688   5
  -4  -3   1 454.690 14.1068   2
  -4  -3   1 454.425 14.5437   3
  -4   3   1 456.481 14.8864   1
  -4   3   1 437.166 14.3966   4
   4   3  -1 465.253 13.3523   6
   4   3  -1 473.326 14.8772   3
  -4   3   1 466.552 14.5449   5
  -4   3   1 452.964 14.1846   3
  -4   3   1 448.805 14.3691   2
  -3  -3   1 67.8693 2.88317   4
  -3  -3   1 62.0072 3.54543   3
  -3  -3   1 55.7867 2.24583   1
  -3  -3   1 65.8210 3.86253   5
  -3  -3   1 67.9476 3.41376   2
  -3   3   1 63.2485 3.58943   5
   3   3  -1 64.5994 3.95865   5
  -3   3   1 69.2165 3.75993   1
   3   3  -1 62.2366 3.66398   3
  -3   3   1 71.3125 3.60582   2
  -3   3   1 59.0671 3.29948   3
   3   3  -1 66.4189 2.65723   6
  -3   3   1 62.6720 3.42593   4
  -2  -3   1 255.085 9.01829   3
  -2  -3   1 264.741 8.79802   2
  -2  -3   1 256.872 8.13421   4
  -2  -3   1 244.040 9.27681   5
  -2  -3   1 263.708 7.53947   1
   2   3  -1 265.773 8.98828   2
  -2   3   1 257.398 8.90576   1
   2   3  -1 263.724 7.34799   6
   2   3  -1 252.930 9.15378   3
   2   3  -1 256.034 7.35761   6
  -2   3   1 252.997 8.80827   3
   2   3  -1 242.069 9.38465   5
  -2   3   1 243.089 8.99074   5
  -2   3   1 259.219 8.74844   4
  -2   3   1 265.700 8.88537   2
  -1  -3   1 10.2311 1.31932   4
  -1  -3   1 11.5713 1.60817   2
   1  -3  -1 9.09523 1.51854   5
  -1  -3   1 11.9311 1.07664   1
  -1  -3   1 10.0810 1.71674   5
   1   3  -1 11.1493 1.40806   4
  -1   3   1 8.67710 1.52709   5
  -1   3   1 12.4022 1.56419   4
  -1   3   1 12.5771 1.60911   1
   1   3  -1 13.3602 1.76928   2
   1   3  -1 10.8683 1.18981   1
  -1   3   1 13.1746 1.68763   2
   1   3  -1 11.0368 1.71812   3
   1   3  -1 12.2713 1.92457   5
  -1   3   1 9.88015 1.53931   3
   0  -3   1 235.482 7.54549   1
   0  -3  -1 237.837 7.58032   4
   0  -3  -1 233.014 7.86142   2
   0  -3   1 217.572 7.95616   2
   0  -3  -1 221.877 8.28925   5
   0  -3   1 233.114 7.75041   4
   0   3   1 223.295 8.37932   5
   0   3   1 234.890 7.59411   1
   0   3  -1 224.336 7.71884   4
   0   3  -1 220.883 8.25829   3
   0   3   1 221.364 8.08802   3
   0   3   1 233.288 7.94056   2
   0   3  -1 222.838 8.55410   5
   0   3  -1 228.191 7.50672   1
   0   3  -1 225.514 8.11513   2
   0   3   1 243.239 7.63507   4
   1  -3   1 2338.88 62.3424   4
   1  -3   1 2399.47 62.2938   1
  -1  -3  -1 2222.97 62.4591   3
  -1  -3  -1 2230.76 62.8669   5
  -1  -3  -1 2322.05 62.2026   2
  -1  -3  -1 2356.08 61.6483   4
   1   3   1 2382.47 61.5455   1
  -1   3  -1 2256.69 62.7698   3
   1   3   1 2359.15 62.3638   2
  -1   3  -1 2298.94 62.6697   2
  -1   3  -1 2308.27 62.3446   4
   1   3   1 2405.73 61.7299   4
   1   3   1 2253.11 62.6536   3
  -1   3  -1 2297.87 63.1866   5
   1   3   1 2316.40 63.1369   5
  -1   3  -1 2368.49 62.2646   1
  -2  -3  -1 433.205 14.1051   3
  -2  -3  -1 429.942 13.6793   2
  -2  -3  -1 461.252 13.0904   4
  -2  -3  -1 445.914 14.5140   5
   2  -3   1 471.768 14.2553   1
  -2   3  -1 449.716 14.6450   5
  -2   3  -1 463.865 14.4085   3
   2   3   1 453.599 12.3921   6
  -2   3  -1 460.362 14.1933   1
   2   3   1 479.613 14.9337   5
  -2   3  -1 459.118 14.3579   2
   2   3   1 464.755 12.8286   1
  -2   3  -1 451.034 14.1342   4
   2   3   1 474.788 12.4044   6
   2   3   1 442.529 14.3176   3
  -3  -3  -1 651.836 17.2675   1
   3  -3   1 653.162 19.3309   1
  -3  -3  -1 612.345 18.9362   3
  -3  -3  -1 624.350 18.4640   2
  -3  -3  -1 649.026 17.6224   4
  -3  -3  -1 612.219 19.2979   5
  -3   3  -1 642.729 19.4582   5
  -3   3  -1 626.681 19.1484   2
  -3   3  -1 649.285 19.1785   4
   3   3   1 633.721 17.5332   6
  -3   3  -1 620.446 19.1845   1
   3   3   1 679.564 19.4368   3
  -3   3  -1 614.477 19.0240   3
  -4  -3  -1 43.2636 2.55637   2
  -4  -3  -1 39.5217 2.93761   5
  -4  -3  -1 46.0741 2.00089   4
   4  -3   1 43.7141 3.13874   1
  -4  -3  -1 41.1542 2.79709   3
  -4   3  -1 41.8176 2.82310   3
  -4   3  -1 43.7006 2.98124   2
   4   3   1 43.1520 2.97527   3
   4   3   1 41.7116 2.17373   6
  -4   3  -1 40.0628 3.01274   1
  -4   3  -1 45.1554 3.03234   4
  -4   3  -1 43.1680 3.02927   5
   5  -3   1 960.317 28.2041   1
  -5  -3  -1 920.126 26.7485   2
  -5  -3  -1 949.878 27.7941   5
  -5  -3  -1 942.933 25.7362   4
  -5  -3  -1 923.676 27.3160   3
  -5   3  -1 946.610 28.1456   1
  -5   3  -1 941.941 27.6345   2
  -5   3  -1 944.574 27.7740   4
  -5   3  -1 963.221 24.9358   6
  -5   3  -1 939.309 27.3390   3
   5   3   1 923.218 26.2621   6
  -5   3  -1 1026.75 24.9350   6
  -5   3  -1 942.993 27.6868   5
  -6  -3  -1 2.66475 1.08183   5
   6  -3   1 0.36610 1.06274   1
  -6  -3  -1 3.66141 1.02843   2
  -6  -3  -1 3.51571 0.74771   4
  -6  -3  -1 3.47454 1.12291   3
  -6   3  -1 1.74800 1.21178   1
  -6   3  -1 3.36899 1.10631   3
  -6   3  -1 3.33037 1.21492   5
  -6   3  -1 2.42422 1.04986   4
  -6   3  -1 3.83245 0.59363   6
  -6   3  -1 2.98684 0.58129   6
   6   3   1 2.44221 0.86769   6
  -6   3  -1 2.60491 1.14165   2
  -7  -3  -1 248.617 8.97922   3
   7  -3   1 242.932 9.95062   1
  -7  -3  -1 250.792 8.65131   2
  -7  -3  -1 243.111 9.28334   5
  -7   3  -1 230.864 8.78121   3
  -7   3  -1 238.438 9.29736   2
  -7   3  -1 245.886 7.52106   6
  -7   3  -1 237.340 9.87973   1
  -7   3  -1 218.587 9.26558   4
  -7   3  -1 239.331 9.14249   5
   7   3   1 238.965 8.25511   6
  -8  -3  -1 7.98533 1.23454   4
  -8  -3  -1 6.85134 1.51126   3
   8  -3   1 6.57147 1.90548   1
  -8  -3  -1 6.40210 1.46725   2
  -8  -3  -1 5.48288 1.54034   5
  -8   3  -1 5.54375 1.47682   5
  -8   3  -1 5.20630 1.61314   4
   8   3   1 3.42430 1.15166   6
  -8   3  -1 9.10884 1.84908   2
  -8   3  -1 7.75039 1.21546   6
  -8   3  -1 9.57740 2.23975   1
  -8   3  -1 5.49646 1.46281   3
  -9  -3  -1 610.436 18.6749   3
  -9  -3  -1 609.366 17.3816   4
   9  -3   1 603.163 20.2627   1
  -9  -3  -1 599.257 19.0627   5
  -9  -3  -1 609.441 18.4111   2
  -9   3  -1 553.787 18.6834   5
  -9   3  -1 593.853 19.3392   2
  -9   3  -1 567.942 18.4234   3
  -9   3  -1 595.672 17.4649   6
  -9   3  -1 582.967 19.5941   4
  -9   3  -1 581.516 20.1241   1
   9   3   1 589.297 17.9954   6
  10  -3   1 81.7600 5.82790   1
 -10  -3  -1 80.3701 5.02166   5
 -10  -3  -1 84.7853 4.71787   2
 -10  -3  -1 83.3116 4.78510   3
 -10  -3  -1 85.2228 4.07165   4
  10   3   1 78.2563 4.38100   6
 -10   3  -1 80.4835 5.20980   2
 -10   3  -1 73.5945 5.12151   4
 -10   3  -1 90.5302 5.13468   5
 -10   3  -1 86.5622 4.24474   6
 -10   3  -1 86.5693 5.87471   1
 -10   3  -1 89.3612 4.87348   3
 -11  -3  -1 98.5552 5.24119   2
 -11  -3  -1 105.808 5.82287   5
 -11  -3  -1 99.0815 5.36459   3
  11  -3   1 97.6108 6.57532   1
 -11   3  -1 88.7869 4.74101   6
 -11   3  -1 92.1857 5.82990   2
 -11   3  -1 100.757 5.63882   5
 -11   3  -1 106.037 6.76021   1
 -11   3  -1 91.3630 6.05266   4
  11   3   1 97.5228 5.07397   6
 -11   3  -1 92.1707 5.20692   3
 -12  -3  -1 1.61632 1.45956   2
 -12  -3  -1 0.04391 1.46216   5
  12  -3   1 -3.9682 1.71556   1
 -12  -3  -1 3.16420 1.57167   3
 -12   3  -1 2.43389 1.33542   6
 -12   3  -1 1.19931 1.14577   3
 -12   3  -1 0.67346 1.33718   2
 -12   3  -1 0.75847 1.21681   5
 -12   3  -1 2.66730 1.77547   4
  12   3   1 0.01806 1.09538   6
 -12   3  -1 1.03034 1.74468   1
  13  -3   1 15.9600 3.64849   1
 -13  -3  -1 11.9100 2.68166   2
 -13  -3  -1 19.8520 3.29211   5
 -13  -3  -1 12.3909 2.52810   3
 -13   3  -1 16.2713 3.29957   2
 -13   3  -1 13.4663 3.18415   4
 -13   3  -1 16.4366 3.45671   1
 -13   3  -1 18.6116 2.75656   6
  14  -3   1 2.72151 2.72530   1
 -14  -3  -1 8.70262 2.51814   5
 -14  -3  -1 6.62341 2.02835   2
 -14  -3  -1 6.27825 2.17231   3
 -14   3  -1 5.63816 2.54984   4
 -14   3  -1 11.3553 2.48052   6
 -14   3  -1 7.21725 2.50269   2
 -14   3  -1 9.91486 3.23903   1
 -15  -3  -1 -0.3847 1.58254   5
 -15  -3  -1 1.36330 1.77544   2
 -15  -3  -1 0.69930 1.64363   3
  15  -3   1 0.98995 2.20529   1
 -15   3  -1 -0.8331 1.72114   4
 -15   3  -1 0.45073 1.83262   2
 -15   3  -1 6.30341 1.99930   6
 -15   3  -1 0.63377 1.95962   1
 -16  -3  -1 23.1745 3.91053   5
 -16  -3  -1 21.6294 3.60872   3
 -16  -3  -1 27.2003 4.12122   2
  16  -3   1 32.2830 5.22785   1
 -16   3  -1 26.9816 3.80633   6
 -16   3  -1 31.2681 5.06485   2
 -16   3  -1 30.1653 5.16285   1
 -16   3  -1 24.8485 4.52721   4
  17  -3   1 90.0492 7.65386   1
 -17  -3  -1 95.0580 6.35351   3
 -17  -3  -1 94.7820 6.66184   2
 -17   3  -1 93.4236 6.48252   6
 -17   3  -1 91.5029 7.48276   4
 -17   3  -1 96.0421 7.39268   2
 -17   3  -1 89.1134 7.56379   1
 -18  -3  -1 17.5275 3.69841   2
  18  -3   1 17.2851 4.26536   1
 -18  -3  -1 12.3760 3.15567   3
 -18   3  -1 11.9049 3.90713   1
 -18   3  -1 11.8267 3.76548   4
 -18   3  -1 15.7584 3.36427   6
 -18   3  -1 13.4467 3.67377   2
 -19  -3  -1 1.71482 2.17456   2
  19  -3   1 -0.1446 2.31111   1
 -19   3  -1 6.96055 2.88874   6
 -19   3  -1 5.78475 3.24484   2
 -19   3  -1 3.78995 3.37480   4
 -18  -4   1 2.85292 2.51247   2
 -18  -4   1 -1.6593 1.95865   3
  18  -4  -1 2.12013 2.89750   1
 -18   4   1 6.09119 3.09174   2
 -18   4   1 1.61973 2.66172   1
 -18   4   1 0.33037 2.81813   4
 -18   4   1 4.58772 2.29226   6
  17  -4  -1 11.6665 3.88134   1
 -17  -4   1 19.1473 3.77650   2
 -17  -4   1 10.7031 3.08330   3
 -17   4   1 13.4879 3.76649   2
 -17   4   1 22.2063 4.76799   4
 -17   4   1 15.0921 4.13838   1
 -17   4   1 14.4810 3.11724   6
 -16  -4   1 20.7204 3.68155   2
  16  -4  -1 17.8592 4.72388   1
 -16  -4   1 19.6212 3.57281   3
 -16   4   1 21.0362 4.21727   2
 -16   4   1 23.1730 4.76924   1
 -16   4   1 17.8428 4.40013   4
 -16   4   1 28.9132 3.87314   6
 -15  -4   1 34.8179 4.59178   2
 -15  -4   1 25.7389 3.87510   3
 -15  -4   1 28.5135 4.43770   5
  15  -4  -1 25.0604 5.11980   1
 -15   4   1 28.4087 3.77407   6
 -15   4   1 22.7391 4.76712   1
 -15   4   1 27.7856 4.78513   4
 -15   4   1 34.8985 5.20132   2
 -14  -4   1 8.78734 2.56113   2
 -14  -4   1 7.77448 2.47545   3
 -14  -4   1 4.71994 2.47296   5
  14  -4  -1 5.90439 3.24311   1
 -14   4   1 18.0788 3.73517   4
 -14   4   1 9.22985 2.91135   2
 -14   4   1 7.40443 2.02793   6
 -14   4   1 5.33881 2.79568   1
 -13  -4   1 8.21568 2.43960   5
 -13  -4   1 13.8705 2.85062   2
  13  -4  -1 2.81094 3.55283   1
 -13  -4   1 12.0492 2.74802   3
 -13   4   1 9.98098 3.28131   1
  13   4  -1 8.97819 2.10472   6
 -13   4   1 19.5308 3.96869   4
 -13   4   1 14.2158 3.25402   2
 -13   4   1 10.6510 2.12657   6
  12  -4  -1 68.7859 6.25245   1
 -12  -4   1 93.6557 6.16272   5
 -12  -4   1 93.2420 5.66231   3
 -12  -4   1 96.9795 5.71959   2
 -12   4   1 88.3589 4.72910   6
 -12   4   1 78.7472 5.84579   2
  12   4  -1 77.8929 4.96407   6
 -12   4   1 78.6318 6.07299   4
 -12   4   1 86.1938 6.74021   1
 -11  -4   1 84.5002 5.15736   2
 -11  -4   1 80.4594 5.46938   5
 -11  -4   1 71.0494 4.93311   3
  11  -4  -1 78.3034 6.35276   1
 -11   4   1 77.7591 4.13932   6
 -11   4   1 79.7177 6.21315   1
  11   4  -1 79.7681 4.74416   6
 -11   4   1 74.3165 5.68752   4
 -11   4   1 73.0084 5.44646   2
 -10  -4   1 47.7862 3.81663   2
 -10  -4   1 43.1777 3.75201   3
 -10  -4   1 55.4957 4.43333   5
  10  -4  -1 52.0350 5.89882   1
 -10   4   1 41.6386 5.08942   1
 -10   4   1 47.0301 4.20263   2
 -10   4   1 59.4684 4.05088   3
 -10   4   1 56.3257 3.13901   6
 -10   4   1 48.9672 5.19403   4
 -10   4   1 51.6184 4.04501   5
  10   4  -1 52.8786 3.69709   6
  -9  -4   1 18.2728 2.79548   3
   9  -4  -1 15.3408 3.25470   1
  -9  -4   1 20.2116 2.24728   4
  -9  -4   1 21.3363 3.17422   5
  -9  -4   1 24.1956 2.89156   2
   9   4  -1 16.4333 2.29533   6
  -9   4   1 21.2435 3.37842   4
  -9   4   1 16.6855 2.74763   5
  -9   4   1 14.0102 2.69104   2
  -9   4   1 17.7605 1.85206   6
  -9   4   1 15.2852 2.45947   3
  -9   4   1 21.5358 3.59542   1
  -8  -4   1 139.293 5.50982   4
   8  -4  -1 140.994 7.85596   1
  -8  -4   1 146.819 7.26200   5
  -8  -4   1 143.396 6.85781   3
  -8  -4   1 145.119 6.49999   2
   8   4  -1 130.169 5.88445   6
  -8   4   1 135.134 6.93063   2
  -8   4   1 124.441 6.28206   3
  -8   4   1 140.785 4.87824   6
  -8   4   1 135.943 7.14837   4
  -8   4   1 140.797 7.69696   1
  -8   4   1 145.612 6.90904   5
  -7  -4   1 356.261 13.1218   5
  -7  -4   1 339.598 10.8793   4
   7  -4  -1 339.809 13.5212   1
  -7  -4   1 357.956 12.6863   3
  -7  -4   1 346.772 12.0396   2
  -7   4   1 348.697 9.80923   6
   7   4  -1 352.024 11.5268   6
  -7   4   1 340.916 12.5338   5
  -7   4   1 328.179 12.7449   4
  -7   4   1 339.856 12.6697   2
  -7   4   1 361.747 12.3482   3
  -7   4   1 356.885 13.5473   1
   6  -4  -1 101.127 6.01391   1
  -6  -4   1 103.832 5.86938   5
  -6  -4   1 94.0123 4.95483   2
  -6  -4   1 110.717 4.35311   4
  -6  -4   1 105.415 5.57209   3
  -6   4   1 100.894 5.89968   1
  -6   4   1 102.931 5.53459   2
  -6   4   1 102.612 5.23850   3
   6   4  -1 98.9308 4.54489   6
   6   4  -1 111.127 5.98640   3
  -6   4   1 106.407 5.68345   4
  -6   4   1 99.5849 5.40713   5
  -5  -4   1 59.3148 4.24349   5
  -5  -4   1 54.0184 3.86950   3
  -5  -4   1 60.9385 2.97349   4
  -5  -4   1 62.9668 3.72267   2
   5   4  -1 73.0620 4.55689   3
  -5   4   1 57.0753 3.92178   4
  -5   4   1 60.6300 4.00698   2
  -5   4   1 67.3477 4.02996   3
  -5   4   1 64.4604 4.36124   1
  -5   4   1 55.6779 3.89651   5
   5   4  -1 65.0129 3.21597   6
  -4  -4   1 103.297 5.05357   2
  -4  -4   1 100.766 5.69051   5
  -4  -4   1 105.081 5.47091   3
  -4  -4   1 111.011 4.35499   4
  -4   4   1 111.038 5.67425   1
  -4   4   1 105.804 5.39674   2
   4   4  -1 109.171 5.69540   3
  -4   4   1 100.204 5.17432   3
  -4   4   1 103.757 5.49495   5
   4   4  -1 109.748 4.25598   6
  -4   4   1 109.101 5.41794   4
  -3  -4   1 502.667 17.0622   5
  -3  -4   1 524.880 14.1147   1
  -3  -4   1 510.081 16.6305   3
  -3  -4   1 510.531 16.0956   2
  -3  -4   1 517.964 15.1756   4
  -3   4   1 507.244 16.3840   2
   3   4  -1 512.977 17.4136   5
   3   4  -1 505.399 14.5017   6
  -3   4   1 505.740 16.3593   3
   3   4  -1 505.344 16.8348   3
  -3   4   1 494.480 16.3960   1
  -3   4   1 505.479 16.7426   5
  -3   4   1 523.000 16.3409   4
  -2  -4   1 18.3731 2.47959   3
  -2  -4   1 18.6698 2.73961   5
  -2  -4   1 26.4139 1.62577   1
  -2  -4   1 21.8459 2.50955   2
  -2  -4   1 24.4671 1.89371   4
   2  -4  -1 21.6446 2.68942   5
   2   4  -1 26.5680 3.15504   3
  -2   4   1 25.1218 2.24217   4
   2   4  -1 22.0679 2.63208   2
   2   4  -1 23.6963 3.08956   5
   2   4  -1 23.0304 1.22396   6
  -2   4   1 23.2374 2.71196   2
  -2   4   1 18.9346 2.45402   3
   2   4  -1 23.1882 1.24793   6
  -2   4   1 26.2451 3.07872   5
  -2   4   1 21.3227 2.51466   1
  -1  -4   1 356.141 11.7059   4
  -1  -4   1 362.436 13.1560   5
  -1  -4   1 369.085 11.3122   1
  -1  -4   1 373.885 12.4359   2
   1  -4  -1 372.736 12.3091   2
   1  -4  -1 358.171 12.8274   5
   1  -4  -1 367.505 11.9933   4
   1   4  -1 370.778 12.5705   2
  -1   4   1 364.486 12.6064   3
  -1   4   1 358.683 12.9447   5
  -1   4   1 367.331 12.0483   1
  -1   4   1 390.065 12.5766   2
   1   4  -1 372.362 13.3795   5
  -1   4   1 368.267 12.0280   4
   1   4  -1 372.624 11.3244   1
   1   4  -1 368.135 12.9244   3
   0  -4  -1 21.6967 2.43107   2
   0  -4   1 26.4677 2.36172   2
   0  -4  -1 22.1540 2.82922   5
   0  -4   1 24.4278 3.02104   5
   0  -4   1 24.1616 1.96362   1
   0  -4  -1 26.9223 2.86094   3
   0  -4   1 24.5439 2.51624   4
   0  -4  -1 22.5954 1.92639   4
   0   4  -1 24.0958 1.95524   1
   0   4  -1 19.3513 2.44949   2
   0   4   1 21.3896 1.88585   1
   0   4   1 23.0260 2.92607   5
   0   4   1 23.0798 1.94804   4
   0   4  -1 21.0283 2.86103   5
   0   4  -1 21.0677 2.68536   3
   0   4  -1 25.0619 2.54283   4
   0   4   1 24.9653 2.83964   3
   0   4   1 24.5062 2.68278   2
   1  -4   1 298.809 10.2915   4
   1  -4   1 298.792 10.6104   2
  -1  -4  -1 288.158 10.5687   3
  -1  -4  -1 308.356 9.62260   1
  -1  -4  -1 296.545 11.0472   5
  -1  -4  -1 299.093 9.66610   4
  -1  -4  -1 298.484 10.2715   2
   1  -4   1 310.695 10.2406   1
   1   4   1 290.465 11.1644   5
  -1   4  -1 300.642 10.1538   1
  -1   4  -1 304.376 10.3356   4
   1   4   1 308.116 9.56754   1
   1   4   1 301.446 10.4472   2
  -1   4  -1 295.499 10.7094   2
  -1   4  -1 280.771 11.1398   5
   1   4   1 280.023 10.6694   3
  -1   4  -1 285.793 10.8233   3
   2  -4   1 170.744 7.14851   4
  -2  -4  -1 169.142 6.90351   2
  -2  -4  -1 188.716 6.11085   1
   2  -4   1 179.896 7.23515   1
  -2  -4  -1 177.536 7.78863   5
  -2  -4  -1 165.448 7.27813   3
  -2  -4  -1 185.895 6.35208   4
   2   4   1 186.251 8.12090   5
   2   4   1 182.157 5.25740   6
  -2   4  -1 181.318 7.66189   3
  -2   4  -1 165.749 7.36284   2
  -2   4  -1 178.225 7.18582   1
   2   4   1 185.493 7.70089   3
  -2   4  -1 182.507 7.31387   4
   2   4   1 182.363 5.26567   6
   2   4   1 187.036 6.07217   1
  -2   4  -1 178.677 7.94754   5
  -3  -4  -1 212.590 8.68104   5
  -3  -4  -1 189.185 7.93798   3
   3  -4   1 202.062 8.08743   1
  -3  -4  -1 193.058 6.59579   4
  -3  -4  -1 196.570 7.48771   2
  -3  -4  -1 204.021 6.09893   1
   3   4   1 196.052 6.05789   1
  -3   4  -1 190.572 8.36796   5
   3   4   1 205.320 8.34107   3
  -3   4  -1 199.807 8.18373   3
   3   4   1 197.725 6.20816   6
  -3   4  -1 193.691 8.09838   2
  -3   4  -1 196.127 7.94215   4
   3   4   1 195.426 6.23574   6
  -3   4  -1 191.318 7.92485   1
  -4  -4  -1 155.410 7.20013   5
  -4  -4  -1 162.684 5.39668   4
  -4  -4  -1 142.980 6.69056   3
   4  -4   1 162.964 7.16527   1
  -4  -4  -1 153.088 6.29727   2
   4   4   1 155.010 7.07294   3
  -4   4  -1 156.509 6.94009   3
  -4   4  -1 147.729 6.91179   1
  -4   4  -1 154.504 6.93529   4
  -4   4  -1 156.694 7.05348   2
   4   4   1 148.722 5.39646   6
  -4   4  -1 150.407 7.14466   5
   5  -4   1 -1.5798 0.72459   1
  -5  -4  -1 1.59423 1.07145   5
  -5  -4  -1 0.83394 0.93948   3
  -5  -4  -1 0.26314 0.47537   4
  -5  -4  -1 1.31399 0.87117   2
  -5   4  -1 -1.1609 0.84865   1
  -5   4  -1 0.78331 0.87553   3
  -5   4  -1 1.20429 1.06335   2
  -5   4  -1 0.28863 0.85412   5
  -5   4  -1 0.44872 0.98477   4
   5   4   1 1.73026 0.75142   6
  -6  -4  -1 1.73293 1.15318   3
  -6  -4  -1 1.68125 0.66694   4
  -6  -4  -1 0.91473 1.13053   5
  -6  -4  -1 1.21365 0.85188   2
   6  -4   1 0.99411 1.41044   1
  -6   4  -1 2.71628 0.43194   6
  -6   4  -1 1.91861 1.08844   4
  -6   4  -1 2.84383 1.37054   2
  -6   4  -1 0.62372 1.01329   5
  -6   4  -1 -0.0683 1.07277   1
  -6   4  -1 1.12632 1.09394   3
  -6   4  -1 1.92009 0.39029   6
   6   4   1 2.10074 0.96878   6
  -7  -4  -1 11.9551 1.41266   4
  -7  -4  -1 9.40870 2.15350   5
  -7  -4  -1 11.8588 2.18803   3
   7  -4   1 9.03138 2.67122   1
  -7  -4  -1 12.8748 2.01936   2
  -7   4  -1 14.7737 1.17108   6
  -7   4  -1 12.9649 2.27894   3
  -7   4  -1 14.7974 2.82601   1
  -7   4  -1 12.5691 2.43861   4
  -7   4  -1 10.8939 2.15824   2
  -7   4  -1 14.1534 2.56053   5
   7   4   1 15.1845 2.01210   6
   8  -4   1 281.929 11.9939   1
  -8  -4  -1 301.938 11.4826   5
  -8  -4  -1 279.011 10.8331   3
  -8  -4  -1 280.025 10.3013   2
  -8   4  -1 286.239 11.2369   5
  -8   4  -1 278.493 8.82539   6
  -8   4  -1 282.873 11.9150   1
  -8   4  -1 298.044 11.5300   2
  -8   4  -1 278.841 10.8230   3
   8   4   1 274.536 9.82470   6
  -8   4  -1 279.747 11.4988   4
  -9  -4  -1 3.91268 1.48540   2
   9  -4   1 1.94912 1.75328   1
  -9  -4  -1 4.52487 1.58712   3
  -9  -4  -1 4.36762 1.68502   5
   9   4   1 3.36069 1.30564   6
  -9   4  -1 2.47392 1.63653   4
  -9   4  -1 3.23153 1.51612   5
  -9   4  -1 3.37980 1.32120   3
  -9   4  -1 2.95010 0.99503   6
  -9   4  -1 3.94109 1.73810   2
  -9   4  -1 5.34238 1.96645   1
 -10  -4  -1 3.38830 1.60278   3
 -10  -4  -1 4.14847 1.89637   5
 -10  -4  -1 3.71449 1.53590   2
  10  -4   1 -1.3740 2.06195   1
 -10   4  -1 1.98977 1.04334   6
 -10   4  -1 5.93549 1.88669   5
 -10   4  -1 2.88752 1.47826   4
  10   4   1 4.24801 1.42260   6
 -10   4  -1 4.70651 2.11337   1
 -10   4  -1 2.64778 1.42796   3
 -10   4  -1 0.69357 1.39105   2
  11  -4   1 41.6914 5.52959   1
 -11  -4  -1 44.9719 4.11097   5
 -11  -4  -1 37.5070 4.10587   3
 -11  -4  -1 44.0404 3.54359   2
 -11   4  -1 35.2949 4.91107   1
 -11   4  -1 44.0084 5.04693   2
 -11   4  -1 36.9352 2.92146   6
 -11   4  -1 41.6096 3.99086   5
 -11   4  -1 35.6536 3.99658   3
  11   4   1 42.9782 3.46502   6
 -11   4  -1 37.3038 4.69101   4
 -12  -4  -1 122.774 7.00612   5
 -12  -4  -1 121.900 6.67253   3
  12  -4   1 113.171 7.80297   1
 -12  -4  -1 128.065 6.64013   2
 -12   4  -1 113.684 7.41044   4
 -12   4  -1 109.473 7.12470   2
  12   4   1 117.610 6.10876   6
 -12   4  -1 116.370 7.86928   1
 -12   4  -1 119.143 5.78685   6
  13  -4   1 27.4605 5.59404   1
 -13  -4  -1 38.5532 4.37836   2
 -13  -4  -1 49.9172 4.58722   5
 -13  -4  -1 46.1313 4.81056   3
 -13   4  -1 40.0837 5.52741   1
 -13   4  -1 40.0588 3.47283   6
 -13   4  -1 43.3752 5.42115   2
 -13   4  -1 40.1196 5.36600   4
  13   4   1 41.4778 4.23691   6
 -14  -4  -1 103.407 6.69696   5
  14  -4   1 92.8593 7.63533   1
 -14  -4  -1 95.4594 6.08786   2
 -14  -4  -1 96.4244 6.19475   3
 -14   4  -1 85.7171 6.91506   4
 -14   4  -1 96.1158 7.02791   2
 -14   4  -1 87.9930 7.28859   1
 -14   4  -1 89.7656 5.45952   6
  15  -4   1 35.4249 6.03540   1
 -15  -4  -1 37.0371 4.68123   3
 -15  -4  -1 42.6585 4.86912   2
 -15  -4  -1 33.4793 4.70473   5
 -15   4  -1 41.5691 5.67273   2
 -15   4  -1 32.0238 5.26269   4
 -15   4  -1 37.7730 4.24004   6
 -15   4  -1 46.9006 6.50686   1
  16  -4   1 26.0890 5.20660   1
 -16  -4  -1 25.4751 4.08813   3
 -16  -4  -1 23.0816 4.07427   2
 -16   4  -1 14.8024 3.90248   2
 -16   4  -1 21.0837 3.41121   6
 -16   4  -1 19.9701 4.16734   4
 -16   4  -1 18.2260 4.24014   1
  17  -4   1 98.6250 8.32177   1
 -17  -4  -1 92.0718 6.79617   3
 -17  -4  -1 100.732 6.95396   2
 -17   4  -1 91.1619 7.62861   2
 -17   4  -1 75.1650 8.38298   4
 -17   4  -1 93.6684 6.41995   6
 -17   4  -1 92.2263 8.11769   1
  18  -4   1 69.4214 8.19142   1
 -18  -4  -1 70.7928 6.15881   2
 -18  -4  -1 71.4012 6.24299   3
 -18   4  -1 70.2438 8.51304   1
 -18   4  -1 81.7210 6.28147   6
 -18   4  -1 73.8045 8.33691   4
 -18   4  -1 62.6332 7.74663   2
 -17  -5   1 85.6775 6.70944   3
  17  -5  -1 83.0809 9.29088   1
 -17  -5   1 75.2430 6.75230   2
 -17   5   1 101.886 6.66431   6
 -17   5   1 74.2284 8.27266   2
 -17   5   1 101.481 8.83117   1
 -17   5   1 92.3397 9.90881   4
 -16  -5   1 6.46272 2.93631   2
 -16  -5   1 -0.1776 1.93412   3
  16  -5  -1 0.98348 2.68081   1
 -16   5   1 -0.2745 2.07434   2
 -16   5   1 5.94993 2.84219   4
 -16   5   1 2.38150 2.86496   1
 -16   5   1 5.38318 2.07341   6
  15  -5  -1 30.5983 5.65627   1
 -15  -5   1 32.5372 4.59068   3
 -15  -5   1 28.2441 4.41971   2
 -15   5   1 16.7122 4.13205   2
 -15   5   1 19.6719 4.67475   1
 -15   5   1 27.7149 3.65566   6
 -15   5   1 18.3069 4.31540   4
 -14  -5   1 1.02397 2.32330   5
 -14  -5   1 -0.2903 1.86409   3
  14  -5  -1 -0.1620 2.42579   1
 -14  -5   1 1.99997 1.89088   2
 -14   5   1 1.83976 1.95227   2
  14   5  -1 2.08309 1.95456   6
 -14   5   1 -0.4336 1.37820   6
 -14   5   1 1.80450 2.48513   1
 -14   5   1 2.05242 2.25268   4
 -13  -5   1 -0.8593 1.57061   2
  13  -5  -1 -3.2304 2.36944   1
 -13  -5   1 1.79783 2.04663   5
 -13  -5   1 -0.8698 1.57890   3
 -13   5   1 3.18467 2.37544   1
 -13   5   1 1.95280 1.94125   2
  13   5  -1 4.68512 1.90298   6
 -13   5   1 4.07158 2.37753   4
 -13   5   1 6.09676 1.77449   6
 -12  -5   1 12.6992 2.80625   3
  12  -5  -1 8.41162 3.14480   1
 -12  -5   1 14.9417 2.97769   2
 -12  -5   1 19.1807 3.57873   5
 -12   5   1 13.3945 3.35629   2
 -12   5   1 15.7538 3.70511   1
  12   5  -1 12.7548 2.61910   6
 -12   5   1 15.1639 3.53597   4
 -12   5   1 12.1443 2.08194   6
 -11  -5   1 189.281 9.21938   3
 -11  -5   1 183.915 8.77149   2
 -11  -5   1 196.145 9.77249   5
  11  -5  -1 175.277 10.5078   1
  11   5  -1 215.640 8.78889   6
 -11   5   1 197.594 10.2410   4
 -11   5   1 194.154 10.6206   1
 -11   5   1 193.771 7.41374   6
 -11   5   1 196.344 9.96857   2
 -10  -5   1 12.2438 2.64896   2
  10  -5  -1 9.83934 3.50053   1
 -10  -5   1 13.3708 2.99811   5
 -10  -5   1 14.6329 2.91155   3
 -10   5   1 10.8724 1.58243   6
 -10   5   1 16.8716 3.51379   4
 -10   5   1 12.1764 3.17263   1
  10   5  -1 11.4115 2.15102   6
 -10   5   1 13.7043 2.97648   2
  -9  -5   1 199.354 8.74132   2
  -9  -5   1 219.667 10.0342   5
   9  -5  -1 191.714 10.2806   1
  -9  -5   1 198.852 9.25149   3
  -9   5   1 196.486 8.90999   3
  -9   5   1 211.763 10.4476   1
  -9   5   1 198.611 9.80881   4
  -9   5   1 193.809 9.33884   5
  -9   5   1 188.492 6.65919   6
   9   5  -1 204.520 8.28623   6
  -9   5   1 197.577 9.58151   2
  -8  -5   1 58.6022 4.15946   2
  -8  -5   1 57.2923 4.83531   5
  -8  -5   1 52.6634 4.35500   3
   8  -5  -1 59.4689 5.44080   1
  -8   5   1 61.2513 4.68343   5
  -8   5   1 52.3471 4.17572   3
  -8   5   1 50.1394 5.55366   1
  -8   5   1 45.6359 5.01710   2
  -8   5   1 54.9091 2.44388   6
  -8   5   1 49.0329 5.22286   4
   8   5  -1 56.6065 3.78201   6
  -7  -5   1 52.1580 3.85408   2
   7  -5  -1 47.4383 5.33970   1
  -7  -5   1 55.2076 4.63876   5
  -7  -5   1 49.5157 4.20437   3
  -7   5   1 44.8303 3.87396   3
  -7   5   1 47.3372 1.56720   6
  -7   5   1 56.1532 4.52833   4
  -7   5   1 53.6503 4.38647   5
  -7   5   1 45.8851 5.09796   1
  -7   5   1 46.9564 4.97225   2
  -6  -5   1 7.67670 1.89006   2
  -6  -5   1 6.80252 2.18447   5
  -6  -5   1 11.5171 2.35972   3
  -6  -5   1 10.2969 1.58097   4
   6  -5  -1 10.0765 2.77239   1
   6   5  -1 10.3403 1.75704   6
  -6   5   1 10.6242 2.65077   1
  -6   5   1 10.5809 2.32050   3
  -6   5   1 9.74719 2.41736   2
  -6   5   1 10.1556 2.39427   5
  -6   5   1 7.16522 2.06845   4
   6   5  -1 12.7361 2.64279   3
  -5  -5   1 -0.2772 1.21404   5
  -5  -5   1 -0.9316 0.87043   2
   5  -5  -1 -2.0525 0.83948   1
  -5  -5   1 0.02650 0.84633   3
  -5  -5   1 -0.8153 0.52216   4
   5   5  -1 -1.0046 0.83348   3
  -5   5   1 0.13955 1.09712   5
  -5   5   1 -1.3700 0.71760   2
  -5   5   1 -0.4971 1.04374   1
  -5   5   1 1.53515 1.26721   4
   5   5  -1 -0.4897 0.72945   6
  -5   5   1 -0.8340 0.85390   3
  -4  -5   1 296.440 9.95006   4
   4  -5  -1 317.532 12.0330   1
  -4  -5   1 293.324 12.2187   5
  -4  -5   1 283.937 11.6457   3
  -4  -5   1 311.519 11.2628   2
   4   5  -1 288.724 9.60212   6
  -4   5   1 298.945 11.4614   4
  -4   5   1 293.634 11.6181   1
  -4   5   1 306.769 11.6714   3
   4   5  -1 316.284 12.2547   3
  -4   5   1 299.507 11.9796   5
  -4   5   1 313.211 11.7593   2
   3  -5  -1 213.860 9.60857   5
  -3  -5   1 220.225 10.0307   5
  -3  -5   1 244.665 8.32273   4
  -3  -5   1 214.004 9.51237   3
  -3  -5   1 229.096 9.14521   2
   3  -5  -1 234.224 9.53708   1
  -3   5   1 227.881 9.52170   3
  -3   5   1 220.453 9.80312   5
  -3   5   1 237.505 9.58262   2
  -3   5   1 232.603 9.26392   4
   3   5  -1 232.841 7.39518   6
   3   5  -1 228.238 9.94905   3
   3   5  -1 222.015 10.3597   5
  -3   5   1 227.105 9.33613   1
  -2  -5   1 281.120 10.5706   2
   2  -5  -1 272.852 10.5663   2
  -2  -5   1 282.103 9.68684   4
  -2  -5   1 267.000 10.9302   3
  -2  -5   1 267.807 9.35399   1
   2  -5  -1 278.288 10.3441   4
   2  -5  -1 261.499 11.0081   5
  -2  -5   1 277.628 11.5473   5
   2  -5  -1 282.473 10.6185   1
   2   5  -1 269.429 10.7295   2
   2   5  -1 279.058 11.7980   5
  -2   5   1 261.220 11.1547   5
  -2   5   1 281.624 10.3951   4
   2   5  -1 274.244 11.2518   3
   2   5  -1 286.657 8.23624   6
  -2   5   1 278.073 10.4257   1
  -2   5   1 288.370 10.8805   2
  -2   5   1 294.726 11.1038   3
  -1  -5   1 79.4018 4.76633   2
   1  -5  -1 81.2454 4.75106   2
   1  -5  -1 92.2654 4.73537   4
  -1  -5   1 78.4878 5.01710   3
  -1  -5   1 82.6432 5.47592   5
   1  -5  -1 78.2936 5.18418   5
   1  -5  -1 85.3392 4.72782   1
  -1  -5   1 87.5094 4.42414   4
  -1  -5   1 84.4845 4.02590   1
  -1   5   1 72.9019 4.67001   2
   1   5  -1 94.6508 6.00036   5
  -1   5   1 88.9416 4.66828   4
  -1   5   1 87.0284 5.52385   5
  -1   5   1 82.8029 4.54070   1
   1   5  -1 90.8545 5.19188   2
   1   5  -1 78.9809 5.22246   3
  -1   5   1 75.8777 4.95992   3
   1   5  -1 82.3849 3.98467   1
   0  -5   1 19.8599 2.38050   1
   0  -5  -1 23.2690 3.23573   5
   0  -5  -1 22.9127 2.87862   2
   0  -5   1 20.2513 2.54316   4
   0  -5  -1 22.6658 2.98023   3
   0  -5   1 25.5231 3.12237   2
   0  -5  -1 25.4055 2.32307   1
   0  -5   1 21.0874 3.17605   5
   0  -5  -1 23.2949 2.57967   4
   0   5   1 14.5672 2.77073   5
   0   5   1 22.6488 3.10419   3
   0   5  -1 20.6689 3.31920   5
   0   5   1 19.2474 2.41190   4
   0   5   1 20.9783 2.84138   2
   0   5  -1 21.6654 3.00230   2
   0   5   1 23.6075 2.56979   1
   0   5  -1 22.4638 2.11036   1
   0   5  -1 23.2331 3.27140   3
   0   5  -1 21.8340 2.70389   4
   1  -5   1 60.1601 4.10732   2
  -1  -5  -1 49.7208 3.93605   3
  -1  -5  -1 56.9588 3.40058   4
   1  -5   1 56.0273 3.73293   1
   1  -5   1 54.2064 4.37888   5
  -1  -5  -1 65.0209 3.46637   1
  -1  -5  -1 60.9733 4.50456   5
   1  -5   1 65.7004 3.98541   4
  -1  -5  -1 62.2127 3.95179   2
   1   5   1 58.0882 4.57217   5
  -1   5  -1 51.8470 3.68626   4
  -1   5  -1 59.8043 4.41817   3
   1   5   1 58.4979 3.49650   4
  -1   5  -1 60.4054 4.67558   5
  -1   5  -1 60.8534 3.73618   1
   1   5   1 56.0437 3.21645   1
   1   5   1 66.9787 4.45648   3
   1   5   1 62.0754 4.08018   2
  -1   5  -1 55.9349 4.13503   2
  -2  -5  -1 -0.4664 1.00277   1
   2  -5   1 0.47285 0.90628   4
  -2  -5  -1 0.42205 0.83819   2
   2  -5   1 0.57763 0.93103   2
   2  -5   1 -0.2373 1.09129   5
  -2  -5  -1 1.41428 1.04574   3
  -2  -5  -1 0.68574 0.74861   4
  -2  -5  -1 1.31182 1.24890   5
  -2   5  -1 1.39406 1.20944   2
  -2   5  -1 2.15110 1.40551   5
  -2   5  -1 0.28036 1.05212   1
  -2   5  -1 0.86590 1.21256   3
   2   5   1 0.96026 1.26021   5
  -2   5  -1 0.15663 0.87181   4
   2   5   1 0.20793 0.37413   6
   2   5   1 1.08534 1.32338   3
   2   5   1 0.42486 0.40412   6
  -3  -5  -1 143.820 6.93156   3
  -3  -5  -1 134.127 6.25426   2
  -3  -5  -1 140.519 5.44689   4
  -3  -5  -1 125.023 6.99323   5
   3  -5   1 136.347 6.65098   4
   3  -5   1 136.892 6.73917   1
  -3   5  -1 134.549 6.90604   2
   3   5   1 142.086 4.85321   6
   3   5   1 145.953 7.24140   3
  -3   5  -1 131.258 6.92276   3
  -3   5  -1 129.162 6.54972   4
  -3   5  -1 133.699 6.57904   1
  -3   5  -1 134.401 7.32125   5
  -4  -5  -1 45.5353 4.02352   5
  -4  -5  -1 46.3617 2.59812   4
   4  -5   1 45.0004 3.69989   4
   4  -5   1 39.6184 4.36701   1
  -4  -5  -1 40.3485 3.16506   2
  -4  -5  -1 41.9010 3.55555   3
  -4   5  -1 37.4552 3.53278   1
  -4   5  -1 40.0032 3.52869   4
  -4   5  -1 40.3239 3.88391   5
  -4   5  -1 35.9525 4.03845   2
   4   5   1 43.4297 2.50074   6
  -4   5  -1 42.5950 3.72826   3
   4   5   1 52.1363 4.08201   3
  -5  -5  -1 15.5783 2.71723   3
  -5  -5  -1 22.0650 3.35248   5
   5  -5   1 16.8077 2.93617   1
  -5  -5  -1 15.6440 2.34204   2
  -5   5  -1 23.1539 3.25333   4
  -5   5  -1 17.2751 2.87775   3
  -5   5  -1 19.2278 3.03025   1
   5   5   1 17.7509 1.97161   6
  -5   5  -1 18.6465 3.07005   2
  -5   5  -1 14.4721 2.83016   5
   5   5   1 20.9432 3.32271   3
  -6  -5  -1 11.5568 2.57001   5
  -6  -5  -1 10.3632 2.04502   2
   6  -5   1 6.70681 2.40115   1
  -6  -5  -1 6.48885 2.05103   3
  -6   5  -1 9.67460 2.36669   2
  -6   5  -1 6.84312 2.09338   5
  -6   5  -1 13.7807 2.73884   1
  -6   5  -1 7.97431 2.11031   3
  -6   5  -1 11.0344 2.44289   4
  -7  -5  -1 605.708 19.9246   3
  -7  -5  -1 617.503 19.0455   2
  -7  -5  -1 625.673 20.7906   5
   7  -5   1 617.383 20.8402   1
  -7   5  -1 547.348 19.5802   3
  -7   5  -1 583.393 20.2802   4
   7   5   1 597.444 18.1223   6
  -7   5  -1 589.717 20.3196   2
  -7   5  -1 574.376 20.2547   5
  -7   5  -1 591.828 16.1877   6
  -7   5  -1 560.614 20.3525   1
  -8  -5  -1 2.08654 1.71412   5
  -8  -5  -1 -0.6892 1.14288   3
  -8  -5  -1 3.59982 1.56368   2
   8  -5   1 -0.9263 2.24290   1
  -8   5  -1 4.97712 2.01825   1
  -8   5  -1 0.69149 1.20966   3
   8   5   1 3.00245 1.39259   6
  -8   5  -1 3.67161 1.79575   2
  -8   5  -1 2.11730 1.63046   5
  -8   5  -1 3.34458 0.84432   6
  -8   5  -1 2.82729 1.69395   4
  -9  -5  -1 230.593 9.43043   2
  -9  -5  -1 241.324 10.7540   5
  -9  -5  -1 225.477 10.0065   3
   9  -5   1 242.218 11.4334   1
  -9   5  -1 218.073 10.3278   5
  -9   5  -1 238.601 10.2311   3
  -9   5  -1 221.457 10.7076   4
   9   5   1 233.375 8.97832   6
  -9   5  -1 222.848 7.64464   6
  -9   5  -1 222.934 10.5713   2
  -9   5  -1 212.654 10.7999   1
  10  -5   1 -6.0982 1.91068   1
 -10  -5  -1 4.39591 1.94663   3
 -10  -5  -1 5.49817 2.19055   5
 -10  -5  -1 3.04345 1.51531   2
 -10   5  -1 4.70987 2.10653   5
 -10   5  -1 2.76243 1.14177   6
  10   5   1 2.87378 1.50366   6
 -10   5  -1 3.36452 1.64739   3
 -10   5  -1 5.42065 2.44057   2
 -10   5  -1 2.60064 2.03072   1
 -10   5  -1 4.24072 2.13818   4
 -11  -5  -1 22.5179 3.39555   2
 -11  -5  -1 32.4396 4.12746   3
 -11  -5  -1 27.0550 4.04501   5
  11  -5   1 23.9500 4.88262   1
 -11   5  -1 31.0135 4.60551   2
 -11   5  -1 28.9521 2.85042   6
 -11   5  -1 23.6712 4.13143   4
 -11   5  -1 26.1308 4.38780   1
  11   5   1 32.2819 3.65101   6
  12  -5   1 23.2142 4.56545   1
 -12  -5  -1 19.7151 3.68849   5
 -12  -5  -1 32.1292 4.22124   3
 -12  -5  -1 24.0819 3.59782   2
 -12   5  -1 31.9338 3.23431   6
 -12   5  -1 25.2081 4.52455   1
 -12   5  -1 32.2947 4.97273   2
 -12   5  -1 23.3813 4.14036   4
  12   5   1 30.1790 3.61680   6
 -13  -5  -1 24.1650 3.84952   3
 -13  -5  -1 28.6004 4.38961   5
  13  -5   1 16.5264 4.85753   1
 -13  -5  -1 24.5724 3.69570   2
 -13   5  -1 32.5528 5.28805   1
 -13   5  -1 22.7469 4.21164   2
 -13   5  -1 30.5154 3.37386   6
  13   5   1 24.8160 3.43988   6
 -13   5  -1 23.3122 4.39689   4
 -14  -5  -1 28.8751 4.26242   3
  14  -5   1 14.8548 4.25408   1
 -14  -5  -1 20.5048 3.65464   2
 -14   5  -1 37.4967 5.48444   2
 -14   5  -1 18.3063 4.35432   4
 -14   5  -1 17.7070 4.40433   1
  14   5   1 21.7241 3.46202   6
 -14   5  -1 24.1660 3.26405   6
 -15  -5  -1 14.9481 3.35889   2
  15  -5   1 13.8522 3.95186   1
 -15  -5  -1 18.9072 3.81176   3
 -15   5  -1 17.0926 2.98040   6
 -15   5  -1 13.9958 3.81206   1
 -15   5  -1 15.0717 3.91647   2
 -15   5  -1 9.18753 3.28548   4
  16  -5   1 40.4811 6.41663   1
 -16  -5  -1 25.4762 4.27340   2
 -16  -5  -1 24.6265 4.30899   3
 -16   5  -1 25.0281 5.18200   4
 -16   5  -1 33.9120 4.22945   6
 -16   5  -1 32.9274 5.98177   1
 -16   5  -1 29.8339 5.10449   2
  17  -5   1 25.2034 5.19796   1
 -17  -5  -1 22.6608 4.21046   2
 -17  -5  -1 19.0542 3.93695   3
 -17   5  -1 22.3778 4.61634   2
 -17   5  -1 24.4778 3.73503   6
 -17   5  -1 13.5889 4.34789   4
 -17   5  -1 25.2022 5.39229   1
 -16  -6   1 -2.6944 1.98188   2
  16  -6  -1 0.56297 3.11323   1
 -16  -6   1 2.27067 2.85941   3
 -16   6   1 1.35745 2.74548   6
 -16   6   1 -0.6266 3.08154   1
 -16   6   1 0.39519 3.25308   4
 -16   6   1 4.63361 3.05145   2
  15  -6  -1 30.3839 5.60541   1
 -15  -6   1 19.7041 3.94543   2
 -15  -6   1 28.1958 4.60734   3
 -15   6   1 22.8999 4.88347   2
 -15   6   1 27.7723 5.60114   4
 -15   6   1 23.2369 3.53285   6
 -15   6   1 27.8016 5.60627   1
 -14  -6   1 189.691 9.91387   2
  14  -6  -1 213.822 12.5406   1
 -14  -6   1 201.255 10.4150   3
 -14   6   1 180.681 11.4687   4
 -14   6   1 192.281 8.54763   6
 -14   6   1 183.549 11.0524   2
  14   6  -1 198.155 9.58161   6
 -14   6   1 199.302 12.0969   1
  13  -6  -1 79.4748 7.44711   1
 -13  -6   1 78.3910 5.93663   2
 -13  -6   1 85.6189 6.44419   3
 -13   6   1 75.9659 8.17770   4
 -13   6   1 72.6242 4.60039   6
  13   6  -1 67.6093 5.40014   6
 -13   6   1 71.8820 7.82902   2
 -13   6   1 85.9587 7.67491   1
 -12  -6   1 4.12456 2.05630   2
 -12  -6   1 0.64082 1.80959   3
  12  -6  -1 -6.3148 2.28948   1
 -12   6   1 0.14753 2.61475   1
 -12   6   1 0.87079 1.32281   6
  12   6  -1 -0.6961 1.48591   6
 -12   6   1 -0.8362 1.97586   4
 -12   6   1 3.22625 2.33565   2
 -11  -6   1 1.72836 1.95866   5
  11  -6  -1 -4.3580 1.80394   1
 -11  -6   1 0.02047 1.63167   3
 -11  -6   1 0.81476 1.64072   2
  11   6  -1 -0.2794 1.52615   6
 -11   6   1 -0.1051 2.01014   1
 -11   6   1 0.68998 1.12394   6
 -11   6   1 3.97055 2.32442   2
 -11   6   1 -0.6161 1.92318   4
  10  -6  -1 59.5826 6.96251   1
 -10  -6   1 59.7773 5.35462   3
 -10  -6   1 68.5257 5.12870   2
 -10  -6   1 63.6344 5.75968   5
 -10   6   1 68.4378 3.47055   6
 -10   6   1 66.5323 7.19833   1
 -10   6   1 68.7093 7.10864   4
  10   6  -1 68.1829 4.69388   6
 -10   6   1 61.5472 6.71631   2
  -9  -6   1 102.520 6.73413   3
   9  -6  -1 94.0082 7.53467   1
  -9  -6   1 104.481 6.22280   2
  -9  -6   1 96.5850 6.94842   5
  -9   6   1 105.509 7.40927   1
  -9   6   1 95.8815 3.93190   6
  -9   6   1 102.581 7.12998   4
   9   6  -1 103.950 5.64206   6
  -9   6   1 101.467 7.01809   2
  -8  -6   1 24.7602 3.47052   2
  -8  -6   1 41.8218 4.99838   3
  -8  -6   1 36.9427 4.98510   5
   8  -6  -1 21.8020 4.56226   1
  -8   6   1 30.8692 4.12557   3
  -8   6   1 39.8758 5.13736   2
  -8   6   1 35.6297 4.78555   4
  -8   6   1 32.6107 4.72719   1
  -8   6   1 33.0966 1.65879   6
   8   6  -1 24.9434 3.09819   6
   7  -6  -1 62.9099 5.63574   1
  -7  -6   1 66.4014 4.76152   2
  -7  -6   1 70.9264 5.76338   5
  -7  -6   1 69.5011 5.39580   3
  -7   6   1 74.3837 5.73671   5
  -7   6   1 59.6344 5.25863   1
  -7   6   1 69.7009 5.54966   2
  -7   6   1 63.5737 5.06260   3
  -7   6   1 64.5287 5.30329   4
  -6  -6   1 0.95266 1.17456   2
  -6  -6   1 0.11299 1.09807   3
  -6  -6   1 -0.8651 1.49586   5
   6  -6  -1 1.55163 1.45867   5
   6  -6  -1 -3.5961 1.73408   1
  -6   6   1 0.39355 1.33670   5
  -6   6   1 1.03951 1.37278   4
  -6   6   1 0.68273 1.38889   3
  -6   6   1 4.97961 2.01948   1
  -6   6   1 1.57298 1.50118   2
   6   6  -1 1.32338 1.02922   6
   6   6  -1 1.22634 1.39275   3
  -5  -6   1 65.1161 4.56565   2
  -5  -6   1 61.1906 5.34198   5
   5  -6  -1 62.1304 5.16403   5
   5  -6  -1 71.6316 5.40635   1
  -5  -6   1 60.2592 4.98265   3
  -5   6   1 55.3825 4.60782   4
  -5   6   1 62.9458 5.28461   5
  -5   6   1 64.7263 5.01660   1
   5   6  -1 64.5240 3.62899   6
  -5   6   1 57.4542 4.83587   3
  -5   6   1 59.6626 4.97001   2
   5   6  -1 61.8919 5.29049   3
  -4  -6   1 243.770 11.5901   5
  -4  -6   1 264.270 10.5811   2
   4  -6  -1 266.125 11.2202   1
   4  -6  -1 275.001 11.0365   4
   4  -6  -1 262.736 11.4647   5
  -4  -6   1 251.264 11.1943   3
   4   6  -1 238.103 8.61184   6
  -4   6   1 250.949 10.7841   1
  -4   6   1 256.408 11.5012   5
  -4   6   1 247.553 10.6250   4
  -4   6   1 253.300 11.0359   3
   4   6  -1 253.690 11.4971   3
  -4   6   1 250.711 10.9646   2
  -3  -6   1 125.852 6.48946   2
   3  -6  -1 104.504 6.66311   5
  -3  -6   1 116.367 6.88221   3
   3  -6  -1 105.624 6.04849   4
  -3  -6   1 114.744 5.34569   4
  -3  -6   1 127.513 7.56004   5
   3  -6  -1 106.425 6.24264   2
   3  -6  -1 110.289 6.39534   1
  -3   6   1 100.975 6.74643   5
   3   6  -1 105.101 4.42216   6
  -3   6   1 104.901 6.56438   3
   3   6  -1 111.084 6.98870   3
  -3   6   1 105.184 6.38805   2
   3   6  -1 118.357 7.68473   5
  -3   6   1 109.619 6.13130   1
  -3   6   1 100.998 5.97983   4
   2  -6  -1 103.077 5.85265   4
  -2  -6   1 132.537 7.18561   3
   2  -6  -1 106.374 6.32977   3
   2  -6  -1 103.083 6.13189   2
   2  -6  -1 120.465 7.14312   5
  -2  -6   1 122.300 7.38811   5
   2  -6  -1 94.4768 5.90016   1
  -2  -6   1 111.228 6.24398   2
  -2  -6   1 108.027 5.40433   4
  -2   6   1 96.2487 6.31857   3
   2   6  -1 113.844 7.51034   5
  -2   6   1 108.721 5.93266   1
   2   6  -1 126.263 7.31197   3
   2   6  -1 111.772 4.14796   6
  -2   6   1 112.529 6.04718   4
  -2   6   1 106.031 6.30697   2
  -2   6   1 116.044 7.23267   5
   1  -6  -1 331.334 13.4528   3
   1  -6  -1 360.281 12.8707   4
   1  -6  -1 360.630 14.3634   5
   1  -6  -1 359.362 13.4601   2
  -1  -6   1 374.101 14.9350   5
  -1  -6   1 367.060 13.5663   2
  -1  -6   1 369.679 12.6521   4
  -1  -6   1 360.142 14.0555   3
   1  -6  -1 372.979 12.9770   1
  -1   6   1 346.099 14.4573   5
   1   6  -1 371.984 14.5149   3
   1   6  -1 363.725 13.8209   2
  -1   6   1 347.823 13.5369   2
  -1   6   1 347.994 12.6356   1
   1   6  -1 359.886 14.9505   5
  -1   6   1 367.485 14.1254   3
   1   6  -1 351.984 10.0618   6
  -1   6   1 335.073 12.7220   4
   0  -6  -1 501.531 16.7194   1
   0  -6   1 520.548 16.7010   1
   0  -6   1 492.678 18.1417   3
   0  -6   1 492.903 18.8322   5
   0  -6  -1 492.364 18.5655   5
   0  -6  -1 519.407 17.6651   2
   0  -6  -1 512.973 16.8096   4
   0  -6  -1 486.979 17.9125   3
   0  -6   1 527.465 17.1384   4
   0  -6   1 522.655 17.9564   2
   0   6   1 529.607 17.9753   2
   0   6   1 534.737 17.0453   4
   0   6  -1 530.419 19.4605   5
   0   6  -1 541.565 17.3722   4
   0   6   1 539.912 18.6470   3
   0   6   1 540.903 19.3125   5
   0   6  -1 538.817 18.3389   2
   0   6  -1 502.036 18.5730   3
   1  -6   1 8.50671 2.26068   1
  -1  -6  -1 9.33022 2.40429   3
   1  -6   1 10.8266 2.42193   2
   1  -6   1 7.89006 2.05579   4
  -1  -6  -1 13.2962 2.50638   2
  -1  -6  -1 12.1227 2.85307   5
  -1  -6  -1 9.70270 1.92752   4
   1  -6   1 11.0727 2.75488   5
  -1   6  -1 8.22933 1.87416   1
   1   6   1 12.6937 2.78654   3
   1   6   1 10.3530 2.38187   2
  -1   6  -1 8.58165 2.40026   3
  -1   6  -1 12.6250 2.78430   2
  -1   6  -1 8.86947 2.59838   5
  -1   6  -1 14.5374 2.65229   4
   1   6   1 9.80721 2.85446   5
   2  -6   1 2.40675 1.47697   4
  -2  -6  -1 2.92180 1.28372   4
   2  -6   1 0.02334 1.34473   2
   2  -6   1 3.83451 2.01789   5
  -2  -6  -1 4.95809 1.76016   2
  -2  -6  -1 1.76403 1.53236   3
  -2  -6  -1 3.78976 2.06277   5
  -2   6  -1 4.69408 1.60189   1
  -2   6  -1 4.60837 1.98136   3
  -2   6  -1 5.69054 2.24140   5
   2   6   1 2.92694 1.88212   3
  -2   6  -1 4.10063 1.71087   4
   2   6   1 5.11246 0.87758   6
  -2   6  -1 5.89551 2.02853   2
  -3  -6  -1 46.2589 4.12367   3
  -3  -6  -1 48.4857 3.80710   2
   3  -6   1 49.7905 4.10774   4
   3  -6   1 48.5808 4.28144   2
   3  -6   1 44.8356 5.13474   5
  -3  -6  -1 55.3087 4.86869   5
   3  -6   1 45.6617 4.89117   1
  -3   6  -1 44.2218 3.84672   1
  -3   6  -1 51.0925 4.11883   4
  -3   6  -1 44.0711 5.29273   5
  -3   6  -1 51.2103 4.56194   2
   3   6   1 51.8956 2.69077   6
  -3   6  -1 48.8950 4.47431   3
   3   6   1 49.5958 4.40684   3
  -4  -6  -1 14.9082 3.16447   5
  -4  -6  -1 15.0977 3.06633   3
   4  -6   1 15.6948 3.10636   5
  -4  -6  -1 18.1937 2.76725   2
   4  -6   1 17.8936 3.00110   4
   4  -6   1 6.27975 2.69125   1
  -4   6  -1 15.5649 2.87525   1
  -4   6  -1 12.1239 2.80585   5
  -4   6  -1 16.2846 3.10681   3
   4   6   1 13.0419 1.75503   6
  -4   6  -1 11.0214 2.52714   4
   4   6   1 16.0163 3.14523   3
  -4   6  -1 22.2531 3.55453   2
  -5  -6  -1 6.36798 1.85287   2
   5  -6   1 3.76962 1.96707   1
  -5  -6  -1 6.33316 2.15684   3
   5  -6   1 8.77884 2.42277   4
  -5  -6  -1 4.27892 2.13645   5
  -5   6  -1 6.83944 2.29967   3
   5   6   1 7.74716 1.51063   6
  -5   6  -1 2.84993 1.83490   2
  -5   6  -1 4.38582 1.90459   4
  -5   6  -1 5.80596 1.98431   1
  -5   6  -1 1.71234 1.78158   5
   5   6   1 5.30661 2.20989   3
   6  -6   1 4.94762 1.98751   4
  -6  -6  -1 6.54708 2.38979   5
  -6  -6  -1 8.36592 2.04543   2
   6  -6   1 0.99228 2.32740   1
  -6  -6  -1 6.97863 2.11016   3
  -6   6  -1 8.99772 2.67025   4
  -6   6  -1 8.21469 2.37420   1
  -6   6  -1 5.35039 2.09275   2
  -6   6  -1 3.31972 1.87929   5
  -6   6  -1 4.72399 1.96333   3
  -7  -6  -1 40.5569 3.63333   2
   7  -6   1 36.4807 5.05998   1
  -7  -6  -1 42.7936 5.21795   5
  -7  -6  -1 41.2843 4.69029   3
  -7   6  -1 43.6474 5.30891   2
   7   6   1 44.1143 3.24728   6
  -7   6  -1 41.0483 4.98526   3
  -7   6  -1 35.9854 4.77125   4
  -7   6  -1 41.3682 1.71819   6
  -7   6  -1 39.5400 4.99940   1
  -7   6  -1 45.0863 5.38206   5
   8  -6   1 133.945 8.58092   1
  -8  -6  -1 137.931 7.83793   3
  -8  -6  -1 130.162 8.06873   5
  -8  -6  -1 142.394 7.17410   2
  -8   6  -1 142.418 8.30249   4
  -8   6  -1 128.432 7.73746   3
   8   6   1 146.953 6.62299   6
  -8   6  -1 158.801 8.71934   5
  -8   6  -1 148.324 8.48407   2
  -8   6  -1 138.629 8.37659   1
  -8   6  -1 138.113 4.83060   6
  -9  -6  -1 65.0452 4.76005   2
  -9  -6  -1 70.9992 5.47635   3
  -9  -6  -1 59.9169 5.52071   5
   9  -6   1 57.8919 6.66257   1
   9   6   1 65.2030 4.37222   6
  -9   6  -1 56.9644 5.46857   5
  -9   6  -1 62.7626 3.11923   6
  -9   6  -1 59.1944 6.53909   2
  -9   6  -1 64.3083 6.94196   1
  -9   6  -1 66.1575 5.76664   4
  -9   6  -1 58.2449 5.12894   3
 -10  -6  -1 87.6013 6.17072   3
 -10  -6  -1 71.8877 6.02669   5
  10  -6   1 64.7569 7.29842   1
 -10  -6  -1 81.9639 5.46284   2
 -10   6  -1 66.9276 6.07910   2
 -10   6  -1 68.3555 6.23437   1
 -10   6  -1 64.6319 6.96879   4
 -10   6  -1 69.5295 3.72974   6
  10   6   1 78.0137 4.94190   6
 -11  -6  -1 2.48074 1.89006   2
  11  -6   1 2.71964 3.15622   1
 -11  -6  -1 -0.4022 1.74706   5
 -11  -6  -1 3.22568 2.14361   3
 -11   6  -1 3.60282 2.35448   2
 -11   6  -1 4.91780 2.56107   1
  11   6   1 3.21630 1.59995   6
 -11   6  -1 1.40451 1.16763   6
 -11   6  -1 4.67016 2.59291   4
 -12  -6  -1 0.92331 1.72542   2
  12  -6   1 -3.2002 2.44151   1
 -12  -6  -1 6.68353 2.55760   3
  12   6   1 0.02111 1.54453   6
 -12   6  -1 8.08427 3.17151   1
 -12   6  -1 2.49484 1.41327   6
 -12   6  -1 0.64819 2.31469   4
 -12   6  -1 2.04245 2.13775   2
 -13  -6  -1 27.6105 4.04389   2
 -13  -6  -1 22.5531 4.11339   3
  13  -6   1 35.2197 5.76107   1
  13   6   1 20.2216 3.28682   6
 -13   6  -1 21.7031 4.70329   4
 -13   6  -1 25.0391 3.19060   6
 -13   6  -1 36.8912 6.07320   1
 -13   6  -1 28.0617 4.92828   2
 -14  -6  -1 329.148 14.0845   3
 -14  -6  -1 303.018 13.2460   2
  14  -6   1 313.848 15.8124   1
 -14   6  -1 337.088 12.2810   6
  14   6   1 311.530 12.9409   6
 -14   6  -1 317.163 15.3266   2
 -14   6  -1 332.004 16.1529   1
 -14   6  -1 278.529 14.9743   4
 -15  -6  -1 109.840 7.47007   2
 -15  -6  -1 109.674 7.78303   3
  15  -6   1 145.461 10.3582   1
 -15   6  -1 109.320 8.66086   2
 -15   6  -1 136.006 10.1506   1
 -15   6  -1 112.584 6.74626   6
 -15   6  -1 112.319 9.04520   4
  16  -6   1 18.9602 6.96673   1
 -16  -6  -1 29.7787 4.78953   3
 -16  -6  -1 35.8487 5.16088   2
 -16   6  -1 24.1085 8.81734   4
 -16   6  -1 29.7731 5.72185   6
 -16   6  -1 31.7449 5.84886   2
 -16   6  -1 13.3238 6.83425   1
 -14  -7   1 45.8213 5.95136   3
 -14  -7   1 45.7929 5.81400   2
  14  -7  -1 44.4539 7.04480   1
 -14   7   1 43.7816 6.80801   4
 -14   7   1 58.5536 4.44755   6
 -14   7   1 54.8024 7.27345   2
 -14   7   1 48.3713 7.22139   1
  14   7  -1 48.0854 5.37889   6
 -13  -7   1 54.6748 6.18602   2
  13  -7  -1 52.7822 7.28439   1
 -13  -7   1 40.9021 5.59436   3
 -13   7   1 54.4787 7.10265   4
  13   7  -1 48.5627 5.41166   6
 -13   7   1 39.8065 6.27904   2
 -13   7   1 50.2735 7.22517   1
 -13   7   1 49.9595 3.87685   6
  12  -7  -1 4.17804 2.78560   1
 -12  -7   1 1.25030 2.02841   2
 -12  -7   1 -0.4144 1.89091   3
 -12   7   1 -0.0724 1.25283   6
 -12   7   1 -0.7807 2.47276   2
 -12   7   1 3.34991 2.60867   4
  12   7  -1 1.23422 1.91967   6
 -12   7   1 1.48700 2.65228   1
 -11  -7   1 183.518 9.39406   2
  11  -7  -1 173.795 10.9962   1
 -11  -7   1 190.122 10.3201   3
  11   7  -1 192.109 8.95628   6
 -11   7   1 192.043 11.4265   1
 -11   7   1 170.309 10.4358   2
 -11   7   1 164.833 10.3920   4
 -11   7   1 174.816 6.94407   6
 -10  -7   1 63.0523 5.26679   2
  10  -7  -1 51.2928 6.61530   1
 -10  -7   1 62.9689 6.65996   3
  10   7  -1 60.3508 4.69132   6
 -10   7   1 52.5710 6.49456   2
 -10   7   1 60.5669 6.98012   4
 -10   7   1 56.7129 6.87272   1
 -10   7   1 63.7051 3.33815   6
  -9  -7   1 49.4947 5.44021   2
   9  -7  -1 44.2162 6.15161   1
  -9  -7   1 43.3555 6.81093   5
  -9  -7   1 44.6773 5.58829   3
   9   7  -1 50.3391 4.14887   6
  -9   7   1 59.4473 6.97473   1
  -9   7   1 47.1327 6.16087   2
  -9   7   1 42.8598 2.42252   6
  -9   7   1 44.9095 5.93605   4
   8  -7  -1 -2.3727 1.31146   4
   8  -7  -1 -0.2856 2.07164   1
  -8  -7   1 1.25667 1.81958   2
  -8  -7   1 -1.5723 1.69426   5
  -8  -7   1 -0.3328 1.73858   3
  -8   7   1 -1.4833 1.51953   2
  -8   7   1 -0.4804 1.77402   4
  -8   7   1 0.26022 0.54663   6
   8   7  -1 1.06638 1.50989   6
  -8   7   1 -0.4055 2.10737   1
   7  -7  -1 71.0047 5.88118   4
   7  -7  -1 73.9664 6.18833   1
  -7  -7   1 61.8324 5.13571   2
  -7  -7   1 64.1740 6.06536   5
  -7  -7   1 89.8265 6.56378   3
  -7   7   1 57.2809 6.25346   4
  -7   7   1 73.5367 6.08686   1
  -7   7   1 60.3624 6.61280   2
  -6  -7   1 49.1813 5.85927   3
  -6  -7   1 60.3208 4.77627   2
   6  -7  -1 57.3372 6.19121   1
  -6  -7   1 56.3986 6.59141   5
   6  -7  -1 42.1190 5.29928   5
   6  -7  -1 60.1787 6.16157   4
   6   7  -1 51.3940 3.78809   6
  -6   7   1 47.0668 5.53443   1
  -6   7   1 55.3903 5.91942   4
  -6   7   1 45.7110 5.41496   3
   6   7  -1 48.5917 6.10483   3
  -6   7   1 54.6602 5.33846   5
  -6   7   1 44.4444 5.39207   2
  -5  -7   1 36.9976 5.00916   3
   5  -7  -1 39.6043 5.08745   1
  -5  -7   1 41.5558 4.61797   2
   5  -7  -1 36.7105 4.61493   4
  -5  -7   1 41.1661 5.60482   5
   5  -7  -1 39.5482 5.15530   5
  -5   7   1 26.3783 4.05092   4
  -5   7   1 34.5762 4.95027   2
  -5   7   1 44.0052 5.68544   5
  -5   7   1 37.1095 5.01768   3
   5   7  -1 42.6176 3.24633   6
   5   7  -1 47.6749 5.88005   3
  -5   7   1 37.4055 4.78597   1
   4  -7  -1 40.9379 4.70044   4
   4  -7  -1 30.6150 4.49813   5
   4  -7  -1 38.0837 4.92557   1
  -4  -7   1 30.3119 4.80235   5
  -4  -7   1 40.8600 4.58005   2
   4  -7  -1 35.4363 4.48076   2
  -4  -7   1 31.5726 4.60260   3
   4   7  -1 42.1220 2.99499   6
  -4   7   1 42.2481 4.85129   1
   4   7  -1 32.9139 5.00328   3
  -4   7   1 36.0665 5.29796   5
  -4   7   1 37.8820 4.94214   3
  -4   7   1 35.2327 4.49121   4
  -4   7   1 26.3311 4.03121   2
   3  -7  -1 21.0976 3.53280   1
  -3  -7   1 18.4619 3.16341   2
  -3  -7   1 21.1874 3.75433   3
   3  -7  -1 14.0187 3.30961   5
   3  -7  -1 22.2813 3.77086   3
   3  -7  -1 18.4686 3.23678   2
  -3  -7   1 23.0289 4.32329   5
   3  -7  -1 14.5350 2.86508   4
  -3   7   1 20.8383 3.50076   4
   3   7  -1 17.0354 2.11798   6
  -3   7   1 25.7483 3.65394   1
  -3   7   1 16.2201 3.35981   3
  -3   7   1 20.3582 4.03850   5
  -3   7   1 20.1140 3.51985   2
   3   7  -1 17.0785 3.78714   3
   2  -7  -1 237.623 10.7819   2
   2  -7  -1 252.723 10.4465   4
   2  -7  -1 220.146 10.7123   3
  -2  -7   1 216.839 11.0671   3
  -2  -7   1 244.174 10.7343   2
   2  -7  -1 237.251 11.5357   5
  -2  -7   1 259.703 12.3267   5
  -2   7   1 253.731 11.3258   2
   2   7  -1 238.919 7.93862   6
  -2   7   1 231.336 10.2487   4
  -2   7   1 223.521 11.6435   5
   2   7  -1 259.356 12.7976   5
  -2   7   1 217.762 11.0300   3
   2   7  -1 238.923 11.7247   3
   1  -7  -1 185.612 9.05627   2
   1  -7  -1 189.237 8.52976   4
  -1  -7   1 156.481 9.62648   5
  -1  -7   1 184.505 9.69367   3
  -1  -7   1 189.809 8.26186   4
   1  -7  -1 184.157 9.41355   3
   1  -7  -1 166.807 9.62978   5
  -1  -7   1 188.115 9.16519   2
   1   7  -1 194.263 9.63272   2
  -1   7   1 197.346 9.97287   3
  -1   7   1 190.763 10.4737   5
   1   7  -1 207.392 11.0593   5
  -1   7   1 181.641 8.52237   4
   1   7  -1 186.775 6.09812   6
   1   7  -1 185.875 10.0810   3
  -1   7   1 167.895 9.02727   2
   0  -7   1 32.3242 4.55447   3
   0  -7   1 38.7575 4.70189   2
   0  -7   1 34.8701 3.87058   4
   0  -7  -1 35.3781 4.89540   5
   0  -7  -1 34.3569 4.58756   3
   0  -7  -1 32.6683 4.16483   2
   0  -7  -1 30.7601 3.55155   4
   0  -7   1 24.8894 4.35691   5
   0   7  -1 36.1032 5.29030   5
   0   7   1 33.5936 5.21523   5
   0   7  -1 33.4588 4.89996   3
   0   7   1 44.9093 5.50356   3
   0   7  -1 32.4280 1.49370   6
   0   7  -1 34.2907 4.71940   2
   0   7   1 34.1338 4.48793   2
   1  -7   1 4.08499 2.11289   3
  -1  -7  -1 5.16527 2.16155   5
  -1  -7  -1 1.59333 1.70798   3
   1  -7   1 2.58942 2.08121   2
   1  -7   1 3.77164 1.63576   4
  -1  -7  -1 2.70897 1.69481   2
   1  -7   1 4.72247 2.21684   5
   1   7   1 4.68423 0.81975   6
  -1   7  -1 4.56224 2.35762   2
  -1   7  -1 4.47279 1.85524   4
  -1   7  -1 4.95424 2.35287   3
  -1   7  -1 4.47849 2.43857   5
   1   7   1 6.31144 2.62942   5
   1   7   1 3.55424 2.04293   3
  -2  -7  -1 86.2407 6.61612   5
  -2  -7  -1 87.0534 5.68671   2
   2  -7   1 74.5186 6.31176   5
   2  -7   1 93.8817 5.87572   4
   2  -7   1 88.3935 6.11988   2
  -2  -7  -1 100.077 6.68308   3
  -2   7  -1 102.388 7.43588   5
  -2   7  -1 93.4615 6.47931   2
   2   7   1 86.3704 3.72814   6
  -2   7  -1 80.2783 6.37256   3
  -2   7  -1 89.0594 5.82979   4
   2   7   1 85.9615 6.56091   3
   3  -7   1 223.110 10.0619   1
  -3  -7  -1 213.911 11.1520   5
  -3  -7  -1 226.282 10.0121   2
   3  -7   1 209.428 11.0726   5
   3  -7   1 220.282 10.5779   2
  -3  -7  -1 223.917 10.8415   3
  -3   7  -1 224.252 10.3347   4
  -3   7  -1 215.727 9.89047   1
   3   7   1 238.086 11.4613   3
  -3   7  -1 227.864 11.2131   3
  -3   7  -1 238.961 12.0567   5
  -3   7  -1 212.977 10.6914   2
   3   7   1 229.374 7.84225   6
   4  -7   1 196.821 9.72651   4
  -4  -7  -1 204.907 10.2822   3
   4  -7   1 182.725 10.2884   5
  -4  -7  -1 183.268 8.98396   2
   4  -7   1 204.311 10.2146   2
   4  -7   1 192.473 9.70798   1
  -4  -7  -1 208.846 10.8576   5
   4   7   1 200.455 10.6456   3
  -4   7  -1 198.926 10.8784   5
   4   7   1 205.109 7.59009   6
  -4   7  -1 226.415 10.7704   2
  -4   7  -1 202.023 9.83804   4
  -4   7  -1 206.542 9.73941   1
  -4   7  -1 210.230 10.6013   3
   5  -7   1 280.062 12.0899   4
  -5  -7  -1 280.419 11.2373   2
   5  -7   1 239.964 12.1103   5
  -5  -7  -1 267.175 12.6840   5
  -5  -7  -1 253.343 11.9117   3
   5  -7   1 265.991 11.9481   1
  -5   7  -1 245.092 11.4397   1
  -5   7  -1 252.828 12.0953   2
   5   7   1 270.995 12.7504   3
  -5   7  -1 248.031 12.0345   3
  -5   7  -1 243.335 12.4457   5
   5   7   1 269.360 9.50451   6
  -5   7  -1 245.272 11.5061   4
   6  -7   1 59.7885 5.65999   5
  -6  -7  -1 69.0766 5.83904   3
   6  -7   1 70.8096 6.19458   1
   6  -7   1 83.1995 6.18135   4
  -6  -7  -1 80.0996 6.54805   5
  -6  -7  -1 85.3163 5.52683   2
  -6   7  -1 87.4809 6.40932   1
  -6   7  -1 78.4055 6.03515   4
  -6   7  -1 79.1605 6.64871   5
  -6   7  -1 68.8965 6.00705   2
  -6   7  -1 71.7464 6.03392   3
   7  -7   1 1.05199 1.89441   5
  -7  -7  -1 1.55294 1.62629   2
   7  -7   1 -0.8962 1.84189   1
   7  -7   1 2.45671 1.97972   4
  -7  -7  -1 0.35771 1.78322   3
  -7  -7  -1 0.58197 1.83456   5
  -7   7  -1 4.16147 2.33286   2
  -7   7  -1 3.54359 2.44241   4
  -7   7  -1 1.29187 1.89368   3
  -7   7  -1 1.27595 1.99191   1
  -7   7  -1 1.73779 0.53886   6
   7   7   1 1.31323 1.40733   6
  -7   7  -1 3.23988 2.25542   5
  -8  -7  -1 14.7600 2.90099   2
   8  -7   1 12.3965 3.27910   4
   8  -7   1 15.1321 3.82407   1
  -8  -7  -1 7.03368 2.78367   3
  -8  -7  -1 14.8297 3.60060   5
  -8   7  -1 11.6423 3.34892   4
  -8   7  -1 11.4357 1.31701   6
  -8   7  -1 14.4847 3.19002   3
  -8   7  -1 13.2233 3.39942   2
  -8   7  -1 12.3599 3.48421   1
   8   7   1 10.4887 2.17174   6
   9  -7   1 41.4314 5.70445   4
   9  -7   1 34.2490 5.56609   1
  -9  -7  -1 39.8590 5.26979   3
  -9  -7  -1 48.9673 5.09184   2
  -9   7  -1 32.4291 2.31006   6
  -9   7  -1 37.2286 5.43187   1
   9   7   1 41.9026 4.19475   6
  -9   7  -1 34.4603 5.36558   4
  -9   7  -1 41.8055 5.87256   2
 -10  -7  -1 54.3971 4.83486   2
  10  -7   1 47.0673 6.38126   1
 -10  -7  -1 48.4428 5.91861   3
  10  -7   1 58.5510 6.93261   4
  10   7   1 53.9196 4.50018   6
 -10   7  -1 50.5158 6.52711   1
 -10   7  -1 56.9779 6.93902   2
 -10   7  -1 55.0084 6.66586   4
 -10   7  -1 57.4914 3.28979   6
  11  -7   1 49.8100 6.50187   4
 -11  -7  -1 40.5641 4.91940   2
  11  -7   1 51.7374 6.91126   1
 -11  -7  -1 53.2321 6.20303   3
 -11   7  -1 45.9964 6.62411   1
 -11   7  -1 46.9926 3.34189   6
 -11   7  -1 38.5130 5.85970   2
 -11   7  -1 45.0672 6.42599   4
  11   7   1 52.1331 4.52819   6
  12  -7   1 144.754 9.89215   1
 -12  -7  -1 131.446 7.82848   2
 -12  -7  -1 150.795 8.96413   3
 -12   7  -1 117.953 6.02142   6
  12   7   1 138.097 7.61455   6
 -12   7  -1 145.789 9.94773   1
 -12   7  -1 117.052 8.98400   2
 -12   7  -1 144.966 9.75760   4
 -13  -7  -1 58.3013 6.55723   3
  13  -7   1 49.4439 6.96124   1
 -13  -7  -1 43.8777 5.41073   2
  13   7   1 48.7942 5.31893   6
 -13   7  -1 47.2661 6.76480   4
 -13   7  -1 50.4930 3.99901   6
 -13   7  -1 48.9614 6.95478   2
 -13   7  -1 55.4039 7.52933   1
 -14  -7  -1 17.3199 3.64793   2
  14  -7   1 14.6873 4.39970   1
 -14  -7  -1 13.9754 3.93003   3
 -14   7  -1 14.4765 4.34088   2
  14   7   1 13.4329 3.23396   6
 -14   7  -1 20.4781 4.90088   1
 -14   7  -1 15.7696 4.60834   4
 -14   7  -1 13.1219 2.67091   6
  12  -8  -1 87.1698 8.01567   1
 -12  -8   1 86.0519 6.73123   2
  12  -8  -1 93.0052 8.27646   4
 -12  -8   1 89.5288 10.0739   3
 -12   8   1 89.5331 9.59737   4
 -12   8   1 81.4513 4.67864   6
  12   8  -1 98.6175 6.66119   6
 -12   8   1 88.6846 9.47966   2
 -12   8   1 86.1666 9.61839   1
 -11  -8   1 37.5819 5.59197   3
 -11  -8   1 47.3920 5.75603   2
  11  -8  -1 49.2387 6.88354   1
  11  -8  -1 52.2929 7.05899   4
 -11   8   1 41.1993 6.11506   4
 -11   8   1 42.1800 3.04156   6
 -11   8   1 34.8234 5.91295   1
  11   8  -1 50.7803 5.38124   6
 -11   8   1 46.1550 6.51354   2
  10  -8  -1 63.7297 7.57547   1
 -10  -8   1 48.2175 6.26358   3
  10  -8  -1 53.9527 6.87828   4
 -10  -8   1 52.6732 5.89599   2
 -10   8   1 48.0021 6.59103   4
 -10   8   1 57.7997 3.23359   6
  10   8  -1 58.6272 5.00311   6
 -10   8   1 54.5937 7.11827   1
 -10   8   1 59.3566 7.06136   2
   9  -8  -1 5.86434 2.67622   4
  -9  -8   1 3.80952 2.52681   3
  -9  -8   1 3.63539 2.33602   2
   9  -8  -1 2.74662 2.31512   1
  -9   8   1 2.58120 2.61188   4
  -9   8   1 0.53380 2.18905   1
  -9   8   1 3.33478 0.97075   6
  -9   8   1 4.56272 2.77445   2
   9   8  -1 1.29478 1.82406   6
  -8  -8   1 0.11788 2.01877   3
  -8  -8   1 -0.1037 1.65798   2
   8  -8  -1 -1.6937 1.45731   4
   8  -8  -1 -1.1615 1.64220   1
  -8   8   1 -0.3492 1.89894   4
   8   8  -1 -2.1434 1.45290   6
  -8   8   1 1.79993 2.29687   1
  -8   8   1 0.01669 2.35923   2
  -7  -8   1 37.3825 5.50248   3
   7  -8  -1 34.5942 5.13394   4
   7  -8  -1 24.1769 4.37673   2
   7  -8  -1 32.6533 4.97311   1
  -7  -8   1 32.5662 4.57251   2
  -7   8   1 33.3210 5.05682   1
  -7   8   1 30.4024 5.03804   2
  -7   8   1 42.3103 5.84666   4
  -6  -8   1 391.075 15.2822   2
   6  -8  -1 373.179 15.9365   4
   6  -8  -1 372.816 16.0359   1
  -6  -8   1 385.764 16.5326   3
   6  -8  -1 350.933 15.6407   2
  -6   8   1 374.588 15.8974   1
   6   8  -1 394.129 13.6077   6
  -6   8   1 370.613 16.1867   2
  -6   8   1 372.619 15.8423   4
  -5  -8   1 205.517 10.2861   2
   5  -8  -1 216.977 10.7612   4
   5  -8  -1 219.160 10.8239   3
   5  -8  -1 188.770 10.9442   5
   5  -8  -1 209.809 10.8275   2
  -5  -8   1 205.763 11.2911   3
  -5   8   1 205.154 11.0313   3
  -5   8   1 203.167 10.9976   2
  -5   8   1 212.130 10.7308   4
   5   8  -1 227.032 12.2844   3
   5   8  -1 218.943 8.71968   6
  -4  -8   1 354.695 16.2110   5
   4  -8  -1 315.530 14.3234   3
  -4  -8   1 325.527 15.0943   3
   4  -8  -1 319.988 15.0771   5
   4  -8  -1 370.243 14.6233   4
   4  -8  -1 307.589 14.1812   2
  -4  -8   1 333.972 14.1237   2
  -4   8   1 343.520 15.0190   2
   4   8  -1 372.179 16.3282   3
  -4   8   1 329.354 14.2739   4
  -4   8   1 360.535 15.3928   3
   4   8  -1 358.670 11.9926   6
  -4   8   1 363.123 16.2343   5
   3  -8  -1 91.3139 6.20651   4
   3  -8  -1 81.7397 6.45540   3
   3  -8  -1 83.7049 6.37459   2
  -3  -8   1 75.5743 5.92462   2
  -3  -8   1 91.9928 7.49965   5
  -3  -8   1 91.8042 7.07379   3
   3  -8  -1 90.7392 7.12859   5
  -3   8   1 86.0480 7.33686   4
   3   8  -1 87.8634 4.54157   6
  -3   8   1 87.6220 7.30098   5
  -3   8   1 84.9648 6.70728   2
   3   8  -1 96.5357 7.65134   3
  -3   8   1 84.2642 6.88498   3
  -2  -8   1 19.0405 4.14232   5
  -2  -8   1 18.7489 3.96160   3
   2  -8  -1 20.5492 3.88827   2
  -2  -8   1 23.9720 3.80924   2
   2  -8  -1 15.0924 3.60643   5
   2  -8  -1 21.5343 3.92915   3
  -2   8   1 14.0296 3.58158   3
   2   8  -1 19.3008 4.28831   3
  -2   8   1 22.1858 4.26372   2
  -2   8   1 23.6290 4.66360   5
   2   8  -1 24.2952 2.42568   6
   1  -8  -1 10.0749 2.98963   3
  -1  -8   1 13.9768 3.51303   3
   1  -8  -1 10.7107 2.99146   2
  -1  -8   1 13.0407 3.05037   2
  -1  -8   1 10.3441 3.35852   5
   1  -8  -1 11.4776 3.22432   5
  -1   8   1 12.7208 3.80029   5
  -1   8   1 11.1963 3.32762   2
   1   8  -1 9.82288 3.32258   3
  -1   8   1 13.7967 3.68141   3
   1   8  -1 13.0502 1.65759   6
   1   8  -1 11.8581 3.87222   5
   0  -8   1 1.14665 1.86884   3
   0  -8  -1 -0.8454 1.89495   5
   0  -8   1 3.71605 2.36099   5
   0  -8  -1 -2.6120 1.26786   2
   0  -8   1 2.06284 1.75050   2
   0  -8  -1 -0.9772 1.43410   3
   0   8   1 1.63655 0.63680   6
   0   8  -1 0.68438 1.81999   2
   0   8  -1 1.51969 0.76008   6
   0   8  -1 1.74206 2.07954   3
   0   8  -1 1.61389 2.39715   5
   0   8   1 0.74943 2.02269   3
  -1  -8  -1 5.03692 2.40986   2
  -1  -8  -1 6.11538 2.62285   5
   1  -8   1 9.76370 3.06481   5
   1  -8   1 1.20020 2.30149   3
   1  -8   1 6.83441 2.39039   4
   1  -8   1 9.05520 2.64238   2
  -1  -8  -1 5.14423 2.50051   3
  -1   8  -1 2.98667 2.42419   5
  -1   8  -1 7.34768 2.75531   2
  -1   8  -1 4.61088 0.80801   6
  -1   8  -1 4.95639 2.73067   3
   1   8   1 4.16191 1.04635   6
   1   8   1 7.29754 2.93401   3
  -2  -8  -1 17.5537 3.83672   3
   2  -8   1 16.8196 3.12742   4
   2  -8   1 12.9610 3.38876   5
  -2  -8  -1 16.6291 3.36278   2
   2  -8   1 9.40547 2.74056   3
  -2  -8  -1 16.8028 3.99281   5
   2  -8   1 14.4100 3.23006   2
  -2   8  -1 15.8241 3.26736   4
  -2   8  -1 16.5848 4.17421   5
   2   8   1 14.7602 3.76298   3
  -2   8  -1 17.6243 4.06828   3
  -2   8  -1 14.3675 3.46655   2
   2   8   1 20.1496 2.16082   6
  -3  -8  -1 26.4808 4.76596   5
   3  -8   1 22.2071 3.94009   4
   3  -8   1 17.3418 3.74965   3
   3  -8   1 22.4260 3.99656   2
  -3  -8  -1 24.2249 4.32550   3
  -3  -8  -1 29.3365 4.16111   2
   3  -8   1 16.2916 3.93132   5
  -3   8  -1 19.7514 4.48587   5
   3   8   1 25.2551 4.68900   3
  -3   8  -1 16.9335 3.52703   4
   3   8   1 19.3626 2.33873   6
  -3   8  -1 12.7277 3.45919   2
  -3   8  -1 16.4677 3.89261   3
   4  -8   1 -1.2195 2.12680   5
  -4  -8  -1 1.40416 1.62878   2
   4  -8   1 -0.3476 1.58854   4
   4  -8   1 -1.1223 1.40780   3
   4  -8   1 1.79128 1.86398   2
  -4  -8  -1 4.65463 2.57851   5
  -4  -8  -1 1.91355 2.13659   3
   4   8   1 4.33105 2.68576   3
  -4   8  -1 2.15508 2.11323   2
  -4   8  -1 -2.2505 1.66676   4
  -4   8  -1 -0.9250 1.80804   3
  -4   8  -1 4.21226 3.07456   5
   4   8   1 3.23029 1.37519   6
   5  -8   1 21.6890 4.47641   5
  -5  -8  -1 27.1447 4.03922   2
  -5  -8  -1 30.3303 4.90420   3
   5  -8   1 31.6461 4.58567   1
   5  -8   1 30.8621 4.68702   2
   5  -8   1 22.9800 4.07021   4
  -5   8  -1 20.3102 4.19972   4
  -5   8  -1 24.3312 4.54615   3
  -5   8  -1 36.5306 5.82259   5
   5   8   1 25.5789 2.99128   6
  -5   8  -1 26.7983 4.66625   2
   6  -8   1 10.4794 3.17181   4
   6  -8   1 8.86504 2.94135   5
  -6  -8  -1 15.1128 3.62264   3
   6  -8   1 16.9557 3.60041   1
   6  -8   1 11.5408 3.05057   2
  -6  -8  -1 18.1325 3.32725   2
  -6   8  -1 10.6732 3.18238   1
  -6   8  -1 8.91895 3.67936   5
   6   8   1 17.3183 2.79075   6
  -6   8  -1 18.0434 3.96842   3
  -6   8  -1 18.6809 4.05894   4
  -6   8  -1 13.8969 3.57139   2
   7  -8   1 3.94687 2.26468   1
  -7  -8  -1 0.72918 1.94596   2
  -7  -8  -1 -1.3508 1.85663   3
   7  -8   1 0.86297 1.92323   4
  -7   8  -1 2.32960 2.39474   1
  -7   8  -1 -1.1774 2.18468   2
   7   8   1 -0.5212 1.38987   6
  -7   8  -1 2.50069 2.39939   4
  -8  -8  -1 2.98508 2.31983   3
  -8  -8  -1 5.21399 2.13834   2
   8  -8   1 3.93836 2.57605   1
   8  -8   1 2.76464 2.28232   4
  -8   8  -1 4.67234 2.59311   1
   8   8   1 2.38853 1.66112   6
  -8   8  -1 2.16191 2.35044   2
  -8   8  -1 -0.2686 2.26100   4
  -8   8  -1 4.16448 1.01628   6
  -9  -8  -1 148.579 8.30655   2
   9  -8   1 155.213 9.84920   4
   9  -8   1 141.149 9.54103   1
  -9  -8  -1 155.685 9.50657   3
  -9   8  -1 142.041 9.65325   1
  -9   8  -1 143.464 9.50728   4
  -9   8  -1 134.390 9.40858   2
   9   8   1 146.513 7.58256   6
  -9   8  -1 137.379 5.45273   6
  10  -8   1 2.21537 2.44698   4
  10  -8   1 1.96055 2.17279   1
 -10  -8  -1 2.02129 2.33190   3
 -10  -8  -1 1.59371 2.26882   2
  10   8   1 2.83523 1.98530   6
 -10   8  -1 -0.8372 0.96382   6
 -10   8  -1 3.77407 2.53825   1
 -10   8  -1 0.69294 2.51878   4
 -10   8  -1 4.63038 2.74247   2
  11  -8   1 34.6881 6.00518   1
  11  -8   1 46.0021 6.78173   4
 -11  -8  -1 41.1268 5.24572   2
 -11  -8  -1 35.7320 5.43926   3
 -11   8  -1 48.1122 6.79427   4
  11   8   1 46.7345 5.05910   6
 -11   8  -1 43.9743 3.27871   6
 -11   8  -1 44.3164 6.65065   1
 -11   8  -1 36.5092 6.08854   2
  12  -8   1 10.2057 3.73571   4
  12  -8   1 8.95753 3.36016   1
 -12  -8  -1 6.60922 2.76855   2
 -12   8  -1 1.64385 2.78214   2
 -12   8  -1 2.55835 2.96526   4
 -12   8  -1 2.42385 3.04077   1
 -12   8  -1 3.84572 1.61343   6
  12   8   1 2.14671 2.16621   6
   9  -9  -1 20.4091 4.79406   1
  -9  -9   1 15.3259 3.62413   2
   9  -9  -1 12.8302 4.01978   4
  -9   9   1 13.3845 3.93552   4
  -9   9   1 14.8066 4.19058   1
   8  -9  -1 7.77301 3.16126   4
  -8  -9   1 5.72905 2.68588   2
  -8  -9   1 8.83873 3.29392   3
   8   9  -1 4.74897 2.28396   6
  -8   9   1 7.27785 3.05717   4
   7  -9  -1 7.06602 3.27499   4
  -7  -9   1 3.31588 2.56895   3
  -7  -9   1 3.82763 2.56064   2
   7   9  -1 5.47229 2.16838   6
  -7   9   1 2.94913 2.88467   4
  -6  -9   1 3.47478 2.25590   2
  -6  -9   1 0.44740 2.31402   3
   6  -9  -1 -1.5262 4.11334   4
   6  -9  -1 3.48780 2.20185   2
   5  -9  -1 3.94607 2.41988   2
  -5  -9   1 6.11563 2.72185   2
  -5  -9   1 2.71964 2.61451   3
   5   9  -1 3.58227 1.90447   6
   5   9  -1 3.80684 3.05842   3
  -4  -9   1 16.4830 3.55564   2
   4  -9  -1 11.1486 3.08678   2
  -4  -9   1 19.9156 4.37410   3
   4  -9  -1 8.44678 2.93172   3
  -4   9   1 17.7728 4.18716   3
   4   9  -1 14.1093 2.46532   6
   4   9  -1 17.5113 4.88378   3
   3  -9  -1 79.7967 6.46307   2
   3  -9  -1 81.2976 6.92014   3
  -3  -9   1 66.7644 5.94470   2
  -3  -9   1 77.5425 7.02447   3
   3   9  -1 83.0178 8.95120   3
  -3   9   1 79.0863 9.58794   2
  -3   9   1 65.1762 7.68536   3
   3   9  -1 79.4091 4.61495   6
  -2  -9   1 1.67493 2.10949   2
   2  -9  -1 3.08669 2.46549   2
   2  -9  -1 4.58990 2.45830   3
  -2  -9   1 1.66006 2.39097   3
  -2   9   1 3.02761 2.52538   3
   2   9  -1 3.27103 1.41181   6
   2   9  -1 5.88883 3.14496   3
  -2   9   1 2.65586 3.19180   2
  -1  -9   1 34.2618 5.61218   3
   1  -9  -1 40.2444 5.40436   2
   1  -9  -1 26.1772 4.63939   3
  -1  -9   1 33.2737 4.99283   2
   1   9  -1 35.6842 2.76310   6
  -1   9   1 39.1897 6.12021   3
   1   9  -1 38.2346 6.27484   3
   0  -9  -1 163.262 9.41250   2
   0  -9   1 161.616 9.49053   2
   0  -9  -1 167.842 10.0229   3
   0  -9   1 164.662 10.1485   3
   0   9   1 168.268 10.5913   3
   0   9  -1 154.899 10.5176   3
   0   9   1 160.292 5.91816   6
   0   9  -1 163.673 6.16076   6
  -1  -9  -1 28.1303 5.05028   3
  -1  -9  -1 26.4559 4.32094   2
   1  -9   1 16.8833 3.80243   2
   1  -9   1 19.7870 4.26426   3
  -1   9  -1 22.0869 2.07250   6
   1   9   1 22.2995 2.36564   6
  -1   9  -1 20.4600 4.63215   3
  -1   9  -1 19.6612 4.42007   2
   1   9   1 23.4695 5.21875   3
   2  -9   1 31.7601 5.14336   3
  -2  -9  -1 31.4853 4.57991   2
  -2  -9  -1 31.8701 5.17455   3
   2  -9   1 28.8259 4.71690   2
   2   9   1 37.8329 6.00120   3
  -2   9  -1 30.4893 5.20982   2
   2   9   1 32.3043 2.75521   6
  -2   9  -1 24.9064 5.03467   3
   3  -9   1 28.1970 4.91726   3
  -3  -9  -1 30.2385 5.10659   3
   3  -9   1 35.1953 5.37790   2
  -3  -9  -1 34.5631 4.73645   2
   3   9   1 23.0812 4.92494   3
  -3   9  -1 33.3981 5.52463   2
   3   9   1 35.4173 3.40774   6
  -3   9  -1 29.0069 5.38809   3
  -4  -9  -1 21.9745 4.67062   3
   4  -9   1 16.7073 3.83278   2
  -4  -9  -1 16.3835 3.43413   2
   4  -9   1 13.4260 3.56167   3
  -4   9  -1 8.64517 3.53301   3
  -4   9  -1 18.1388 4.40367   2
   4   9   1 10.8242 2.29107   6
  -5  -9  -1 -0.5914 1.80617   2
   5  -9   1 0.02703 2.22552   3
   5  -9   1 -0.1162 1.65255   2
   5  -9   1 0.88548 2.20761   4
  -5  -9  -1 0.44585 2.13155   3
  -5   9  -1 -3.5169 1.63582   3
  -5   9  -1 3.59983 2.50244   4
  -5   9  -1 0.29111 2.21000   2
  -6  -9  -1 0.21306 1.85801   2
   6  -9   1 -1.1346 1.84696   4
   6  -9   1 4.56231 2.58483   2
  -6  -9  -1 -0.5494 2.21984   3
  -6   9  -1 0.59407 2.32792   2
  -6   9  -1 1.40840 2.23705   4
   6   9   1 0.88657 1.63719   6
  -7  -9  -1 1.97087 2.04036   2
  -7  -9  -1 7.10030 3.05383   3
   7  -9   1 4.23763 2.34818   2
   7  -9   1 2.17895 2.56711   4
  -7   9  -1 4.61050 2.72700   4
  -7   9  -1 8.05610 3.18712   2
   7   9   1 4.14173 2.08867   6
   8  -9   1 24.0505 4.77259   2
   8  -9   1 19.3015 6.62912   1
  -8  -9  -1 43.4431 6.31677   3
   8  -9   1 38.4913 5.95614   4
  -8  -9  -1 36.0947 4.90471   2
  -8   9  -1 39.4372 6.40819   2
  -8   9  -1 27.2166 5.26246   4
   8   9   1 43.3779 4.81218   6
  -9  -9  -1 14.9163 3.93340   2
   9  -9   1 17.0193 4.63430   2
   9  -9   1 17.0999 4.31641   4
   9  -9   1 10.3200 3.66434   1
  -9   9  -1 21.5647 3.53362   6
  -9   9  -1 12.7672 4.11312   4
  -9   9  -1 27.4327 5.48425   2
  -2 -10   1 9.26774 5.98316   3
   2 -10  -1 15.1365 3.76234   3
  -2 -10   1 11.3050 3.23194   2
   2  10  -1 12.4131 7.44659   3
   2  10  -1 18.1835 2.80125   6
  -2  10   1 10.7835 3.88942   3
  -1 -10   1 3.82460 2.58586   3
  -1 -10   1 2.35328 2.08792   2
   1 -10  -1 2.96542 2.62446   3
  -1  10   1 4.03548 3.07561   3
   1  10  -1 2.21786 1.34605   6
   1  10  -1 1.82070 2.96950   3
   0 -10   1 0.46791 2.36268   3
   0 -10   1 0.58142 2.03373   2
   0 -10  -1 2.26476 2.71204   3
   0  10   1 1.57831 2.80278   3
   0  10  -1 1.13632 1.23987   6
   0  10   1 0.39834 1.13515   6
   0  10  -1 2.54965 2.74066   3
  -1 -10  -1 8.75047 3.41818   3
   1 -10   1 6.76209 2.70300   2
   1 -10   1 3.74670 2.66075   3
   1  10   1 6.93453 3.68952   3
  -1  10  -1 5.82552 3.62149   3
  -1  10  -1 8.39170 1.88960   6
   1  10   1 11.0078 2.04532   6
   2 -10   1 1.71517 2.29036   3
   2 -10   1 2.04470 2.26347   2
  -2 -10  -1 5.32923 3.09688   3
   2  10   1 5.05503 3.39202   3
   2  10   1 5.16046 1.76110   6
  -2  10  -1 0.76143 2.52831   3
 -20   0   2 2.42185 2.33482   2
 -19   0   2 11.3827 3.38242   4
 -19   0   2 16.2451 3.79344   2
 -18   0   2 13.9314 3.62979   4
 -18   0   2 12.6231 3.32707   2
 -17   0   2 173.324 9.64665   4
 -17   0   2 184.955 9.54257   2
 -16   0   2 216.580 10.3743   4
 -16   0   2 183.160 9.46877   2
 -15   0   2 212.759 10.1250   1
 -15   0   2 209.009 9.69034   2
 -15   0   2 190.675 9.70601   4
 -15   0   2 234.118 9.91206   6
 -14   0   2 236.093 10.4189   1
  14   0  -2 217.544 10.1130   1
 -14   0   2 221.625 9.54896   6
 -14   0   2 215.089 9.62204   2
 -14   0   2 238.737 8.82676   3
 -14   0   2 217.357 9.94708   4
 -13   0   2 336.388 12.9369   1
 -13   0   2 332.080 11.1574   3
  13   0  -2 319.326 12.8218   1
 -13   0   2 307.121 12.0230   2
 -13   0   2 337.572 11.5247   5
 -13   0   2 338.995 12.2532   6
 -13   0   2 317.542 12.5012   4
 -12   0   2 457.331 14.3523   3
 -12   0   2 474.558 15.4444   6
 -12   0   2 453.159 15.4066   2
 -12   0   2 459.453 14.6596   5
  12   0  -2 485.085 16.4461   1
 -12   0   2 452.652 16.1246   1
 -12   0   2 436.248 15.6347   4
 -11   0   2 627.342 18.2346   3
 -11   0   2 607.893 19.9061   1
 -11   0   2 626.982 19.1965   6
 -11   0   2 590.473 19.4230   4
  11   0  -2 638.358 20.1565   1
 -11   0   2 615.411 18.4901   5
 -11   0   2 601.739 19.1137   2
 -10   0   2 853.479 26.0464   1
 -10   0   2 892.676 25.3226   6
 -10   0   2 874.794 24.6746   5
 -10   0   2 873.999 25.3083   2
 -10   0   2 850.898 24.3487   3
 -10   0   2 831.927 25.5354   4
  -9   0   2 332.826 11.0017   6
  -9   0   2 339.377 10.3445   3
  -9   0   2 330.029 11.6803   1
   9   0  -2 317.206 10.2809   6
  -9   0   2 332.768 11.0169   2
  -9   0   2 349.970 10.6308   5
  -9   0   2 322.026 11.2348   4
   8   0  -2 652.563 18.7010   6
  -8   0   2 624.436 19.4650   4
  -8   0   2 661.217 19.2891   6
  -8   0   2 654.016 19.2773   2
  -8   0   2 680.443 20.1119   1
  -8   0   2 675.126 18.8714   5
  -8   0   2 671.119 18.6425   3
   7   0  -2 375.514 11.0099   6
  -7   0   2 367.569 11.3878   6
  -7   0   2 366.123 10.8386   3
  -7   0   2 381.938 11.0737   5
  -7   0   2 373.186 12.0738   1
  -7   0   2 371.133 11.4131   2
  -7   0   2 350.788 11.5541   4
  -6   0   2 489.447 14.4987   1
  -6   0   2 477.559 13.3195   3
   6   0  -2 476.927 13.4893   6
  -6   0   2 469.742 13.7996   2
  -6   0   2 482.017 13.4856   5
  -6   0   2 462.666 13.9737   4
  -6   0   2 447.002 13.7203   6
  -5   0   2 1211.90 32.0352   5
  -5   0   2 1210.15 31.8990   3
  -5   0   2 1210.36 32.9381   1
  -5   0   2 1174.19 32.2992   6
   5   0  -2 1220.60 32.1130   6
  -5   0   2 1154.44 32.4711   4
   4   0  -2 2497.58 69.1785   5
  -4   0   2 2656.88 69.0334   3
  -4   0   2 2668.32 69.4100   6
  -4   0   2 2643.08 69.4145   2
  -4   0   2 2586.88 69.8857   1
  -4   0   2 2691.72 69.1503   5
   4   0  -2 2753.51 69.2790   6
  -4   0   2 2613.78 69.5610   4
  -3   0   2 8194.47 208.389   6
  -3   0   2 7837.30 208.645   2
  -3   0   2 8218.58 207.785   3
  -3   0   2 8002.09 208.377   1
  -3   0   2 7841.92 207.819   5
   3   0  -2 7426.51 207.944   5
  -3   0   2 7864.75 207.562   4
   2   0  -2 1.00966 0.23485   5
  -2   0   2 0.66841 0.25188   6
  -2   0   2 0.89516 0.29145   4
  -2   0   2 0.81428 0.24592   2
  -2   0   2 0.66001 0.17942   5
  -2   0   2 0.76331 0.31990   1
  -1   0   2 1220.57 31.5029   5
   1   0  -2 1168.35 31.4988   5
  -1   0   2 1214.87 31.6791   4
  -1   0   2 1223.44 31.6058   6
  -1   0   2 1202.35 31.8186   1
   0   0   2 1031.71 25.9307   5
   0   0   2 932.879 26.0398   1
   0   0  -2 1000.49 25.9299   5
  -1   0  -2 3493.24 91.5116   5
  -1   0  -2 3361.36 90.3811   6
  -1   0  -2 3518.46 91.2173   2
   1   0   2 3380.43 90.7439   1
   2   0   2 7.77678 0.55316   6
  -2   0  -2 7.88110 0.60443   4
   2   0   2 8.62506 0.68206   5
  -2   0  -2 9.09304 0.62481   2
  -2   0  -2 7.42521 0.60977   3
  -2   0  -2 7.40420 0.61546   6
  -2   0  -2 8.24267 0.67830   5
   2   0   2 7.55760 0.66264   1
  -3   0  -2 3189.41 83.4927   6
  -3   0  -2 3126.78 83.4339   3
   3   0   2 3177.20 83.7166   1
   3   0   2 3224.25 83.3206   6
  -3   0  -2 3204.53 83.4799   2
  -3   0  -2 3146.69 83.7262   1
  -3   0  -2 3250.27 83.5417   4
  -4   0  -2 578.223 15.6961   5
  -4   0  -2 538.715 15.5341   6
   4   0   2 578.511 15.3758   6
  -4   0  -2 535.934 15.8106   1
   4   0   2 560.154 15.8580   1
  -4   0  -2 536.728 15.5950   4
  -4   0  -2 569.840 15.5195   3
  -4   0  -2 558.347 15.5769   2
  -5   0  -2 3177.62 84.7143   4
  -5   0  -2 3220.11 84.7015   5
  -5   0  -2 3228.49 84.6612   2
  -5   0  -2 3208.40 85.0145   1
   5   0   2 3221.86 85.0103   1
  -5   0  -2 3241.54 84.5143   3
  -5   0  -2 3173.46 84.6128   6
   5   0   2 3221.91 84.3183   6
   6   0   2 31.8953 2.19390   1
  -6   0  -2 33.1400 2.05983   2
  -6   0  -2 38.1456 2.15879   6
  -6   0  -2 33.2023 2.13184   4
  -6   0  -2 36.8937 2.16654   5
  -6   0  -2 34.2934 2.25765   1
  -6   0  -2 33.6762 1.97564   3
   6   0   2 38.2628 1.93008   6
  -7   0  -2 456.203 13.5532   3
  -7   0  -2 454.471 14.2051   1
  -7   0  -2 445.526 13.7447   6
   7   0   2 464.106 13.3454   6
  -7   0  -2 471.095 13.9999   4
   7   0   2 454.102 14.1914   1
  -7   0  -2 446.931 13.7933   2
  -7   0  -2 465.303 13.8211   5
  -8   0  -2 406.138 13.3815   4
  -8   0  -2 427.899 13.3797   2
   8   0   2 437.903 13.8169   1
  -8   0  -2 437.032 13.3602   6
  -8   0  -2 433.826 13.3226   5
  -8   0  -2 433.773 13.8235   1
  -8   0  -2 421.486 13.0020   3
   9   0   2 57.5360 3.61740   1
  -9   0  -2 59.5383 3.22545   3
  -9   0  -2 57.0039 3.46275   4
  -9   0  -2 58.1691 3.46019   2
   9   0   2 61.3085 3.00595   6
  -9   0  -2 57.8857 3.37138   6
  -9   0  -2 62.4334 3.47669   5
  -9   0  -2 50.9283 3.46571   1
  10   0   2 214.912 8.66257   1
 -10   0  -2 218.658 7.91793   3
 -10   0  -2 207.205 8.27071   2
 -10   0  -2 207.693 8.38726   4
 -10   0  -2 222.265 8.26142   5
 -10   0  -2 222.095 8.74874   1
 -10   0  -2 229.783 8.40502   6
 -11   0  -2 24.3677 2.98262   4
  11   0   2 20.6440 3.03623   1
 -11   0  -2 22.5926 2.72041   6
 -11   0  -2 20.3382 2.60654   5
 -11   0  -2 24.8938 3.19582   1
 -11   0  -2 24.3953 2.86829   2
 -11   0  -2 26.1569 2.78743   3
 -12   0  -2 803.998 24.7806   2
 -12   0  -2 832.525 24.4437   5
 -12   0  -2 806.836 25.1611   1
  12   0   2 796.462 25.1001   1
 -12   0  -2 782.808 23.8823   3
 -12   0  -2 821.620 24.6532   6
 -12   0  -2 804.885 24.9772   4
 -13   0  -2 220.630 9.50459   2
 -13   0  -2 229.351 9.72252   4
  13   0   2 222.732 9.77615   1
 -13   0  -2 229.112 9.18273   5
 -13   0  -2 219.481 9.72078   1
 -13   0  -2 228.064 9.42194   6
 -13   0  -2 225.310 8.81537   3
 -14   0  -2 877.148 26.6406   3
 -14   0  -2 857.016 27.6359   2
  14   0   2 884.807 27.9480   1
 -14   0  -2 906.598 27.6233   6
 -14   0  -2 897.995 27.1863   5
 -14   0  -2 883.218 27.9441   4
 -14   0  -2 908.110 28.1732   1
 -15   0  -2 10.0617 2.32263   3
 -15   0  -2 14.4838 2.83416   6
 -15   0  -2 18.4266 3.06788   5
 -15   0  -2 13.3055 2.85267   4
 -15   0  -2 12.8868 2.94096   2
 -16   0  -2 3.44725 1.91700   5
 -16   0  -2 4.60868 2.06066   2
 -16   0  -2 7.28258 2.46042   4
 -16   0  -2 3.03027 1.51161   3
 -17   0  -2 1.53658 2.17874   4
 -17   0  -2 4.55238 2.42917   2
 -18   0  -2 15.8674 3.50277   2
 -19   0  -2 62.1357 6.85556   2
 -20   0  -2 9.36597 3.94592   2
 -20  -1   2 10.1038 3.36750   2
 -20   1   2 8.58599 3.28432   2
 -20   1   2 5.01023 3.42948   4
 -19  -1   2 87.8399 6.92999   2
 -19   1   2 79.8974 8.50788   4
 -19   1   2 81.2960 6.80831   2
 -18  -1   2 13.3381 3.25869   2
 -18   1   2 7.66362 2.66897   2
 -18   1   2 12.9855 3.32607   4
 -17  -1   2 0.87718 1.92286   4
  17  -1  -2 0.75828 2.28807   1
 -17  -1   2 1.10841 2.09563   2
 -17   1   2 -0.9817 1.78356   4
 -17   1   2 2.37028 2.28723   1
 -17   1   2 0.32329 2.04464   6
 -17   1   2 0.46901 1.92208   2
 -16  -1   2 26.2665 3.88703   2
 -16  -1   2 30.5144 4.27358   4
  16  -1  -2 23.7100 4.07374   1
 -16   1   2 29.0983 4.47179   4
 -16   1   2 22.0727 3.86058   2
 -16   1   2 20.7988 3.79745   1
 -16   1   2 25.5104 3.73312   6
  15  -1  -2 10.5434 3.63597   1
 -15  -1   2 11.2101 2.58270   4
 -15  -1   2 13.2758 2.77139   2
 -15  -1   2 12.2183 2.30738   3
 -15   1   2 11.1322 2.70163   2
 -15   1   2 12.9918 3.13628   4
 -15   1   2 15.0110 2.84002   6
 -15   1   2 9.95671 2.92766   1
 -14  -1   2 153.817 6.67136   3
  14  -1  -2 138.558 8.17434   1
 -14  -1   2 152.995 7.60763   4
 -14  -1   2 142.606 6.87646   5
 -14  -1   2 139.525 7.22705   2
 -14   1   2 145.462 7.57922   2
 -14   1   2 157.162 8.50135   1
 -14   1   2 142.471 7.97684   4
 -14   1   2 152.164 7.40082   6
 -13  -1   2 22.3655 3.26415   4
 -13  -1   2 24.7624 3.03979   5
 -13  -1   2 22.9466 3.14653   2
 -13  -1   2 28.3238 4.05007   6
 -13  -1   2 26.9234 2.88041   3
  13  -1  -2 25.1865 4.21310   1
 -13   1   2 32.4596 3.87436   2
 -13   1   2 29.6893 4.14416   1
 -13   1   2 35.7558 3.74061   6
 -13   1   2 23.0030 3.50601   4
 -12  -1   2 39.0660 3.16546   5
 -12  -1   2 33.1029 3.58306   1
 -12  -1   2 34.6027 2.82752   3
  12  -1  -2 28.1965 4.16434   1
 -12  -1   2 36.3690 3.21525   2
 -12  -1   2 31.3969 3.53724   4
 -12  -1   2 43.3146 3.44261   6
 -12   1   2 32.9200 2.51432   3
 -12   1   2 39.4744 3.21170   6
 -12   1   2 37.7268 4.41671   1
 -12   1   2 34.1611 2.81729   5
 -12   1   2 26.2341 3.30293   2
 -12   1   2 28.7608 3.66103   4
  12   1  -2 30.9049 3.76131   1
 -11  -1   2 35.2601 3.42934   6
 -11  -1   2 33.4545 3.41649   4
 -11  -1   2 37.1127 3.02941   2
 -11  -1   2 33.3150 2.87576   1
 -11  -1   2 30.2958 2.53214   3
  11  -1  -2 26.1601 3.73000   1
 -11  -1   2 31.4739 2.66354   5
 -11   1   2 30.9775 3.34841   2
 -11   1   2 36.0020 4.19411   1
 -11   1   2 32.2458 2.32266   3
 -11   1   2 27.3753 3.39274   4
 -11   1   2 31.7257 2.51966   5
  11   1  -2 32.1772 3.45475   1
 -11   1   2 30.7056 2.71823   6
 -10  -1   2 71.3949 3.94329   5
 -10  -1   2 77.7683 4.19823   2
 -10  -1   2 75.6714 4.21066   1
 -10  -1   2 77.6475 4.22000   6
 -10  -1   2 70.2295 4.04017   4
 -10  -1   2 74.6787 3.73278   3
  10   1  -2 71.7898 3.74363   6
 -10   1   2 80.7136 4.36876   2
 -10   1   2 78.6773 4.96946   1
  10   1  -2 62.0893 4.14928   1
 -10   1   2 72.1064 4.48093   4
 -10   1   2 78.2689 3.59008   3
 -10   1   2 75.9881 3.73384   5
 -10   1   2 72.0165 4.01112   6
  -9  -1   2 25.5432 2.27000   2
  -9  -1   2 18.4785 2.19125   4
  -9  -1   2 17.4426 2.07843   5
  -9  -1   2 19.2229 2.28528   1
  -9  -1   2 28.1831 2.34177   6
  -9  -1   2 21.3006 1.84670   3
  -9   1   2 17.0758 2.20397   2
   9   1  -2 16.1317 1.90647   6
  -9   1   2 22.7400 2.71965   4
  -9   1   2 24.1532 1.92675   5
  -9   1   2 25.6319 2.18792   6
  -9   1   2 17.7432 2.76667   1
  -9   1   2 22.3060 1.74335   3
  -8  -1   2 538.979 15.6041   6
  -8  -1   2 524.546 15.5701   1
  -8  -1   2 496.809 15.4389   2
  -8  -1   2 496.546 15.3715   4
  -8  -1   2 507.376 15.0830   3
  -8  -1   2 520.557 15.4011   5
  -8   1   2 526.417 15.3116   6
  -8   1   2 509.789 14.9440   5
  -8   1   2 495.607 15.9839   4
  -8   1   2 524.189 14.7855   3
  -8   1   2 494.052 15.5580   2
   8   1  -2 507.575 15.1976   6
  -8   1   2 504.466 16.6430   1
  -7  -1   2 1276.75 36.0048   2
  -7  -1   2 1325.13 36.0509   6
  -7  -1   2 1311.88 35.9538   4
  -7  -1   2 1336.94 36.0327   5
  -7  -1   2 1311.45 35.7278   3
  -7  -1   2 1342.00 36.0725   1
   7   1  -2 1343.00 35.8662   6
  -7   1   2 1334.89 35.3410   3
  -7   1   2 1306.18 35.7261   6
  -7   1   2 1277.98 36.5369   4
  -7   1   2 1279.84 36.1032   2
  -7   1   2 1334.98 35.5243   5
  -7   1   2 1280.37 37.2020   1
  -6  -1   2 4.42861 0.84871   3
  -6  -1   2 4.98428 1.00596   2
  -6  -1   2 5.35282 0.95976   4
  -6  -1   2 4.95121 0.93457   5
  -6  -1   2 4.78966 0.96465   6
  -6  -1   2 3.78960 0.93528   1
  -6   1   2 6.31961 1.44375   1
  -6   1   2 5.77138 0.86542   5
  -6   1   2 4.63070 0.88193   6
  -6   1   2 6.94162 1.23124   4
   6   1  -2 11.1973 1.33247   6
  -6   1   2 4.14113 0.89537   2
  -6   1   2 5.36976 0.78078   3
  -5  -1   2 370.256 11.2018   4
  -5  -1   2 381.916 11.2921   6
  -5  -1   2 386.273 11.2041   1
  -5  -1   2 369.034 11.3295   2
  -5  -1   2 388.803 11.3043   3
  -5  -1   2 381.427 11.4782   5
  -5   1   2 395.852 10.8332   3
   5   1  -2 395.237 11.3101   6
  -5   1   2 380.985 10.9736   6
  -5   1   2 380.865 11.3740   2
  -5   1   2 366.488 12.2848   1
  -5   1   2 378.997 11.7125   4
  -5   1   2 395.309 10.9586   5
  -4  -1   2 1197.08 31.4416   1
  -4  -1   2 1212.05 31.6241   6
  -4  -1   2 1130.15 31.6895   2
  -4  -1   2 1136.83 31.6821   3
  -4  -1   2 1124.57 31.8652   5
  -4  -1   2 1152.73 31.5411   4
  -4   1   2 1237.13 31.2163   3
  -4   1   2 1159.42 31.9936   4
  -4   1   2 1181.52 31.6774   2
  -4   1   2 1147.52 32.5283   1
  -4   1   2 1167.01 31.1700   6
  -4   1   2 1244.53 31.3324   5
  -3  -1   2 1684.31 45.2108   1
  -3  -1   2 1643.96 45.6826   3
  -3  -1   2 1623.92 45.8514   5
   3  -1  -2 1853.03 45.1483   5
  -3  -1   2 1704.71 45.4659   4
  -3  -1   2 1699.86 45.4312   6
  -3  -1   2 1657.59 45.6402   2
  -3   1   2 1814.03 45.2143   3
   3   1  -2 1715.30 45.5349   6
  -3   1   2 1778.44 45.5587   2
  -3   1   2 1712.83 46.2962   1
  -3   1   2 1691.25 44.9366   6
  -3   1   2 1679.50 45.7971   4
  -3   1   2 1787.57 45.2954   5
   3   1  -2 1741.38 45.8886   3
  -2  -1   2 8805.15 246.223   3
   2  -1  -2 9653.95 245.820   5
  -2  -1   2 9726.17 245.087   1
  -2  -1   2 9417.09 247.346   2
  -2  -1   2 9525.08 246.275   4
  -2  -1   2 9112.57 248.067   5
  -2   1   2 9514.32 248.033   1
   2   1  -2 9270.91 247.499   5
  -2   1   2 9848.97 246.604   2
   2   1  -2 8936.65 246.515   3
  -2   1   2 9278.52 245.996   5
   2   1  -2 9285.86 246.424   6
  -2   1   2 9450.75 245.452   4
  -2   1   2 9330.39 245.110   3
   1  -1  -2 402.322 11.2822   5
   1  -1  -2 392.244 11.2875   5
  -1  -1   2 411.619 11.8583   5
  -1  -1   2 406.335 11.5919   2
  -1  -1   2 427.813 11.1477   1
  -1  -1   2 418.057 11.4287   4
  -1   1   2 400.452 11.3018   5
  -1   1   2 395.692 11.2090   3
   1   1  -2 416.808 11.1647   6
  -1   1   2 403.584 11.6643   1
   1   1  -2 401.470 11.8252   5
   1   1  -2 395.101 11.6645   3
  -1   1   2 441.794 11.2706   2
   1   1  -2 419.553 11.6880   2
  -1   1   2 427.742 11.3601   4
   0  -1   2 992.737 25.5017   1
   0  -1  -2 917.944 25.4910   5
   0  -1  -2 961.608 25.6458   5
   0  -1  -2 901.537 25.3766   3
   0  -1   2 948.239 25.6276   4
   0  -1  -2 944.602 25.4172   2
   0   1   2 995.951 25.5242   3
   0   1  -2 959.074 25.7802   2
   0   1   2 966.254 25.5269   1
   0   1  -2 991.040 26.0586   5
   0   1  -2 972.618 25.6757   4
   0   1  -2 957.464 25.8043   3
   0   1  -2 962.260 25.0586   6
   0   1   2 908.775 25.5140   5
  -1  -1  -2 2303.58 63.0949   5
  -1  -1  -2 2313.61 62.9722   3
   1  -1   2 2385.89 63.2471   4
   1  -1   2 2426.08 63.2652   1
  -1  -1  -2 2364.81 62.7004   2
   1  -1   2 2524.65 63.4075   5
  -1   1  -2 2438.06 63.2741   3
  -1   1  -2 2436.96 63.4191   5
  -1   1  -2 2402.80 62.6389   6
   1   1   2 2459.53 62.7526   1
  -1   1  -2 2409.03 63.2497   1
  -1   1  -2 2390.46 63.2731   4
   1   1   2 2317.88 63.1456   5
   1   1   2 2405.63 63.3015   6
  -1   1  -2 2442.82 63.3193   2
  -2  -1  -2 91.9523 3.45691   5
  -2  -1  -2 94.5367 3.13314   2
  -2  -1  -2 99.0288 3.39429   3
   2  -1   2 101.926 3.72576   1
  -2   1  -2 95.5863 2.94194   6
  -2   1  -2 102.475 3.68871   4
  -2   1  -2 97.0832 3.68760   1
  -2   1  -2 103.525 3.52956   3
   2   1   2 97.2422 2.97790   1
   2   1   2 98.2896 3.11303   6
  -2   1  -2 95.0643 3.55249   2
  -2   1  -2 100.286 3.62525   5
  -3  -1  -2 11.5014 1.04067   5
  -3  -1  -2 12.8754 0.69687   4
  -3  -1  -2 11.5642 0.94030   3
  -3  -1  -2 12.6667 0.89978   2
   3  -1   2 13.0981 1.22797   1
  -3   1  -2 11.9144 0.79010   6
   3   1   2 13.7635 0.79717   1
  -3   1  -2 17.2202 1.25463   5
  -3   1  -2 14.5915 1.29384   1
  -3   1  -2 12.5344 1.09094   2
  -3   1  -2 12.9022 1.37383   4
   3   1   2 11.4333 0.86470   6
  -3   1  -2 18.5239 1.19440   3
  -4  -1  -2 1362.55 37.4803   3
   4  -1   2 1360.72 38.1529   1
  -4  -1  -2 1377.35 37.3711   6
  -4  -1  -2 1364.12 37.3023   2
  -4  -1  -2 1406.17 37.7313   5
  -4  -1  -2 1393.26 36.9559   4
  -4   1  -2 1380.49 37.1317   6
  -4   1  -2 1426.69 37.8069   2
  -4   1  -2 1388.76 38.2189   1
  -4   1  -2 1441.26 37.5374   3
   4   1   2 1409.65 37.2965   6
  -4   1  -2 1379.34 37.9556   4
  -4   1  -2 1443.50 37.7235   5
   4   1   2 1421.00 37.0852   1
  -5  -1  -2 625.368 17.2395   4
   5  -1   2 611.518 18.4222   1
  -5  -1  -2 641.958 17.9354   5
  -5  -1  -2 606.305 17.6246   3
  -5  -1  -2 648.363 17.6599   6
  -5   1  -2 612.858 17.9229   2
  -5   1  -2 604.600 18.1400   4
   5   1   2 628.428 17.3380   1
  -5   1  -2 612.226 18.4577   1
  -5   1  -2 612.687 17.3750   6
  -5   1  -2 636.270 17.8430   5
  -5   1  -2 654.907 17.6919   3
   5   1   2 613.014 17.4482   6
   6  -1   2 39.0984 2.69460   1
  -6  -1  -2 37.6781 1.99909   4
  -6  -1  -2 37.3001 2.17978   3
  -6  -1  -2 39.3813 2.36754   5
  -6  -1  -2 31.3207 2.06758   6
  -6  -1  -2 38.7164 2.14587   2
   6   1   2 38.8937 2.05243   1
  -6   1  -2 40.0459 2.18852   3
  -6   1  -2 32.0049 2.17940   2
  -6   1  -2 42.2245 2.37213   5
  -6   1  -2 38.3114 2.09039   6
   6   1   2 34.5846 2.00671   6
  -6   1  -2 34.9282 2.42224   4
  -6   1  -2 32.1171 2.53774   1
  -7  -1  -2 231.308 7.81114   3
   7  -1   2 232.048 8.75282   1
  -7  -1  -2 235.382 8.08945   5
  -7  -1  -2 225.445 7.60257   4
  -7  -1  -2 238.444 7.96654   6
  -7  -1  -2 224.945 7.80776   2
   7   1   2 234.561 7.73128   1
  -7   1  -2 233.774 8.80880   1
  -7   1  -2 234.419 7.76274   6
  -7   1  -2 218.205 8.31112   4
  -7   1  -2 243.026 7.83560   3
  -7   1  -2 233.350 8.20400   2
  -7   1  -2 246.700 8.08959   5
   7   1   2 232.502 7.67441   6
  -8  -1  -2 10.9373 1.59455   2
   8  -1   2 10.6952 1.96692   1
  -8  -1  -2 9.47161 1.50943   6
  -8  -1  -2 11.6729 1.61806   3
  -8  -1  -2 10.4135 1.44837   4
  -8  -1  -2 12.0627 1.77404   5
  -8   1  -2 11.3257 1.57634   3
  -8   1  -2 13.1826 1.84152   2
   8   1   2 9.75646 1.43374   6
  -8   1  -2 8.89877 1.86271   1
  -8   1  -2 8.43146 1.58852   4
  -8   1  -2 7.27396 1.30370   6
   8   1   2 8.57100 1.39227   1
  -8   1  -2 6.81840 1.36158   5
  -9  -1  -2 12.8735 1.89961   6
  -9  -1  -2 10.6602 1.65728   3
  -9  -1  -2 9.62980 1.56363   4
  -9  -1  -2 9.57806 1.73308   5
   9  -1   2 6.23564 1.66143   1
  -9  -1  -2 6.61730 1.45484   2
  -9   1  -2 7.65262 1.69666   4
  -9   1  -2 10.2078 2.14339   1
   9   1   2 8.99334 1.56684   1
   9   1   2 9.49961 1.47366   6
  -9   1  -2 9.09742 1.64854   5
  -9   1  -2 12.4174 1.75208   6
  -9   1  -2 8.86137 1.70044   2
  -9   1  -2 14.1285 1.84067   3
 -10  -1  -2 437.824 14.3367   4
 -10  -1  -2 451.421 14.5705   6
  10  -1   2 464.968 15.7530   1
 -10  -1  -2 459.061 14.6672   5
 -10  -1  -2 471.399 14.3717   3
 -10  -1  -2 428.932 14.3837   2
 -10   1  -2 451.714 14.2010   3
 -10   1  -2 457.906 14.5005   6
 -10   1  -2 441.150 15.1850   4
  10   1   2 464.506 14.4787   1
 -10   1  -2 453.563 14.5089   5
 -10   1  -2 447.925 15.6517   1
 -10   1  -2 444.900 14.9000   2
  10   1   2 445.623 14.0394   6
  11  -1   2 4.32389 1.73886   1
 -11  -1  -2 3.85427 1.50279   5
 -11  -1  -2 5.03931 1.47042   2
 -11  -1  -2 7.08405 1.75051   6
 -11  -1  -2 5.57327 1.62431   4
 -11  -1  -2 6.46892 1.59225   3
 -11   1  -2 6.47356 1.62738   3
 -11   1  -2 4.41111 1.61177   4
 -11   1  -2 6.22707 1.76295   2
 -11   1  -2 3.63235 1.34677   5
 -11   1  -2 5.95264 1.79897   1
 -11   1  -2 2.79034 1.30574   6
  11   1   2 3.29843 1.29726   1
  12  -1   2 137.222 7.69935   1
 -12  -1  -2 174.930 7.37686   5
 -12  -1  -2 163.009 7.21629   6
 -12  -1  -2 153.094 7.08752   2
 -12  -1  -2 165.421 6.90253   3
 -12  -1  -2 153.641 7.01926   4
 -12   1  -2 150.871 7.36596   2
 -12   1  -2 151.262 6.62579   3
 -12   1  -2 153.441 7.65705   4
 -12   1  -2 160.689 7.14839   6
  12   1   2 150.360 6.90950   1
 -12   1  -2 154.226 6.95316   5
 -12   1  -2 164.856 8.07563   1
 -13  -1  -2 304.097 11.2918   4
 -13  -1  -2 291.560 11.0421   5
  13  -1   2 286.141 12.0852   1
 -13  -1  -2 278.099 11.0236   2
 -13  -1  -2 278.464 10.5553   3
 -13   1  -2 285.515 11.8089   4
 -13   1  -2 271.751 10.4231   3
 -13   1  -2 301.976 11.2454   6
 -13   1  -2 284.337 12.0699   1
 -13   1  -2 293.376 10.9646   5
 -13   1  -2 283.368 11.4936   2
 -14  -1  -2 148.732 7.19222   5
 -14  -1  -2 115.186 6.58992   2
 -14  -1  -2 139.082 6.71636   3
  14  -1   2 131.714 7.81909   1
 -14  -1  -2 140.623 7.13050   4
 -14   1  -2 138.458 6.59418   3
 -14   1  -2 130.144 6.87989   6
 -14   1  -2 123.918 7.11993   2
 -14   1  -2 128.075 7.43934   4
 -14   1  -2 123.056 6.53732   5
 -14   1  -2 142.833 8.00715   1
 -15  -1  -2 127.988 6.93459   5
 -15  -1  -2 133.634 6.71498   3
 -15  -1  -2 131.332 7.34448   4
  15  -1   2 130.723 8.10787   1
 -15  -1  -2 128.274 7.20300   2
 -15   1  -2 121.298 7.52107   4
 -15   1  -2 131.293 6.94343   5
 -15   1  -2 119.981 7.31807   2
 -15   1  -2 135.498 7.20279   6
 -15   1  -2 131.766 6.59831   3
 -15   1  -2 139.290 8.14116   1
 -16  -1  -2 3.77231 1.97078   5
 -16  -1  -2 1.41617 1.63846   2
  16  -1   2 1.89063 2.02010   1
 -16  -1  -2 -0.2903 1.60567   3
 -16   1  -2 2.60517 2.19484   4
 -16   1  -2 -0.2834 1.42348   6
 -16   1  -2 2.92784 1.98925   2
 -16   1  -2 4.57358 2.05309   1
  17  -1   2 150.317 10.1676   1
 -17  -1  -2 155.162 8.68155   2
 -17  -1  -2 141.242 7.56573   3
 -17   1  -2 144.513 8.78463   4
 -17   1  -2 145.892 8.73904   2
 -17   1  -2 149.670 8.40335   6
 -18  -1  -2 25.7063 4.36840   2
 -18   1  -2 19.5696 4.11271   2
 -18   1  -2 19.9082 4.13802   4
 -19  -1  -2 105.848 7.67248   2
 -19   1  -2 109.396 8.13586   2
 -19   1  -2 113.457 8.23020   4
 -20   2   2 16.8747 4.56415   4
  19  -2  -2 30.9796 7.67733   1
 -19  -2   2 24.5377 4.45475   2
 -19   2   2 23.5650 4.85539   4
 -19   2   2 17.6493 4.17859   2
 -19   2   2 28.7962 5.14989   1
 -19   2   2 33.5169 5.21489   6
 -18  -2   2 3.89079 2.41638   2
  18  -2  -2 8.28193 3.26684   1
 -18   2   2 3.02267 2.58124   4
 -18   2   2 4.14165 2.83256   1
 -18   2   2 2.99503 2.30098   6
 -18   2   2 -0.0378 2.12016   2
  17  -2  -2 5.19363 2.91195   1
 -17  -2   2 0.72490 1.61689   2
 -17   2   2 9.71604 3.08211   4
 -17   2   2 2.99720 2.61828   1
 -17   2   2 3.55447 2.32707   2
 -17   2   2 3.27298 2.00947   6
  16  -2  -2 4.89636 2.93400   1
 -16  -2   2 4.50546 2.07209   2
 -16  -2   2 5.60150 2.13477   3
 -16   2   2 5.60343 2.64527   4
 -16   2   2 8.21415 2.41590   6
 -16   2   2 8.00468 2.65372   2
 -16   2   2 3.48487 2.31910   1
 -15  -2   2 8.22824 2.29235   3
 -15  -2   2 6.43157 2.19344   4
  15  -2  -2 -1.6284 2.93127   1
 -15  -2   2 7.59751 2.17932   2
 -15  -2   2 1.96205 1.62221   5
 -15   2   2 6.37883 2.02445   6
 -15   2   2 7.34306 2.74698   4
 -15   2   2 10.6814 2.81588   2
 -15   2   2 4.80570 2.54112   1
 -14  -2   2 1.34321 1.42740   3
 -14  -2   2 2.35632 1.63699   4
  14  -2  -2 1.91983 2.19493   1
 -14  -2   2 3.76640 1.71195   5
 -14  -2   2 0.88981 1.51928   2
 -14   2   2 5.44826 2.04617   2
 -14   2   2 7.65805 2.56208   1
 -14   2   2 2.33435 1.96949   4
 -14   2   2 4.76388 1.78652   6
 -13  -2   2 5.93807 1.77458   3
 -13  -2   2 4.43929 1.64461   4
  13  -2  -2 2.50143 2.30590   1
 -13  -2   2 5.98041 1.96759   5
 -13  -2   2 5.64594 1.98638   2
 -13   2   2 5.29156 2.16516   1
 -13   2   2 6.12983 2.16469   4
 -13   2   2 4.30831 1.80851   2
 -13   2   2 6.29977 1.81217   6
  12  -2  -2 7.00866 2.41949   1
 -12  -2   2 13.9889 2.37551   2
 -12  -2   2 9.06300 1.99918   4
 -12  -2   2 11.9168 2.22062   5
 -12  -2   2 13.1064 2.15630   3
 -12   2   2 12.7227 2.82703   1
 -12   2   2 11.3719 2.38823   2
 -12   2   2 11.1320 2.10146   6
 -12   2   2 14.1064 2.83570   4
  11  -2  -2 179.392 9.09764   1
 -11  -2   2 187.393 7.75747   2
 -11  -2   2 189.467 7.72470   5
 -11  -2   2 190.838 7.53068   4
 -11  -2   2 184.778 7.34924   3
 -11   2   2 173.613 8.38352   4
 -11   2   2 173.175 7.14546   5
  11   2  -2 172.230 7.18112   6
 -11   2   2 184.917 8.06309   2
 -11   2   2 181.565 7.00612   3
 -11   2   2 185.197 7.35675   6
 -11   2   2 181.683 9.01005   1
 -10  -2   2 124.149 5.46136   4
 -10  -2   2 118.690 5.69022   5
 -10  -2   2 127.706 5.55552   3
 -10  -2   2 123.385 5.75461   2
 -10   2   2 125.274 5.18680   3
 -10   2   2 122.300 5.34764   6
 -10   2   2 124.835 5.37886   5
  10   2  -2 122.881 5.44753   6
 -10   2   2 120.529 6.30511   4
 -10   2   2 114.666 5.83300   2
 -10   2   2 114.947 6.67229   1
  -9  -2   2 8.30246 1.26192   1
  -9  -2   2 9.91044 1.79852   2
  -9  -2   2 7.82342 1.52845   3
  -9  -2   2 9.60392 1.60177   6
  -9  -2   2 8.19443 1.63806   5
  -9  -2   2 10.3143 1.58745   4
   9   2  -2 7.20753 1.29889   1
  -9   2   2 8.06842 1.34497   3
  -9   2   2 6.91497 1.81885   4
  -9   2   2 7.70701 1.70576   2
  -9   2   2 10.2377 2.30392   1
  -9   2   2 10.7469 1.62669   5
  -9   2   2 7.48162 1.34496   6
   9   2  -2 9.92057 1.68772   6
  -8  -2   2 278.465 9.69782   6
  -8  -2   2 294.542 9.66824   4
  -8  -2   2 299.124 10.0908   2
  -8  -2   2 293.319 10.2684   5
  -8  -2   2 308.036 9.20299   1
  -8  -2   2 289.274 9.93024   3
  -8   2   2 297.486 9.73832   5
   8   2  -2 301.883 9.86124   6
  -8   2   2 300.755 10.3480   2
   8   2  -2 301.139 9.21673   1
  -8   2   2 278.565 11.1882   1
  -8   2   2 298.306 9.40794   6
  -8   2   2 288.355 10.7186   4
  -8   2   2 303.486 9.55574   3
  -7  -2   2 13.8238 1.59884   4
  -7  -2   2 12.1362 1.12884   1
  -7  -2   2 15.8825 1.78676   6
  -7  -2   2 17.4822 2.16247   5
  -7  -2   2 14.8649 1.81362   3
  -7  -2   2 13.0162 1.79712   2
  -7   2   2 16.6508 1.71841   3
  -7   2   2 12.5886 1.99985   4
  -7   2   2 11.4393 1.53273   5
  -7   2   2 14.7666 1.92670   2
   7   2  -2 18.2596 1.94619   6
  -7   2   2 18.1724 2.66555   1
  -7   2   2 17.2906 1.41504   6
  -6  -2   2 115.219 4.38004   6
  -6  -2   2 108.890 4.70978   3
  -6  -2   2 105.976 4.90101   5
  -6  -2   2 110.137 4.64846   2
  -6  -2   2 107.351 3.72868   1
  -6  -2   2 102.540 4.21214   4
  -6   2   2 110.808 5.50971   1
  -6   2   2 115.917 4.35711   3
  -6   2   2 108.661 4.44653   5
  -6   2   2 117.424 4.84500   2
  -6   2   2 115.940 5.14674   4
   6   2  -2 110.738 4.49049   6
  -6   2   2 119.450 3.94182   6
  -5  -2   2 30.8478 1.79513   4
  -5  -2   2 27.5501 1.93876   2
  -5  -2   2 31.5090 2.34190   5
  -5  -2   2 28.3483 2.09311   3
  -5  -2   2 29.5644 1.33643   1
   5   2  -2 29.5755 1.93926   6
  -5   2   2 33.3701 1.40563   6
  -5   2   2 30.6132 2.29852   4
  -5   2   2 26.2375 2.45680   1
  -5   2   2 28.3962 1.29846   6
   5   2  -2 28.7766 2.25191   3
  -5   2   2 28.8745 1.93899   5
  -5   2   2 34.8755 1.96560   3
  -4  -2   2 1965.16 54.7335   3
  -4  -2   2 1981.80 54.5042   2
  -4  -2   2 2093.34 54.0207   4
  -4  -2   2 1992.24 55.0842   5
  -4   2   2 2051.18 54.3970   5
   4   2  -2 2010.79 54.1146   6
  -4   2   2 2071.10 54.2108   3
  -4   2   2 2083.99 54.5806   2
   4   2  -2 2047.86 55.0355   3
  -4   2   2 2084.52 55.5157   1
  -4   2   2 1994.61 54.8153   4
  -3  -2   2 94.0968 4.29608   5
  -3  -2   2 98.8611 3.58131   4
  -3  -2   2 91.0691 4.05241   3
  -3  -2   2 98.1506 3.97646   2
  -3   2   2 87.3101 3.90347   4
  -3   2   2 100.919 3.91335   2
   3   2  -2 94.4548 3.49955   6
  -3   2   2 107.322 3.83929   3
   3   2  -2 93.6262 4.41422   5
   3   2  -2 100.990 4.28692   3
  -3   2   2 101.432 4.42611   1
  -3   2   2 99.3782 3.90191   5
  -2  -2   2 0.18311 0.21959   1
  -2  -2   2 0.82298 0.40422   4
  -2  -2   2 1.21902 0.65827   5
  -2  -2   2 -0.2238 0.38270   2
  -2   2   2 0.45261 0.42777   3
   2   2  -2 1.00641 0.58546   3
  -2   2   2 0.31409 0.44329   5
  -2   2   2 -0.2451 0.47222   1
  -2   2   2 0.26025 0.39751   2
   2   2  -2 -0.0389 0.25528   6
  -2   2   2 0.09757 0.44754   4
   2   2  -2 5.26140 1.14923   5
  -1  -2   2 586.900 17.2631   5
  -1  -2   2 568.445 16.6803   2
  -1  -2   2 562.652 16.3052   4
  -1  -2   2 608.847 15.9441   1
   1  -2  -2 556.670 16.5598   5
   1   2  -2 580.832 15.4903   6
  -1   2   2 575.439 16.6551   5
  -1   2   2 609.908 16.3725   4
   1   2  -2 580.685 16.8004   2
  -1   2   2 562.171 16.4214   3
  -1   2   2 589.090 16.6522   1
   1   2  -2 588.380 15.4701   6
   1   2  -2 599.495 17.3797   5
  -1   2   2 586.465 16.3871   2
   1   2  -2 552.144 16.8694   3
   0  -2   2 38.4423 2.05866   4
   0  -2  -2 36.4970 1.98609   3
   0  -2  -2 38.6700 1.91910   2
   0  -2  -2 35.8840 2.10293   5
   0  -2   2 37.2071 2.16632   2
   0  -2   2 40.3621 1.92549   1
   0   2   2 40.6658 2.28430   5
   0   2  -2 39.6807 2.31628   3
   0   2   2 39.6811 1.83164   4
   0   2  -2 37.1714 2.20821   2
   0   2   2 37.2148 1.93124   2
   0   2   2 40.5209 2.12743   3
   0   2  -2 39.5176 1.93543   1
   0   2   2 39.3080 1.97559   1
   0   2  -2 41.9010 2.15268   4
  -1  -2  -2 736.767 19.6190   4
  -1  -2  -2 679.743 20.2573   3
   1  -2   2 729.207 20.4809   4
  -1  -2  -2 706.435 20.5472   5
  -1  -2  -2 722.331 20.0095   2
   1  -2   2 730.114 20.3776   1
   1   2   2 747.500 20.1591   2
  -1   2  -2 728.828 20.5092   4
  -1   2  -2 714.998 20.6776   3
  -1   2  -2 735.382 20.9771   5
   1   2   2 748.265 19.6404   4
  -1   2  -2 735.628 20.3918   1
   1   2   2 729.826 19.8038   1
  -1   2  -2 751.310 20.7340   2
   1   2   2 706.131 20.4457   3
  -2  -2  -2 330.080 10.2047   3
  -2  -2  -2 322.170 10.3879   5
  -2  -2  -2 338.097 9.21583   4
  -2  -2  -2 322.740 9.78570   2
   2  -2   2 337.073 10.4424   1
  -2   2  -2 342.384 10.5411   2
  -2   2  -2 340.517 10.4838   4
   2   2   2 356.793 10.5350   3
  -2   2  -2 334.070 10.4391   1
  -2   2  -2 326.288 10.6272   5
   2   2   2 320.066 9.24716   6
   2   2   2 337.318 9.33235   1
  -2   2  -2 335.089 10.4566   3
  -3  -2  -2 375.081 11.4558   3
  -3  -2  -2 372.047 11.0236   2
  -3  -2  -2 359.520 11.6301   5
   3  -2   2 377.245 11.8775   1
  -3  -2  -2 386.045 10.2926   4
  -3   2  -2 374.671 11.6078   3
   3   2   2 371.758 10.7016   6
  -3   2  -2 377.840 11.8459   5
  -3   2  -2 365.025 9.95220   6
  -3   2  -2 358.361 11.8071   1
  -3   2  -2 384.020 11.7796   2
  -3   2  -2 418.717 9.98336   6
  -3   2  -2 371.551 11.7855   4
  -4  -2  -2 891.286 24.5780   2
  -4  -2  -2 872.898 24.9795   3
  -4  -2  -2 910.224 23.7877   4
   4  -2   2 909.116 25.8066   1
  -4  -2  -2 920.992 25.4851   5
   4   2   2 890.781 24.3500   6
  -4   2  -2 874.200 25.3059   2
  -4   2  -2 867.775 25.6360   1
  -4   2  -2 873.316 25.4367   4
  -4   2  -2 895.956 25.3734   5
  -4   2  -2 855.977 23.7291   6
  -4   2  -2 887.587 25.0992   3
  -4   2  -2 945.277 23.7046   6
  -5  -2  -2 17.2176 1.06160   4
  -5  -2  -2 13.8271 1.68523   3
  -5  -2  -2 16.8280 1.43790   2
   5  -2   2 15.6178 2.22667   1
  -5  -2  -2 14.5823 1.83000   5
  -5   2  -2 17.9197 1.60663   3
  -5   2  -2 17.4308 2.02165   2
  -5   2  -2 16.1439 2.21073   1
   5   2   2 16.3751 1.34855   6
  -5   2  -2 20.0470 2.20498   4
  -5   2  -2 19.6772 1.83897   5
  -5   2  -2 16.4110 1.11118   6
   5   2   2 17.4128 0.89032   1
   6  -2   2 7.61278 1.64180   1
  -6  -2  -2 9.26769 1.33138   2
  -6  -2  -2 7.09406 0.90295   4
  -6  -2  -2 9.24872 1.51252   5
  -6  -2  -2 6.53393 1.25674   3
  -6  -2  -2 10.9436 1.31918   6
  -6   2  -2 8.14881 1.35324   3
  -6   2  -2 7.08743 1.38418   5
  -6   2  -2 7.70160 1.48554   2
   6   2   2 10.2385 0.77820   1
  -6   2  -2 7.43609 1.72383   1
   6   2   2 8.02550 1.15921   6
  -6   2  -2 8.04303 1.03656   6
  -6   2  -2 7.77284 1.53577   4
  -7  -2  -2 4.91400 1.04096   6
  -7  -2  -2 5.79569 0.96975   4
  -7  -2  -2 7.32746 1.49974   5
  -7  -2  -2 4.32674 1.12479   3
  -7  -2  -2 6.82851 1.29659   2
   7  -2   2 3.33151 1.43579   1
  -7   2  -2 4.82033 1.16982   5
  -7   2  -2 5.23959 1.43056   4
  -7   2  -2 5.39632 1.11547   3
  -7   2  -2 4.53775 0.90754   6
   7   2   2 5.81798 0.82364   1
  -7   2  -2 5.00335 1.54117   1
  -7   2  -2 7.82003 1.50686   2
   7   2   2 2.73343 0.83725   6
   8  -2   2 19.5362 2.85719   1
  -8  -2  -2 22.3069 1.91985   2
  -8  -2  -2 17.9156 2.26600   5
  -8  -2  -2 20.3562 2.27631   3
  -8  -2  -2 19.1759 2.09873   6
  -8  -2  -2 23.4441 1.72209   4
   8   2   2 21.9104 1.51003   1
  -8   2  -2 16.9020 1.83131   6
  -8   2  -2 19.9853 2.22290   3
  -8   2  -2 21.3764 2.60123   2
  -8   2  -2 19.7329 2.64547   4
  -8   2  -2 17.1709 2.71088   1
   8   2   2 18.4711 2.01041   6
  -8   2  -2 18.9726 2.32156   5
  -9  -2  -2 148.864 6.14966   2
  -9  -2  -2 145.851 5.64657   4
  -9  -2  -2 153.985 6.27246   3
   9  -2   2 149.818 7.30194   1
  -9  -2  -2 156.258 6.57456   5
  -9   2  -2 148.175 5.89361   6
  -9   2  -2 144.029 6.90309   4
   9   2   2 146.494 5.95561   6
  -9   2  -2 151.477 7.35398   1
  -9   2  -2 137.961 6.27094   5
  -9   2  -2 137.174 6.56651   2
   9   2   2 143.464 5.64291   1
  -9   2  -2 146.622 6.12369   3
  10  -2   2 182.479 8.80221   1
 -10  -2  -2 195.097 7.26627   4
 -10  -2  -2 189.191 7.65788   2
 -10  -2  -2 204.986 8.14542   5
 -10  -2  -2 208.563 7.85398   3
 -10   2  -2 181.423 8.12754   2
 -10   2  -2 197.929 7.68523   3
 -10   2  -2 187.066 8.51758   4
  10   2   2 193.032 7.44458   6
 -10   2  -2 198.013 7.52410   6
 -10   2  -2 197.179 9.02624   1
 -10   2  -2 191.423 7.87633   5
 -11  -2  -2 5.59509 1.69507   2
  11  -2   2 4.34347 1.96286   1
 -11  -2  -2 2.86373 1.54373   5
 -11  -2  -2 6.07687 1.68779   3
 -11  -2  -2 3.71923 1.34439   4
 -11   2  -2 5.76349 2.00047   2
  11   2   2 5.16524 1.46819   6
 -11   2  -2 3.12054 1.30598   3
 -11   2  -2 6.18860 2.03327   1
 -11   2  -2 5.09109 1.68398   5
 -11   2  -2 5.84831 1.56742   6
 -11   2  -2 3.66762 1.66865   4
 -12  -2  -2 15.5331 2.31585   4
 -12  -2  -2 14.4234 2.58084   5
 -12  -2  -2 13.3335 2.37658   2
 -12  -2  -2 13.9521 2.36394   3
  12  -2   2 10.4252 2.80981   1
 -12   2  -2 11.3145 2.57763   2
 -12   2  -2 14.4374 3.06269   1
 -12   2  -2 10.7873 2.12256   3
 -12   2  -2 12.9338 2.38661   5
 -12   2  -2 15.9905 2.90561   4
 -12   2  -2 13.1594 2.26666   6
  13  -2   2 4.61710 2.39287   1
 -13  -2  -2 1.52941 1.54353   5
 -13  -2  -2 0.18614 1.25651   2
 -13  -2  -2 3.60349 1.66144   3
 -13   2  -2 1.70047 1.60894   2
 -13   2  -2 1.65730 1.15361   3
 -13   2  -2 4.16327 2.00445   1
 -13   2  -2 3.45291 1.46470   5
 -13   2  -2 6.21743 2.39153   4
 -13   2  -2 3.35946 1.42676   6
 -14  -2  -2 -2.5848 1.00334   2
  14  -2   2 -4.1581 1.58714   1
 -14  -2  -2 -0.0086 1.71509   5
 -14  -2  -2 -1.5342 1.14536   3
 -14   2  -2 0.02334 1.20482   5
 -14   2  -2 2.24456 1.42234   6
 -14   2  -2 0.37788 1.25922   2
 -14   2  -2 -0.7140 1.15738   3
 -14   2  -2 0.86484 1.73612   1
 -14   2  -2 1.62964 1.65814   4
 -15  -2  -2 11.3778 2.68294   2
 -15  -2  -2 9.53008 2.50346   5
 -15  -2  -2 5.48491 2.27163   3
  15  -2   2 9.63381 3.54013   1
 -15   2  -2 11.9957 3.39509   1
 -15   2  -2 9.72619 2.84814   2
 -15   2  -2 9.30774 2.40052   6
 -15   2  -2 9.98724 2.72712   4
 -16  -2  -2 25.1599 3.86046   2
 -16  -2  -2 27.5602 3.97777   5
 -16  -2  -2 31.4215 3.97213   3
  16  -2   2 31.3248 5.03750   1
 -16   2  -2 30.5148 4.58845   4
 -16   2  -2 30.9827 4.11613   6
 -16   2  -2 21.7263 4.10385   2
 -16   2  -2 31.5909 4.93572   1
 -17  -2  -2 1.72716 1.98664   3
 -17  -2  -2 2.63260 2.37461   5
  17  -2   2 3.39891 2.47939   1
 -17  -2  -2 1.47014 1.84686   2
 -17   2  -2 3.34988 2.28796   2
 -17   2  -2 8.93647 2.65213   6
 -17   2  -2 5.55726 2.47842   4
 -17   2  -2 2.90634 2.33593   1
 -18  -2  -2 1.90361 2.04280   2
  18  -2   2 2.71761 2.45221   1
 -18  -2  -2 4.67167 2.34101   3
 -18   2  -2 3.47075 2.25208   6
 -18   2  -2 3.55314 2.37007   4
 -18   2  -2 3.96308 2.53824   2
 -19  -2  -2 30.0014 4.93765   2
 -19   2  -2 22.4591 4.36069   4
 -19   2  -2 28.6383 5.19122   2
 -19   2  -2 22.2495 5.32381   6
 -19  -3   2 0.34155 2.06643   2
  19  -3  -2 0.17215 2.83156   1
 -19   3   2 1.80204 2.61000   4
 -19   3   2 1.17762 3.18138   1
 -19   3   2 -0.9104 1.91895   6
 -19   3   2 3.62959 2.49349   2
 -18  -3   2 13.3963 3.30193   2
  18  -3  -2 15.6023 4.10610   1
 -18   3   2 14.0574 3.31647   6
 -18   3   2 11.3676 3.51800   2
 -18   3   2 14.6329 4.17149   1
 -18   3   2 14.4031 3.77555   4
  17  -3  -2 101.545 8.28576   1
 -17  -3   2 112.958 7.26852   2
 -17   3   2 97.2990 7.98694   1
 -17   3   2 118.360 7.09088   6
 -17   3   2 97.5836 7.46014   2
 -17   3   2 95.3288 7.93912   4
 -16  -3   2 4.15906 2.22353   2
 -16  -3   2 6.83289 2.51019   5
 -16  -3   2 6.88449 2.40580   3
  16  -3  -2 7.48245 3.09484   1
 -16   3   2 10.6185 2.64488   6
 -16   3   2 3.85796 2.60314   1
 -16   3   2 5.29410 2.75305   4
 -16   3   2 3.67574 2.26933   2
 -15  -3   2 7.68273 2.67038   5
 -15  -3   2 4.87764 2.01440   3
  15  -3  -2 6.55106 3.05293   1
 -15  -3   2 11.4941 2.63485   2
 -15   3   2 11.2527 3.29370   1
 -15   3   2 7.84751 2.68542   2
 -15   3   2 5.62989 2.11129   6
 -15   3   2 10.4618 3.22054   4
 -14  -3   2 59.0441 4.67483   2
 -14  -3   2 60.3505 4.74139   5
  14  -3  -2 58.2208 6.68137   1
 -14  -3   2 65.3097 4.54738   3
 -14   3   2 54.7547 4.96299   2
 -14   3   2 63.9617 5.66736   4
 -14   3   2 50.3647 4.09940   6
 -14   3   2 57.4658 6.56142   1
  13  -3  -2 41.9684 5.71533   1
 -13  -3   2 44.2738 4.12005   5
 -13  -3   2 49.6204 3.94316   2
 -13  -3   2 40.1257 4.62124   4
 -13  -3   2 45.0779 3.75154   3
 -13   3   2 40.9234 5.40519   1
 -13   3   2 43.2923 3.53148   6
 -13   3   2 48.2382 5.51213   4
 -13   3   2 50.6876 5.32838   2
  12  -3  -2 6.85390 3.06313   1
 -12  -3   2 11.6086 2.40315   5
 -12  -3   2 14.1467 2.52803   2
 -12  -3   2 13.4638 2.39715   3
 -12  -3   2 9.87490 2.00824   4
 -12   3   2 9.08266 2.70278   1
  12   3  -2 10.1898 2.03574   6
 -12   3   2 13.3237 2.95953   4
 -12   3   2 10.8438 2.50454   2
 -12   3   2 13.3792 2.21824   6
  11  -3  -2 -3.5975 1.24697   1
 -11  -3   2 0.08547 0.98882   3
 -11  -3   2 2.31926 1.14008   4
 -11  -3   2 0.32987 1.23744   5
 -11  -3   2 -0.0887 1.26646   2
  11   3  -2 1.90517 1.20508   6
 -11   3   2 1.12396 1.56294   4
 -11   3   2 2.30474 1.76071   1
 -11   3   2 2.47183 1.19511   6
 -11   3   2 1.57738 1.26315   2
 -10  -3   2 0.05847 0.98502   3
  10  -3  -2 -1.4687 1.49076   1
 -10  -3   2 2.84171 1.11001   4
 -10  -3   2 0.36718 1.10503   2
 -10  -3   2 1.87003 1.22633   5
 -10   3   2 0.23231 0.82884   5
 -10   3   2 4.23032 2.03870   1
 -10   3   2 2.55819 1.59776   4
 -10   3   2 3.40364 1.14558   6
  10   3  -2 0.59728 1.01730   6
 -10   3   2 1.87770 1.28224   2
 -10   3   2 2.52952 1.15041   3
  -9  -3   2 73.5292 4.61799   5
  -9  -3   2 77.5862 4.43540   2
  -9  -3   2 72.4655 4.34347   3
  -9  -3   2 82.6109 4.00043   4
   9   3  -2 79.8260 4.22402   6
  -9   3   2 78.2893 4.12186   3
  -9   3   2 66.5093 4.75581   4
  -9   3   2 77.4113 4.70031   2
  -9   3   2 83.2793 3.74121   6
  -9   3   2 75.0563 4.24813   5
  -9   3   2 76.8677 5.39390   1
  -8  -3   2 4.93687 1.38033   3
  -8  -3   2 5.45447 1.44029   2
  -8  -3   2 4.86436 1.51952   5
  -8  -3   2 5.03192 1.19981   4
  -8   3   2 3.30047 1.20685   5
  -8   3   2 4.77556 1.80455   1
  -8   3   2 5.18844 1.00705   6
  -8   3   2 5.70209 1.53512   2
   8   3  -2 3.90034 1.23320   6
  -8   3   2 5.04041 1.65741   4
  -8   3   2 3.64693 1.07860   3
  -7  -3   2 165.406 6.11816   4
  -7  -3   2 167.278 7.00018   3
  -7  -3   2 161.040 6.70630   2
  -7  -3   2 173.672 7.40915   5
   7   3  -2 161.199 6.41738   6
  -7   3   2 165.275 7.37618   4
  -7   3   2 177.140 5.50280   6
  -7   3   2 174.642 7.16627   2
  -7   3   2 172.705 7.94494   1
  -7   3   2 165.750 6.53464   3
  -7   3   2 167.073 6.77171   5
  -7   3   2 175.789 6.33314   6
  -6  -3   2 37.0740 2.84250   3
  -6  -3   2 37.0896 2.65653   2
  -6  -3   2 37.8755 3.04892   5
  -6  -3   2 37.9206 2.26069   4
  -6   3   2 39.8329 2.77988   5
  -6   3   2 41.8868 3.10421   4
  -6   3   2 38.0009 1.48639   6
  -6   3   2 37.7466 3.28526   1
   6   3  -2 33.3372 2.34671   6
  -6   3   2 38.6087 2.83975   2
  -6   3   2 40.8977 2.64885   3
   6   3  -2 38.5276 3.08422   3
  -6   3   2 38.2758 1.53895   6
  -5  -3   2 3.96341 1.28711   5
  -5  -3   2 3.66050 0.87540   4
  -5  -3   2 2.14872 0.87849   3
  -5  -3   2 5.36281 1.19128   2
  -5   3   2 5.58521 1.25862   5
  -5   3   2 4.24933 1.26304   4
  -5   3   2 4.34411 1.10148   3
  -5   3   2 3.41471 1.35515   1
   5   3  -2 6.24499 1.49057   3
  -5   3   2 5.21516 1.30360   2
   5   3  -2 4.09602 0.98431   6
  -4  -3   2 12.1439 1.79556   3
  -4  -3   2 11.8874 1.95707   5
  -4  -3   2 15.5148 1.56089   4
  -4  -3   2 10.0162 1.58450   2
   4   3  -2 12.7917 1.39246   6
   4   3  -2 11.5044 1.89855   3
  -4   3   2 13.5112 1.84067   5
  -4   3   2 12.5416 1.68810   3
  -4   3   2 10.2241 1.85358   1
   4   3  -2 11.6099 2.04862   5
  -4   3   2 13.7570 1.94061   4
  -4   3   2 12.5024 1.76242   2
  -3  -3   2 336.879 10.8327   2
  -3  -3   2 319.384 11.0540   3
  -3  -3   2 331.198 11.5193   5
  -3  -3   2 336.489 9.11857   1
  -3  -3   2 328.248 10.1008   4
  -3   3   2 333.014 10.6783   3
  -3   3   2 321.633 10.8848   5
  -3   3   2 327.696 11.1919   1
  -3   3   2 334.374 10.8020   2
  -3   3   2 326.071 10.7785   4
   3   3  -2 328.355 11.2924   3
   3   3  -2 327.598 9.74983   6
   2  -3  -2 343.886 11.5192   5
  -2  -3   2 367.363 10.2147   1
  -2  -3   2 337.028 12.0457   5
  -2  -3   2 351.799 11.4839   2
  -2  -3   2 376.008 11.0047   4
   2   3  -2 354.096 12.2884   5
  -2   3   2 345.701 11.3333   3
  -2   3   2 369.260 11.4421   2
  -2   3   2 354.229 11.6440   5
   2   3  -2 359.098 10.1074   6
   2   3  -2 367.956 11.7532   2
  -2   3   2 361.424 11.3069   4
  -2   3   2 352.274 11.6070   1
   2   3  -2 350.592 11.9113   3
  -1  -3   2 194.750 6.64716   4
   1  -3  -2 181.258 7.06529   5
  -1  -3   2 184.274 6.99870   2
  -1  -3   2 183.766 7.50135   5
  -1  -3   2 187.178 6.12918   1
  -1   3   2 184.988 7.17044   5
  -1   3   2 193.505 6.66937   4
   1   3  -2 186.777 7.62301   5
   1   3  -2 197.333 5.26429   6
  -1   3   2 199.253 6.93247   1
   1   3  -2 194.416 5.26429   6
   1   3  -2 181.863 7.07914   2
  -1   3   2 200.835 6.90761   2
   1   3  -2 181.021 7.27229   3
  -1   3   2 182.140 6.87596   3
   0  -3  -2 0.33525 0.45357   4
   0  -3  -2 -0.0527 0.33950   2
   0  -3   2 -0.7199 0.41282   4
   0  -3   2 0.08807 0.43215   2
   0  -3  -2 0.34995 0.56343   5
   0  -3  -2 -0.5455 0.36537   3
   0  -3   2 0.54673 0.46078   1
   0   3  -2 0.71849 0.74207   5
   0   3   2 -0.2647 0.37894   2
   0   3   2 0.34924 0.49709   1
   0   3   2 -0.1921 0.51928   5
   0   3  -2 0.06798 0.41717   1
   0   3  -2 0.07753 0.45261   2
   0   3  -2 -0.2894 0.48953   4
   0   3  -2 0.56589 0.75029   3
   0   3   2 0.26912 0.45325   4
   0   3   2 0.49194 0.57272   3
   1  -3   2 1.23598 0.66213   4
  -1  -3  -2 0.99738 0.65644   3
  -1  -3  -2 2.46587 0.70741   2
   1  -3   2 2.01378 0.77428   1
  -1  -3  -2 1.85642 0.55677   4
  -1  -3  -2 1.55078 0.76701   5
  -1   3  -2 1.80478 0.85011   2
   1   3   2 1.15607 0.54092   1
  -1   3  -2 2.83273 0.96472   3
  -1   3  -2 3.04689 1.09415   5
   1   3   2 1.85428 0.59320   4
   1   3   2 2.80821 0.84471   3
   1   3   2 1.87798 0.93372   5
   1   3   2 1.59447 0.68753   2
  -1   3  -2 1.59282 0.73857   4
  -1   3  -2 1.36886 0.68940   1
  -2  -3  -2 29.0633 1.57225   4
  -2  -3  -2 27.2321 2.29905   5
  -2  -3  -2 24.6131 2.01484   3
  -2  -3  -2 29.9153 1.95983   2
   2  -3   2 30.0852 2.28427   1
   2  -3   2 26.9955 2.20188   4
   2   3   2 27.8239 1.22072   6
   2   3   2 30.1412 1.59402   1
   2   3   2 27.8789 1.22634   6
   2   3   2 29.8058 2.30954   3
  -2   3  -2 31.9547 2.43416   2
  -2   3  -2 28.7823 2.36415   3
  -2   3  -2 30.6633 2.31081   4
  -2   3  -2 28.3377 2.23232   1
  -2   3  -2 25.9569 2.40369   5
  -3  -3  -2 24.1353 2.17324   5
  -3  -3  -2 20.1252 2.16353   3
  -3  -3  -2 18.2333 1.55246   2
   3  -3   2 19.5380 2.37357   1
  -3  -3  -2 22.9848 1.25465   4
  -3   3  -2 19.0565 2.27856   4
  -3   3  -2 16.6629 2.18125   1
   3   3   2 20.2041 1.10753   1
  -3   3  -2 19.0315 2.25761   3
  -3   3  -2 14.5833 2.05334   2
   3   3   2 23.9644 2.15508   3
   3   3   2 21.1879 1.30907   6
  -3   3  -2 22.6986 2.70123   5
  -4  -3  -2 613.662 18.2875   2
  -4  -3  -2 599.831 19.1832   5
   4  -3   2 637.535 19.4840   1
  -4  -3  -2 637.646 17.2564   4
  -4  -3  -2 613.801 18.8832   3
  -4   3  -2 644.138 19.5471   5
  -4   3  -2 626.167 19.3294   4
  -4   3  -2 646.152 19.2185   3
  -4   3  -2 673.652 19.4952   2
  -4   3  -2 629.687 19.4593   1
  -5  -3  -2 9.97323 1.47825   2
  -5  -3  -2 12.9886 1.87477   3
   5  -3   2 14.5563 2.30942   1
  -5  -3  -2 15.2459 1.06748   4
  -5  -3  -2 13.1517 2.02591   5
  -5   3  -2 16.4212 0.88589   6
  -5   3  -2 16.1534 2.44646   1
  -5   3  -2 15.0495 0.88579   6
  -5   3  -2 15.9424 2.36576   5
  -5   3  -2 16.9367 2.20861   3
  -5   3  -2 14.4520 2.15913   2
  -5   3  -2 14.9521 2.21669   4
   5   3   2 17.2490 1.66480   6
  -6  -3  -2 91.3311 4.76806   5
  -6  -3  -2 88.2567 4.46754   3
  -6  -3  -2 91.0746 3.30569   4
   6  -3   2 76.9500 4.81407   1
  -6  -3  -2 78.4547 3.94945   2
  -6   3  -2 93.5853 3.15795   6
  -6   3  -2 90.2800 4.56547   3
  -6   3  -2 83.6401 4.97064   1
  -6   3  -2 87.0339 4.69458   2
  -6   3  -2 92.7246 3.27531   6
  -6   3  -2 90.7141 4.82412   5
   6   3   2 82.1680 3.79439   6
  -6   3  -2 86.3312 4.82732   4
  -7  -3  -2 34.4076 2.91610   5
  -7  -3  -2 33.2795 1.86890   4
   7  -3   2 38.2111 3.40875   1
  -7  -3  -2 38.2877 2.86898   3
  -7  -3  -2 33.6865 2.51731   2
  -7   3  -2 36.7507 2.97423   5
  -7   3  -2 31.4856 3.35908   2
  -7   3  -2 32.4607 1.93377   6
  -7   3  -2 35.7842 2.86088   3
  -7   3  -2 38.1273 3.20375   4
   7   3   2 32.5329 2.33267   6
  -7   3  -2 28.5894 3.48731   1
  -8  -3  -2 9.59513 1.68719   2
  -8  -3  -2 8.50936 1.86542   5
   8  -3   2 5.93912 1.91804   1
  -8  -3  -2 7.71754 1.17276   4
  -8  -3  -2 10.1928 1.82631   3
  -8   3  -2 5.76591 1.60210   5
  -8   3  -2 7.23951 1.90366   4
  -8   3  -2 6.37367 1.53546   3
  -8   3  -2 8.24758 1.92096   2
  -8   3  -2 4.81795 1.83200   1
  -8   3  -2 10.2384 1.39444   6
   8   3   2 7.73175 1.42630   6
  -9  -3  -2 25.3337 1.97371   4
  -9  -3  -2 25.7381 3.17234   5
   9  -3   2 24.4843 3.55100   1
  -9  -3  -2 26.9818 2.91814   2
  -9  -3  -2 30.1787 3.17263   3
   9   3   2 23.8283 2.57497   6
  -9   3  -2 32.0505 3.71015   2
  -9   3  -2 25.9604 3.63112   1
  -9   3  -2 22.0853 3.12703   4
  -9   3  -2 27.4936 3.03723   3
  -9   3  -2 26.2960 3.27626   5
  -9   3  -2 26.4702 2.16566   6
  10  -3   2 45.1381 5.01232   1
 -10  -3  -2 43.0164 3.33602   2
 -10  -3  -2 39.5382 3.34290   3
 -10  -3  -2 44.7204 3.68428   5
 -10   3  -2 34.7632 4.40728   1
 -10   3  -2 42.7259 2.96197   6
  10   3   2 50.0785 3.34677   6
 -10   3  -2 48.2640 4.13095   4
 -10   3  -2 45.3203 3.70777   5
 -10   3  -2 43.2122 3.42307   3
 -10   3  -2 40.3039 4.33270   2
 -11  -3  -2 6.43807 1.79463   3
 -11  -3  -2 10.8280 2.30946   5
 -11  -3  -2 6.69138 1.78331   2
  11  -3   2 5.48874 2.45969   1
 -11   3  -2 9.42876 1.85822   6
 -11   3  -2 4.88785 1.85214   2
 -11   3  -2 5.46334 1.73242   3
 -11   3  -2 3.90727 1.84903   4
 -11   3  -2 5.96406 2.09404   1
 -11   3  -2 7.38702 2.06409   5
  11   3   2 6.98566 1.69744   6
 -12  -3  -2 102.098 6.04960   5
 -12  -3  -2 110.482 5.82612   2
  12  -3   2 100.990 7.08729   1
 -12  -3  -2 101.655 5.68593   3
 -12   3  -2 93.3231 6.20090   2
 -12   3  -2 103.281 6.95902   1
 -12   3  -2 98.6122 5.58926   3
  12   3   2 93.8049 5.25221   6
 -12   3  -2 91.6940 5.79263   5
 -12   3  -2 115.543 6.94919   4
 -12   3  -2 105.989 5.43631   6
  13  -3   2 9.80683 2.99376   1
 -13  -3  -2 14.9689 2.89364   3
 -13  -3  -2 10.7574 2.78092   5
 -13  -3  -2 15.5526 2.75386   2
 -13   3  -2 16.1285 3.26174   2
 -13   3  -2 16.9866 3.09760   5
 -13   3  -2 13.7099 3.16310   4
 -13   3  -2 16.3335 3.56077   1
 -13   3  -2 11.7569 2.37148   6
 -13   3  -2 11.9240 2.36421   3
 -14  -3  -2 21.0884 3.37858   3
  14  -3   2 24.8676 4.63532   1
 -14  -3  -2 22.8724 3.43791   2
 -14  -3  -2 23.9823 3.67640   5
 -14   3  -2 16.5585 3.62060   4
 -14   3  -2 27.5589 4.32918   2
 -14   3  -2 16.1764 3.70097   1
 -14   3  -2 17.8689 2.95615   6
 -15  -3  -2 112.999 6.66790   3
  15  -3   2 113.130 8.07736   1
 -15  -3  -2 123.213 6.99361   2
 -15   3  -2 112.547 8.04498   1
 -15   3  -2 115.454 7.51819   2
 -15   3  -2 114.039 7.91428   4
 -15   3  -2 113.598 6.66906   6
 -16  -3  -2 2.37768 2.33576   5
  16  -3   2 3.22046 2.38213   1
 -16  -3  -2 3.43149 2.09928   2
 -16  -3  -2 5.85030 2.32781   3
 -16   3  -2 5.32568 2.11200   6
 -16   3  -2 4.27473 2.47350   4
 -16   3  -2 9.72100 3.12979   2
 -16   3  -2 7.25110 2.98049   1
  17  -3   2 45.9423 6.36962   1
 -17  -3  -2 37.4742 4.90483   2
 -17  -3  -2 39.6156 4.80884   3
 -17   3  -2 41.1409 5.86989   2
 -17   3  -2 31.5763 4.38437   6
 -17   3  -2 44.0880 6.25110   1
 -17   3  -2 38.4493 5.66226   4
 -18  -3  -2 4.31198 2.52867   2
 -18  -3  -2 3.85844 2.40638   3
  18  -3   2 1.55039 2.41056   1
 -18   3  -2 6.00798 2.53806   6
 -18   3  -2 2.34665 2.43382   2
 -18   3  -2 1.25546 2.29747   4
  19  -3   2 0.88532 2.44597   1
 -19  -3  -2 -2.2313 1.97330   3
 -19  -3  -2 2.29937 2.64147   2
 -19   3  -2 -0.6987 2.08847   2
 -19   3  -2 -1.6380 2.55122   4
 -19   3  -2 0.73738 2.32285   6
 -18  -4   2 20.9066 4.21543   2
  18  -4  -2 11.7236 3.88037   1
 -18   4   2 22.4207 4.74049   2
 -18   4   2 18.8489 4.71181   1
 -18   4   2 22.3311 4.96411   4
 -18   4   2 18.3928 3.67658   6
  17  -4  -2 19.9016 4.76617   1
 -17  -4   2 25.8176 4.34950   2
 -17  -4   2 22.0567 3.81728   3
 -17   4   2 17.6188 4.49761   1
 -17   4   2 20.3960 3.65191   6
 -17   4   2 25.6550 5.00265   4
 -17   4   2 22.5950 4.55950   2
  16  -4  -2 -2.7375 2.25960   1
 -16  -4   2 1.29979 2.00449   3
 -16  -4   2 -0.1235 2.01536   2
 -16   4   2 1.80517 1.73896   6
 -16   4   2 2.24401 2.48076   1
 -16   4   2 2.21894 2.18716   2
 -16   4   2 -0.7303 2.09688   4
  15  -4  -2 32.2371 5.72265   1
 -15  -4   2 36.9887 4.67083   2
 -15  -4   2 35.6751 4.38688   3
 -15  -4   2 38.7818 5.05446   5
 -15   4   2 33.0546 5.17081   4
 -15   4   2 24.2071 4.79895   1
 -15   4   2 25.6421 4.56783   2
 -15   4   2 36.2754 4.21121   6
 -14  -4   2 68.4579 5.44193   5
 -14  -4   2 83.8804 5.68110   3
  14  -4  -2 64.9100 7.51265   1
 -14  -4   2 73.4726 5.42126   2
 -14   4   2 72.2081 4.81037   6
 -14   4   2 75.3404 6.36312   4
 -14   4   2 67.9544 7.56298   1
 -14   4   2 69.8741 5.88330   2
 -13  -4   2 10.2006 2.55937   2
 -13  -4   2 13.0876 2.72250   3
 -13  -4   2 16.4249 3.21167   5
  13  -4  -2 1.48118 3.25781   1
 -13   4   2 12.9755 3.19366   2
 -13   4   2 7.73822 3.06843   1
 -13   4   2 12.1408 2.27617   6
 -13   4   2 10.2183 3.07798   4
  13   4  -2 11.3712 2.34724   6
 -12  -4   2 10.3554 2.34526   3
 -12  -4   2 9.30279 2.43422   2
 -12  -4   2 7.92556 2.38223   5
  12  -4  -2 8.66962 3.10016   1
 -12   4   2 10.5512 1.98462   6
  12   4  -2 9.39441 2.16634   6
 -12   4   2 9.32694 3.03537   1
 -12   4   2 10.3980 2.81783   4
 -12   4   2 5.77072 2.25168   2
 -11  -4   2 59.4496 4.41083   2
 -11  -4   2 67.9051 4.93694   5
  11  -4  -2 58.8333 6.73454   1
 -11  -4   2 64.5858 4.56262   3
 -11   4   2 59.2634 6.38028   1
 -11   4   2 60.1827 4.83229   2
 -11   4   2 55.6118 4.93993   4
  11   4  -2 57.9262 4.15127   6
 -11   4   2 63.9483 3.65680   6
 -10  -4   2 125.587 6.57578   3
 -10  -4   2 135.242 7.12199   5
 -10  -4   2 134.464 6.57953   2
 -10  -4   2 133.350 5.74867   4
  10  -4  -2 123.595 7.95532   1
 -10   4   2 129.832 7.03508   2
 -10   4   2 118.875 7.60490   1
 -10   4   2 128.505 5.29941   6
 -10   4   2 128.916 7.33808   4
  10   4  -2 124.141 6.05817   6
  -9  -4   2 4.04847 1.53155   3
  -9  -4   2 2.08045 1.48676   5
  -9  -4   2 6.27325 1.82451   2
   9  -4  -2 3.34816 2.13704   1
  -9  -4   2 2.38586 1.11030   4
  -9   4   2 4.13046 1.92774   4
  -9   4   2 3.04563 1.62182   2
  -9   4   2 2.44755 1.41545   5
  -9   4   2 2.41352 1.76764   1
  -9   4   2 6.53431 1.72042   3
  -9   4   2 4.09832 1.00417   6
   9   4  -2 4.87274 1.43475   6
  -8  -4   2 371.079 13.9450   5
  -8  -4   2 389.729 13.6281   3
  -8  -4   2 380.105 12.0393   4
  -8  -4   2 390.453 13.1773   2
  -8   4   2 356.662 13.1426   5
  -8   4   2 385.094 13.7600   2
  -8   4   2 378.544 11.0640   6
  -8   4   2 375.891 14.6442   1
   8   4  -2 379.708 12.5859   6
  -8   4   2 381.071 14.0602   4
  -8   4   2 358.321 12.8231   3
  -7  -4   2 86.6695 5.39048   5
  -7  -4   2 96.3285 4.95975   2
  -7  -4   2 90.3832 5.20433   3
  -7  -4   2 88.7830 4.07076   4
  -7   4   2 84.8114 5.62219   1
  -7   4   2 89.0460 4.77895   3
  -7   4   2 87.8245 5.31548   4
  -7   4   2 84.3431 4.91265   5
  -7   4   2 83.0795 5.02128   2
  -7   4   2 88.5619 2.98210   6
  -6  -4   2 67.8501 3.29596   4
  -6  -4   2 65.0288 4.26411   3
  -6  -4   2 55.9980 4.27211   5
  -6  -4   2 60.7748 3.77080   2
  -6   4   2 63.9484 4.25868   4
   6   4  -2 62.5860 4.42721   3
   6   4  -2 63.5385 3.46942   6
  -6   4   2 62.8988 3.87906   3
  -6   4   2 62.5692 4.54824   1
  -6   4   2 63.7340 4.20736   2
  -6   4   2 63.6656 4.11536   5
  -5  -4   2 47.7993 2.70737   4
  -5  -4   2 51.6993 3.41375   2
  -5  -4   2 47.7492 3.60606   3
  -5  -4   2 41.3335 3.63129   5
   5   4  -2 49.4272 2.80813   6
  -5   4   2 50.1662 3.40233   3
  -5   4   2 55.6163 3.69558   2
   5   4  -2 51.4920 3.78710   3
  -5   4   2 45.0813 3.37645   5
  -5   4   2 53.0472 3.94143   1
  -5   4   2 50.3209 3.58150   4
  -4  -4   2 66.4497 4.19731   3
  -4  -4   2 70.6323 4.63482   5
  -4  -4   2 65.9336 3.87593   2
  -4  -4   2 68.0657 3.33876   4
  -4   4   2 64.6832 3.90134   3
  -4   4   2 69.9611 4.13572   4
   4   4  -2 69.8269 3.22445   6
  -4   4   2 75.1053 4.49979   1
  -4   4   2 73.1031 4.26671   2
   4   4  -2 72.6342 4.87285   5
   4   4  -2 65.2483 4.30244   3
  -4   4   2 66.3038 4.16583   5
  -3  -4   2 -0.4926 0.54998   4
  -3  -4   2 0.61392 0.94016   3
  -3  -4   2 -0.2323 0.72819   2
   3  -4  -2 0.13975 0.66513   5
  -3  -4   2 -0.3192 0.86263   5
  -3  -4   2 -0.0816 0.34610   1
   3   4  -2 0.34905 0.49345   6
  -3   4   2 0.15384 0.69583   2
  -3   4   2 0.41718 0.79217   4
   3   4  -2 -0.2901 0.97823   5
  -3   4   2 -0.7548 0.61322   3
   3   4  -2 0.21142 0.95583   3
  -3   4   2 0.54271 0.77616   5
  -3   4   2 -0.2766 0.77998   1
   3   4  -2 -0.3717 0.48115   6
  -2  -4   2 433.129 13.3806   4
   2  -4  -2 392.397 14.1898   5
  -2  -4   2 431.200 15.0571   5
  -2  -4   2 434.501 14.1821   2
  -2  -4   2 381.072 14.1908   3
  -2  -4   2 448.861 12.5992   1
   2   4  -2 443.819 12.1132   6
   2   4  -2 462.281 15.4751   5
   2   4  -2 435.949 12.1749   6
  -2   4   2 415.402 14.0741   3
  -2   4   2 446.601 14.1654   2
  -2   4   2 452.597 13.9959   4
  -2   4   2 428.985 14.5276   5
   2   4  -2 430.471 14.7660   3
   2   4  -2 451.969 14.5118   2
  -2   4   2 410.286 13.9795   1
  -1  -4   2 29.1300 2.45237   2
   1  -4  -2 23.7913 2.80007   5
   1  -4  -2 24.6973 2.09607   4
  -1  -4   2 25.8875 2.09361   4
  -1  -4   2 24.2298 3.04398   5
   1  -4  -2 23.9092 2.15616   2
  -1  -4   2 29.6149 1.97111   1
  -1   4   2 23.9673 2.13358   1
  -1   4   2 24.6767 2.09069   4
  -1   4   2 24.7722 2.69058   2
   1   4  -2 22.4466 2.90368   3
  -1   4   2 23.4876 2.92265   5
  -1   4   2 25.5943 2.84704   3
   1   4  -2 24.7235 2.78630   2
   1   4  -2 26.9943 1.03203   6
   1   4  -2 27.7032 3.35392   5
   1   4  -2 26.8016 1.03499   6
   0  -4   2 12.6645 2.29134   5
   0  -4   2 14.4253 2.18281   2
   0  -4  -2 16.6660 2.06096   2
   0  -4  -2 14.9560 1.76098   4
   0  -4   2 14.0552 1.90275   4
   0  -4  -2 14.6256 2.08139   3
   0  -4   2 13.0197 1.70028   1
   0  -4  -2 15.0369 2.26162   5
   0   4  -2 10.7763 2.04474   3
   0   4   2 12.2790 1.65121   4
   0   4   2 11.7738 1.67153   1
   0   4  -2 11.5658 1.60997   1
   0   4  -2 10.8873 1.77173   4
   0   4  -2 11.5813 2.23492   5
   0   4   2 15.1145 2.05162   2
   0   4   2 16.7081 2.53132   5
   0   4   2 10.4986 1.88901   3
   0   4  -2 15.2422 2.26181   2
   1  -4   2 53.4682 3.54702   2
  -1  -4  -2 54.6069 3.70695   5
   1  -4   2 53.7263 3.25429   1
  -1  -4  -2 50.6001 3.13859   2
  -1  -4  -2 55.5074 2.86178   4
   1  -4   2 56.9379 3.42611   4
  -1  -4  -2 51.9660 3.41624   3
  -1   4  -2 55.6416 3.80958   3
  -1   4  -2 54.2953 3.65610   2
  -1   4  -2 52.5803 3.20860   1
   1   4   2 56.3003 3.36681   2
   1   4   2 58.7624 3.72085   3
   1   4   2 53.8954 2.89360   4
  -1   4  -2 51.9104 3.32996   4
   1   4   2 63.6972 4.11716   5
  -1   4  -2 46.7982 3.77732   5
   1   4   2 54.5446 2.87987   1
  -2  -4  -2 155.338 5.53866   4
  -2  -4  -2 147.770 6.56218   3
   2  -4   2 149.310 6.44858   1
  -2  -4  -2 151.764 6.18472   2
  -2  -4  -2 158.355 7.04872   5
   2  -4   2 147.671 6.52390   4
  -2   4  -2 154.655 7.01529   3
   2   4   2 158.876 4.63581   6
  -2   4  -2 158.167 6.96827   2
   2   4   2 156.241 5.46143   1
  -2   4  -2 158.366 6.54794   1
   2   4   2 162.292 6.96380   3
  -2   4  -2 157.938 7.36305   5
   2   4   2 159.350 4.61681   6
  -2   4  -2 148.207 6.55480   4
   3  -4   2 620.627 19.2289   1
   3  -4   2 622.824 19.2681   4
  -3  -4  -2 599.760 18.3984   2
  -3  -4  -2 649.206 17.1369   1
  -3  -4  -2 597.271 19.5146   5
  -3  -4  -2 634.391 17.3973   4
  -3  -4  -2 598.459 19.0816   3
  -3   4  -2 558.659 19.6227   5
   3   4   2 611.540 19.4369   3
  -3   4  -2 608.003 19.2233   4
  -3   4  -2 616.151 19.5368   3
   3   4   2 603.061 17.0599   6
   3   4   2 639.562 17.1170   6
  -3   4  -2 595.512 19.4103   2
  -3   4  -2 622.843 19.2275   1
   3   4   2 628.135 17.0712   1
  -4  -4  -2 0.42086 0.43428   4
  -4  -4  -2 0.12843 0.62937   3
  -4  -4  -2 -0.1608 0.72599   5
  -4  -4  -2 0.88439 0.72555   2
   4  -4   2 -1.6347 0.67245   1
   4   4   2 0.15684 0.47817   6
  -4   4  -2 0.13707 0.76289   3
   4   4   2 -0.7042 0.76241   3
  -4   4  -2 -0.5902 0.75384   1
  -4   4  -2 -0.9225 0.50536   2
  -4   4  -2 0.91341 0.93129   4
  -4   4  -2 -0.0185 0.76542   5
  -5  -4  -2 392.685 11.4015   4
  -5  -4  -2 420.055 14.2440   5
   5  -4   2 384.606 13.9229   1
  -5  -4  -2 381.933 13.4124   3
  -5  -4  -2 388.077 12.7128   2
  -5   4  -2 391.417 13.9855   1
  -5   4  -2 387.752 14.0620   5
  -5   4  -2 395.624 13.9308   2
  -5   4  -2 379.814 13.7670   4
  -5   4  -2 409.588 13.8436   3
  -6  -4  -2 174.859 7.45311   3
  -6  -4  -2 171.308 5.62261   4
   6  -4   2 159.213 7.83648   1
  -6  -4  -2 170.193 6.77553   2
  -6  -4  -2 159.595 7.63014   5
  -6   4  -2 170.057 7.53477   3
  -6   4  -2 166.372 7.72213   2
  -6   4  -2 162.311 5.07164   6
   6   4   2 164.006 6.23103   6
  -6   4  -2 171.458 8.00284   1
  -6   4  -2 162.847 7.71779   4
  -6   4  -2 178.377 5.12048   6
  -6   4  -2 152.066 7.57360   5
   7  -4   2 54.6236 4.55886   1
  -7  -4  -2 60.1968 4.32031   5
  -7  -4  -2 64.4984 3.77294   2
  -7  -4  -2 62.9527 4.07735   3
  -7   4  -2 48.8817 3.84333   3
  -7   4  -2 63.8312 4.46694   5
  -7   4  -2 56.6633 4.53648   1
  -7   4  -2 62.9029 4.46446   2
  -7   4  -2 60.1227 4.49400   4
  -7   4  -2 59.3122 2.62360   6
   7   4   2 59.7860 3.37963   6
  -8  -4  -2 666.447 20.7786   3
   8  -4   2 656.654 22.0664   1
  -8  -4  -2 650.760 20.0276   2
  -8  -4  -2 648.530 21.1744   5
  -8   4  -2 619.956 21.4544   4
  -8   4  -2 645.765 20.8636   3
   8   4   2 656.419 19.5916   6
  -8   4  -2 658.085 18.5766   6
  -8   4  -2 671.987 21.5551   2
  -8   4  -2 662.275 22.0855   1
  -8   4  -2 628.648 21.1845   5
  -9  -4  -2 8.95548 2.14957   5
  -9  -4  -2 7.84696 1.86558   2
   9  -4   2 5.78962 2.23534   1
  -9  -4  -2 7.90344 1.96660   3
  -9   4  -2 6.71758 2.20337   1
  -9   4  -2 6.70643 1.89779   5
  -9   4  -2 6.03137 2.07243   2
  -9   4  -2 2.79032 1.45788   3
  -9   4  -2 4.42884 1.14067   6
   9   4   2 7.93695 1.63863   6
  -9   4  -2 6.58156 2.17275   4
 -10  -4  -2 3.65894 1.60832   3
 -10  -4  -2 3.66884 1.75753   5
 -10  -4  -2 4.57301 1.63137   2
  10  -4   2 -0.3065 1.89975   1
  10   4   2 6.53259 1.70300   6
 -10   4  -2 5.69503 2.01085   5
 -10   4  -2 2.48935 1.06988   6
 -10   4  -2 3.06987 1.70836   1
 -10   4  -2 1.88217 1.41241   3
 -10   4  -2 8.35505 2.33911   4
 -10   4  -2 1.10447 1.26543   2
 -11  -4  -2 61.7754 4.34701   2
  11  -4   2 55.1672 6.26120   1
 -11  -4  -2 64.5635 4.95413   5
 -11  -4  -2 67.9519 4.72184   3
 -11   4  -2 64.0682 3.83382   6
 -11   4  -2 56.0036 6.15870   1
 -11   4  -2 52.5334 4.77155   2
 -11   4  -2 56.1513 4.64279   5
  11   4   2 68.4809 4.30276   6
 -11   4  -2 60.4694 4.60171   3
 -11   4  -2 58.1742 5.05887   4
 -12  -4  -2 62.0063 4.74232   3
  12  -4   2 51.9583 6.21740   1
 -12  -4  -2 65.3983 5.10600   5
 -12  -4  -2 70.8031 4.77418   2
 -12   4  -2 65.3237 4.11132   6
 -12   4  -2 64.6247 5.50307   4
 -12   4  -2 53.4834 4.72758   5
 -12   4  -2 62.6542 4.77735   3
 -12   4  -2 64.5428 5.80230   1
  12   4   2 53.6496 4.08343   6
 -12   4  -2 55.0061 5.94193   2
 -13  -4  -2 18.7130 3.15789   2
  13  -4   2 17.7542 4.70980   1
 -13  -4  -2 28.3794 4.11570   5
 -13  -4  -2 25.9678 3.78300   3
 -13   4  -2 22.5681 3.05096   6
  13   4   2 21.6855 3.15213   6
 -13   4  -2 23.1745 4.10320   4
 -13   4  -2 21.7668 4.31459   1
 -13   4  -2 32.5668 4.68298   2
 -14  -4  -2 7.85734 2.93957   5
 -14  -4  -2 5.03213 2.25957   3
  14  -4   2 4.54867 3.26977   1
 -14  -4  -2 3.03345 1.97155   2
 -14   4  -2 1.60642 2.13356   2
 -14   4  -2 5.91314 2.76296   4
 -14   4  -2 8.01278 2.10285   6
 -14   4  -2 3.67942 2.48939   1
  15  -4   2 -5.6950 2.17975   1
 -15  -4  -2 1.61477 1.77891   2
 -15  -4  -2 -1.2729 1.79087   3
 -15  -4  -2 2.93642 2.59182   5
 -15   4  -2 -0.2206 2.14800   4
 -15   4  -2 0.23691 1.32148   6
 -15   4  -2 -0.1942 2.17717   1
 -15   4  -2 -1.5069 1.89332   2
  16  -4   2 6.01721 3.58459   1
 -16  -4  -2 7.09784 2.69842   2
 -16  -4  -2 6.47427 2.61028   3
 -16   4  -2 8.41214 3.27151   2
 -16   4  -2 10.3193 2.74897   6
 -16   4  -2 10.4483 3.71597   1
 -16   4  -2 9.48549 3.75160   4
  17  -4   2 4.87048 3.01443   1
 -17  -4  -2 -0.3199 1.88645   2
 -17  -4  -2 0.64377 2.07774   3
 -17   4  -2 4.69002 2.91319   4
 -17   4  -2 7.39819 2.47279   6
 -17   4  -2 0.39799 2.47915   2
 -17   4  -2 2.80356 2.69509   1
  18  -4   2 12.1361 3.85403   1
 -18  -4  -2 4.36258 3.13350   3
 -18  -4  -2 10.4684 3.20791   2
 -18   4  -2 6.29317 3.22186   2
 -18   4  -2 12.8899 4.13500   4
 -18   4  -2 11.6390 3.05932   6
 -17  -5   2 1.00512 2.23450   3
  17  -5  -2 2.91176 2.91730   1
 -17  -5   2 0.93024 2.36276   2
 -17   5   2 -2.0678 2.40391   1
 -17   5   2 -0.1357 2.53219   4
 -17   5   2 5.69469 2.83513   2
 -17   5   2 0.47177 1.69010   6
 -16  -5   2 -3.0310 1.74258   2
  16  -5  -2 0.86408 2.50976   1
 -16  -5   2 0.42513 2.02116   3
 -16   5   2 0.87573 2.60688   1
 -16   5   2 1.69521 2.43399   2
 -16   5   2 4.65444 2.86337   4
 -16   5   2 2.21366 1.88446   6
  15  -5  -2 6.14128 3.30475   1
 -15  -5   2 3.15173 2.20181   2
 -15  -5   2 1.17059 2.19539   3
 -15   5   2 4.16920 2.99291   1
 -15   5   2 2.03004 1.68419   6
 -15   5   2 3.42693 2.44311   2
 -15   5   2 0.58723 2.05326   4
 -14  -5   2 2.50068 2.19022   2
  14  -5  -2 -3.3927 2.20660   1
 -14  -5   2 0.26853 1.89253   3
 -14  -5   2 4.40145 2.44499   5
 -14   5   2 3.39178 2.51094   2
 -14   5   2 2.81303 2.50583   4
  14   5  -2 -2.7277 1.42056   6
 -14   5   2 0.98011 1.51779   6
 -14   5   2 3.96082 2.78761   1
 -13  -5   2 50.7169 5.43788   3
 -13  -5   2 63.9315 5.46905   5
 -13  -5   2 58.5856 4.95847   2
  13  -5  -2 52.6828 7.17350   1
  13   5  -2 53.4355 4.58745   6
 -13   5   2 59.9233 4.11453   6
 -13   5   2 42.7521 5.59956   2
 -13   5   2 47.7324 6.12137   4
 -13   5   2 62.4333 7.23419   1
  12  -5  -2 64.8412 7.29893   1
 -12  -5   2 61.2959 5.10678   3
 -12  -5   2 60.8835 4.87332   2
 -12  -5   2 63.0003 5.41660   5
  12   5  -2 60.8603 4.64101   6
 -12   5   2 60.2302 3.91666   6
 -12   5   2 67.4444 5.99904   4
 -12   5   2 59.0176 6.28280   2
 -12   5   2 69.9703 6.35719   1
 -11  -5   2 82.3386 6.00831   5
 -11  -5   2 85.1448 5.76950   3
  11  -5  -2 72.5960 7.69124   1
 -11  -5   2 75.7995 5.31629   2
 -11   5   2 76.2166 5.88217   2
  11   5  -2 75.7310 4.91284   6
 -11   5   2 75.4489 4.06926   6
 -11   5   2 85.8868 6.46494   4
 -11   5   2 84.0232 6.79996   1
 -10  -5   2 29.9248 3.79595   2
  10  -5  -2 25.7306 5.00396   1
 -10  -5   2 33.3758 4.46117   5
 -10  -5   2 31.3485 4.11648   3
 -10   5   2 31.8981 4.44326   4
  10   5  -2 34.6457 3.70568   6
 -10   5   2 38.2798 5.14295   1
 -10   5   2 32.9774 2.34336   6
 -10   5   2 25.0053 3.91000   2
   9  -5  -2 70.4334 7.15736   1
  -9  -5   2 54.4923 4.60254   3
  -9  -5   2 61.9236 4.50601   2
  -9  -5   2 66.2983 5.23260   5
  -9   5   2 61.2986 2.95095   6
  -9   5   2 61.8924 5.01093   2
  -9   5   2 64.8270 5.21405   4
  -9   5   2 54.8827 6.09822   1
   9   5  -2 59.8456 4.09242   6
  -8  -5   2 123.244 6.29581   2
  -8  -5   2 126.116 7.30060   5
   8  -5  -2 127.428 7.91814   1
  -8  -5   2 115.040 6.67354   3
  -8   5   2 130.639 7.24860   4
   8   5  -2 122.906 5.91182   6
  -8   5   2 119.956 7.40527   1
  -8   5   2 120.058 4.10763   6
  -8   5   2 112.808 6.50729   5
  -8   5   2 113.091 6.70609   2
  -8   5   2 121.083 6.38303   3
  -7  -5   2 16.4175 3.08501   5
   7  -5  -2 15.8790 3.30233   1
  -7  -5   2 13.6048 2.38774   2
  -7  -5   2 16.4808 2.90742   3
  -7  -5   2 13.5383 1.90393   4
  -7   5   2 16.0941 2.70104   3
   7   5  -2 15.4802 3.01299   3
  -7   5   2 16.0980 2.90403   5
  -7   5   2 16.0108 2.98093   2
   7   5  -2 14.1878 2.07500   6
  -7   5   2 13.5351 2.83265   1
  -7   5   2 18.6730 3.13503   4
  -6  -5   2 29.9666 2.32245   4
   6  -5  -2 27.1722 4.04630   1
  -6  -5   2 27.4610 3.62579   3
  -6  -5   2 23.0959 3.63907   5
  -6  -5   2 28.0405 3.25414   2
  -6   5   2 33.5335 4.21653   1
  -6   5   2 31.3909 3.90765   2
   6   5  -2 27.3851 3.92901   3
  -6   5   2 28.8057 3.62224   5
  -6   5   2 29.5284 3.66270   4
   6   5  -2 32.4118 2.59800   6
  -6   5   2 35.9988 3.86360   3
  -5  -5   2 46.4747 4.03097   3
  -5  -5   2 53.0688 3.81381   2
  -5  -5   2 49.3914 3.00589   4
  -5  -5   2 47.2392 4.32113   5
  -5   5   2 45.7847 3.82938   2
  -5   5   2 44.1122 3.84585   5
   5   5  -2 52.7738 3.09238   6
  -5   5   2 35.7142 3.98035   4
  -5   5   2 50.5879 3.80814   3
   5   5  -2 47.0973 4.26051   3
  -5   5   2 52.6287 4.32377   1
  -4  -5   2 827.008 23.8105   4
   4  -5  -2 795.000 25.5629   5
  -4  -5   2 837.745 25.9829   3
  -4  -5   2 798.376 26.3846   5
  -4  -5   2 844.987 25.2230   2
  -4   5   2 833.353 25.3818   4
   4   5  -2 812.249 26.8970   5
  -4   5   2 801.942 25.5883   1
  -4   5   2 821.613 25.8400   5
   4   5  -2 831.840 23.3502   6
  -4   5   2 855.938 25.6179   2
   4   5  -2 827.473 26.2613   3
  -4   5   2 794.890 25.2152   3
  -3  -5   2 277.962 9.74170   4
  -3  -5   2 287.622 10.8149   2
  -3  -5   2 271.431 11.6665   5
  -3  -5   2 276.021 11.2651   3
   3  -5  -2 282.348 11.2492   5
  -3   5   2 271.413 11.2434   5
  -3   5   2 282.127 10.8887   2
  -3   5   2 288.081 10.7155   4
   3   5  -2 289.357 11.6630   3
   3   5  -2 297.858 12.3952   5
  -3   5   2 273.564 10.8743   3
  -3   5   2 286.814 10.9726   1
   3   5  -2 287.273 8.93440   6
  -2  -5   2 309.441 12.9192   5
  -2  -5   2 327.409 12.1061   2
  -2  -5   2 344.879 11.3328   4
  -2  -5   2 316.444 12.4487   3
   2  -5  -2 332.241 11.9609   2
   2  -5  -2 319.571 12.4713   5
  -2  -5   2 314.579 10.5161   1
   2  -5  -2 351.551 11.9163   4
   2   5  -2 331.693 12.8455   3
  -2   5   2 321.116 11.8489   1
  -2   5   2 323.792 12.6362   5
   2   5  -2 332.341 13.4082   5
   2   5  -2 335.416 12.4452   2
  -2   5   2 329.829 11.7609   4
  -2   5   2 345.778 12.2299   2
   2   5  -2 344.168 9.80459   6
  -2   5   2 342.363 12.4186   3
  -1  -5   2 669.796 19.1987   1
   1  -5  -2 674.028 20.5017   2
   1  -5  -2 629.962 21.1231   5
  -1  -5   2 662.229 20.8340   2
  -1  -5   2 645.747 21.8120   5
  -1  -5   2 671.768 19.9776   4
   1  -5  -2 657.685 19.9802   4
   1  -5  -2 642.448 20.6237   3
  -1   5   2 641.908 21.3932   5
   1   5  -2 649.358 20.9880   2
   1   5  -2 654.513 17.5421   6
  -1   5   2 642.999 20.8726   3
   1   5  -2 632.794 21.3841   3
   1   5  -2 667.963 17.5317   6
   1   5  -2 629.108 21.9170   5
  -1   5   2 628.696 19.8749   4
  -1   5   2 664.336 20.6297   2
  -1   5   2 651.144 20.1040   1
   0  -5   2 90.2831 5.26975   2
   0  -5  -2 104.563 4.77121   4
   0  -5   2 95.4291 5.94303   5
   0  -5  -2 97.4631 5.67443   5
   0  -5  -2 88.6755 5.16601   3
   0  -5  -2 90.9268 4.68557   1
   0  -5  -2 85.4368 4.89362   2
   0  -5   2 95.5116 4.59199   1
   0  -5   2 97.5556 4.94825   4
   0   5   2 93.5659 5.74594   5
   0   5   2 94.5245 4.62417   1
   0   5  -2 90.0242 5.38535   2
   0   5   2 94.8257 4.69259   4
   0   5   2 91.9259 5.13560   2
   0   5  -2 98.4385 5.01557   4
   0   5  -2 81.3100 5.43211   3
   0   5  -2 79.7319 5.67834   5
   0   5  -2 90.7295 4.50247   1
   0   5   2 89.7330 5.33259   3
   1  -5   2 186.690 9.07617   5
  -1  -5  -2 195.669 8.51122   3
   1  -5   2 206.457 8.29754   4
   1  -5   2 196.797 7.91609   1
  -1  -5  -2 202.679 7.46438   4
  -1  -5  -2 207.023 7.55219   1
  -1  -5  -2 201.852 8.11540   2
  -1  -5  -2 197.772 8.93679   5
   1  -5   2 186.714 8.49374   2
  -1   5  -2 198.889 9.02836   3
   1   5   2 199.588 9.21661   5
  -1   5  -2 198.444 7.90613   1
  -1   5  -2 193.652 9.34099   5
   1   5   2 201.346 8.78564   3
   1   5   2 207.924 7.46680   1
   1   5   2 211.282 8.41904   2
   1   5   2 213.702 7.63899   4
  -1   5  -2 186.649 8.11736   4
  -1   5  -2 202.812 8.83467   2
  -2  -5  -2 511.431 18.3856   1
  -2  -5  -2 532.552 18.0756   3
  -2  -5  -2 528.173 17.3613   2
  -2  -5  -2 543.211 18.6704   5
   2  -5   2 548.239 17.7196   1
  -2  -5  -2 583.944 16.5641   4
   2  -5   2 545.842 17.9223   4
  -2   5  -2 554.800 18.5363   2
   2   5   2 576.419 15.1090   6
  -2   5  -2 532.059 19.1002   5
   2   5   2 560.968 15.0888   6
  -2   5  -2 544.863 17.9169   4
  -2   5  -2 543.975 17.6499   1
  -2   5  -2 546.171 18.7117   3
   2   5   2 586.506 18.7204   3
   3  -5   2 15.6389 2.74078   1
   3  -5   2 18.7835 2.77430   4
  -3  -5  -2 18.0033 2.95374   5
  -3  -5  -2 18.0781 2.42575   2
  -3  -5  -2 20.1797 1.75549   4
  -3  -5  -2 14.0542 2.48167   3
  -3   5  -2 16.5498 2.66896   1
   3   5   2 18.4407 1.43689   6
  -3   5  -2 18.3581 3.24680   5
  -3   5  -2 19.4751 3.05368   3
  -3   5  -2 21.0130 2.90708   4
  -3   5  -2 15.5378 2.77351   2
   3   5   2 14.0779 2.70212   3
   4  -5   2 2.44077 1.39303   4
  -4  -5  -2 1.85377 1.50392   5
  -4  -5  -2 2.56419 1.37947   3
  -4  -5  -2 3.37369 1.33984   2
   4  -5   2 2.66455 1.93913   1
  -4   5  -2 2.32206 1.40560   4
  -4   5  -2 1.61300 1.43909   1
   4   5   2 1.12852 1.41155   3
  -4   5  -2 0.92749 1.27477   2
   4   5   2 1.99762 0.86554   6
  -4   5  -2 1.83984 1.40677   5
  -4   5  -2 3.63392 1.60510   3
   5  -5   2 12.9835 2.56084   4
  -5  -5  -2 11.2210 2.34552   3
   5  -5   2 14.8906 2.80803   1
  -5  -5  -2 15.1676 2.82630   5
  -5  -5  -2 10.1989 1.90401   2
  -5   5  -2 10.3032 2.30092   4
  -5   5  -2 11.0841 2.40470   1
  -5   5  -2 9.81409 2.34721   2
  -5   5  -2 13.3414 2.85638   5
  -5   5  -2 6.04966 2.01171   3
  -6  -5  -2 31.0726 2.77858   2
  -6  -5  -2 23.8468 3.52087   5
  -6  -5  -2 34.4966 3.80520   3
   6  -5   2 28.6261 4.00169   1
  -6   5  -2 29.0780 3.89809   1
  -6   5  -2 31.8261 3.97944   4
  -6   5  -2 26.7194 1.17440   6
  -6   5  -2 30.2948 4.09633   5
  -6   5  -2 22.2512 3.38066   3
   6   5   2 27.0032 2.31875   6
  -6   5  -2 28.9160 4.04552   2
  -7  -5  -2 0.33223 0.96962   2
  -7  -5  -2 0.65351 1.29601   3
   7  -5   2 -1.1222 1.18540   1
  -7  -5  -2 0.52521 1.36792   5
   7   5   2 2.03055 1.09455   6
  -7   5  -2 1.29964 0.56663   6
  -7   5  -2 1.82622 1.55595   4
  -7   5  -2 -0.0710 1.22974   1
  -7   5  -2 1.46702 1.55323   2
  -7   5  -2 -0.6026 1.14924   3
  -7   5  -2 2.93459 1.60172   5
  -8  -5  -2 23.6018 3.39572   3
   8  -5   2 17.3741 3.87861   1
  -8  -5  -2 19.0560 3.29196   5
  -8  -5  -2 22.3871 2.88257   2
  -8   5  -2 19.8590 3.46051   4
  -8   5  -2 20.8270 1.66046   6
  -8   5  -2 22.8331 3.65766   2
  -8   5  -2 19.4753 3.11571   3
  -8   5  -2 25.0079 3.93270   1
  -8   5  -2 20.6679 3.61224   5
   8   5   2 22.0795 2.60581   6
  -9  -5  -2 3.89703 1.77995   3
   9  -5   2 -4.2196 1.72957   1
  -9  -5  -2 3.06770 1.52092   2
  -9  -5  -2 3.49781 1.83937   5
  -9   5  -2 0.48516 1.67389   5
  -9   5  -2 0.18169 1.45385   1
   9   5   2 2.41671 1.40937   6
  -9   5  -2 1.51742 1.75122   4
  -9   5  -2 0.38158 1.31812   3
  -9   5  -2 2.15274 0.90851   6
  -9   5  -2 2.13678 1.71080   2
 -10  -5  -2 15.1257 3.17896   5
 -10  -5  -2 19.9565 3.22771   3
  10  -5   2 8.15592 3.59747   1
 -10  -5  -2 13.8286 2.49266   2
  10   5   2 17.2700 2.61376   6
 -10   5  -2 15.7974 2.98177   3
 -10   5  -2 19.3678 3.81296   1
 -10   5  -2 13.4059 3.18028   4
 -10   5  -2 16.8125 2.11910   6
 -10   5  -2 19.1111 3.43532   5
 -10   5  -2 17.0606 3.47602   2
 -11  -5  -2 137.797 7.83401   5
 -11  -5  -2 137.079 7.41860   3
 -11  -5  -2 135.201 6.99841   2
  11  -5   2 130.106 8.71887   1
 -11   5  -2 115.194 7.87472   4
 -11   5  -2 120.606 7.80517   2
 -11   5  -2 110.876 8.32321   5
 -11   5  -2 139.844 8.68255   1
 -11   5  -2 124.310 7.20191   3
  11   5   2 137.272 6.65566   6
 -11   5  -2 121.513 5.68658   6
 -12  -5  -2 7.57773 2.27929   2
 -12  -5  -2 6.45476 2.29331   3
  12  -5   2 5.51172 3.05708   1
 -12  -5  -2 6.20909 2.51377   5
 -12   5  -2 8.73512 1.93474   6
 -12   5  -2 14.2248 3.32337   2
  12   5   2 6.28906 1.96946   6
 -12   5  -2 6.55214 2.81125   1
 -12   5  -2 5.06807 2.72464   4
  13  -5   2 119.827 9.15805   1
 -13  -5  -2 131.910 8.06246   5
 -13  -5  -2 129.437 7.25264   2
 -13  -5  -2 136.721 7.76124   3
 -13   5  -2 131.364 8.77143   4
 -13   5  -2 124.639 8.39423   2
 -13   5  -2 144.060 6.69557   6
  13   5   2 129.130 6.99644   6
 -13   5  -2 116.960 8.63669   1
 -14  -5  -2 64.7840 5.58621   3
  14  -5   2 76.1046 8.21652   1
 -14  -5  -2 72.5341 5.51040   2
  14   5   2 68.5730 5.27518   6
 -14   5  -2 67.4880 7.54432   4
 -14   5  -2 70.7187 7.64912   2
 -14   5  -2 85.8705 7.64555   1
 -14   5  -2 67.1974 4.86543   6
 -15  -5  -2 152.744 8.46659   2
  15  -5   2 144.007 10.0988   1
 -15  -5  -2 162.714 8.90799   3
 -15   5  -2 140.602 9.79081   4
 -15   5  -2 138.655 9.47826   2
 -15   5  -2 148.651 10.2295   1
 -15   5  -2 172.545 8.18141   6
  16  -5   2 13.4739 4.10814   1
 -16  -5  -2 11.0122 3.24346   3
 -16  -5  -2 14.6078 3.38057   2
 -16   5  -2 17.9020 4.30048   2
 -16   5  -2 14.0126 4.10520   1
 -16   5  -2 17.6804 3.17636   6
 -16   5  -2 16.4898 4.34444   4
  17  -5   2 2.81097 2.57659   1
 -17  -5  -2 1.08596 2.24553   3
 -17  -5  -2 0.39993 2.13963   2
 -17   5  -2 -0.9685 2.48624   1
 -17   5  -2 2.06219 2.58045   4
 -17   5  -2 2.90866 2.09935   6
 -17   5  -2 2.36599 2.23255   2
 -16  -6   2 -0.0719 2.14068   2
 -16  -6   2 3.60144 3.01878   3
  16  -6  -2 1.76086 3.31770   1
 -16   6   2 3.07368 2.68134   6
 -16   6   2 2.41173 2.69404   2
 -16   6   2 1.21368 3.13354   1
 -16   6   2 1.48299 3.33855   4
  15  -6  -2 16.0671 4.63240   1
 -15  -6   2 11.8599 3.17531   2
 -15  -6   2 9.67246 3.11116   3
 -15   6   2 9.70608 3.69882   1
 -15   6   2 14.5789 4.31162   4
 -15   6   2 9.02800 2.49050   6
 -15   6   2 7.73044 3.27969   2
 -14  -6   2 26.1425 4.41306   3
  14  -6  -2 30.5943 5.64942   1
 -14  -6   2 20.2032 3.96377   2
 -14   6   2 31.8237 5.65709   1
  14   6  -2 31.5901 4.25073   6
 -14   6   2 26.1130 5.06278   2
 -14   6   2 31.3591 3.65459   6
 -14   6   2 32.2344 5.76662   4
 -13  -6   2 369.129 15.0065   3
  13  -6  -2 374.337 17.2366   1
 -13  -6   2 334.452 14.2294   2
 -13   6   2 353.130 12.5086   6
 -13   6   2 379.390 16.8465   4
 -13   6   2 336.323 15.6342   2
 -13   6   2 338.231 16.5977   1
  13   6  -2 361.614 13.9278   6
  12  -6  -2 31.2678 5.71413   1
 -12  -6   2 33.6277 4.39972   2
 -12  -6   2 42.3234 5.26274   3
 -12   6   2 46.8665 6.37188   4
  12   6  -2 38.5319 4.48778   6
 -12   6   2 33.1200 5.62204   1
 -12   6   2 42.7898 5.87514   2
 -12   6   2 34.9740 3.02452   6
 -11  -6   2 20.2616 3.90146   5
 -11  -6   2 21.0384 3.68013   2
  11  -6  -2 25.6232 5.21095   1
 -11  -6   2 21.0917 3.76464   3
  11   6  -2 23.8391 3.51411   6
 -11   6   2 20.7832 2.37061   6
 -11   6   2 23.0701 4.45056   1
 -11   6   2 28.4501 4.83797   4
 -11   6   2 24.4591 4.46395   2
 -10  -6   2 152.484 7.97941   2
 -10  -6   2 155.321 9.02345   5
  10  -6  -2 142.498 9.39334   1
 -10  -6   2 169.856 8.86331   3
  10   6  -2 157.077 7.52866   6
 -10   6   2 141.893 8.90278   4
 -10   6   2 141.907 9.16609   1
 -10   6   2 155.659 8.96652   2
 -10   6   2 145.243 5.68185   6
  -9  -6   2 64.6789 4.98206   2
   9  -6  -2 59.7843 7.01493   1
  -9  -6   2 66.3677 5.48910   3
  -9  -6   2 64.1055 5.72290   5
  -9   6   2 72.4857 3.12945   6
  -9   6   2 67.8753 5.71118   2
  -9   6   2 68.6167 5.84225   4
   9   6  -2 78.6526 4.86897   6
  -9   6   2 72.3667 6.20317   1
  -8  -6   2 62.1280 4.69666   2
  -8  -6   2 54.3790 4.96698   3
   8  -6  -2 65.4147 6.14362   1
  -8  -6   2 66.8084 5.73111   5
  -8   6   2 55.0555 5.89623   4
  -8   6   2 61.6675 2.34032   6
  -8   6   2 55.1723 6.13246   1
  -8   6   2 63.7459 5.45903   2
  -7  -6   2 23.4181 4.01753   5
   7  -6  -2 25.6609 3.81902   5
  -7  -6   2 21.6247 3.64506   3
   7  -6  -2 17.6518 3.80648   1
  -7  -6   2 26.7288 3.52455   2
  -7   6   2 22.5256 3.77315   4
  -7   6   2 24.6329 3.80007   5
  -7   6   2 30.0189 4.41952   1
  -7   6   2 20.2022 3.68189   2
  -7   6   2 27.8826 3.86144   3
   7   6  -2 28.4041 3.15903   6
   7   6  -2 33.1028 4.63540   3
   6  -6  -2 52.2612 5.89574   1
  -6  -6   2 70.5952 5.74393   5
   6  -6  -2 53.9862 4.71459   5
  -6  -6   2 71.4015 4.85697   2
  -6  -6   2 64.9843 5.09274   3
  -6   6   2 67.1216 5.32755   5
   6   6  -2 62.8520 3.87656   6
  -6   6   2 60.8365 4.92102   4
   6   6  -2 60.6491 5.36599   3
  -6   6   2 62.3296 4.77927   3
  -6   6   2 60.0418 4.95741   2
  -6   6   2 67.5530 5.37262   1
   5  -6  -2 7.82865 2.63411   1
  -5  -6   2 5.84480 2.23523   3
  -5  -6   2 4.78674 1.39882   4
  -5  -6   2 6.03139 1.88139   2
  -5  -6   2 9.93283 2.65579   5
   5  -6  -2 7.72941 2.33395   5
  -5   6   2 5.34769 1.97620   3
  -5   6   2 5.82288 2.22077   5
  -5   6   2 6.58561 2.20818   2
   5   6  -2 8.94251 2.63680   3
  -5   6   2 11.4208 2.73233   4
  -5   6   2 8.43157 2.28041   1
   5   6  -2 9.79857 1.76027   6
   4  -6  -2 7.14541 2.71533   1
   4  -6  -2 13.7899 2.90986   5
  -4  -6   2 13.6005 2.09290   4
  -4  -6   2 11.5233 2.49218   2
   4  -6  -2 12.8794 2.67570   4
  -4  -6   2 10.9725 2.62093   3
  -4  -6   2 14.3139 3.11977   5
   4   6  -2 15.9971 3.27741   3
   4   6  -2 14.9662 1.95438   6
  -4   6   2 10.8278 2.56463   2
  -4   6   2 16.9873 2.96219   4
  -4   6   2 7.90216 2.13123   1
  -4   6   2 11.6989 2.67534   3
  -4   6   2 13.4739 2.91474   5
   3  -6  -2 53.7217 4.86393   1
  -3  -6   2 69.0404 4.12527   4
   3  -6  -2 58.1660 4.90235   5
   3  -6  -2 71.6724 4.79024   4
  -3  -6   2 78.7031 5.92824   5
   3  -6  -2 65.3696 4.71244   2
  -3  -6   2 72.5322 4.94595   2
  -3  -6   2 76.6805 5.50650   3
  -3   6   2 59.5146 4.66699   2
  -3   6   2 69.3262 4.73183   4
  -3   6   2 73.6112 5.48949   5
   3   6  -2 79.7267 6.24854   5
   3   6  -2 69.7126 5.57011   3
   3   6  -2 67.7852 3.37717   6
  -3   6   2 66.0297 5.04352   3
  -3   6   2 71.2505 4.88729   1
  -2  -6   2 214.505 9.50326   2
   2  -6  -2 205.119 9.29083   1
   2  -6  -2 212.857 9.50603   3
   2  -6  -2 205.494 9.23717   2
   2  -6  -2 227.118 10.2245   5
  -2  -6   2 219.304 10.1417   3
   2  -6  -2 217.071 9.14884   4
  -2  -6   2 221.766 8.63708   4
  -2  -6   2 201.441 10.3722   5
  -2   6   2 217.236 10.3050   5
  -2   6   2 212.370 9.01898   4
   2   6  -2 218.967 10.9644   5
  -2   6   2 205.054 9.03476   1
  -2   6   2 226.015 10.0033   3
   2   6  -2 216.336 7.05197   6
   2   6  -2 226.108 10.5476   3
  -2   6   2 217.610 9.56379   2
  -1  -6   2 12.6362 2.69476   3
  -1  -6   2 11.2521 2.53496   2
   1  -6  -2 8.48705 2.24225   3
   1  -6  -2 6.24155 2.17095   1
  -1  -6   2 10.9104 2.13240   4
   1  -6  -2 9.53950 2.17033   4
   1  -6  -2 11.2366 2.76111   5
  -1  -6   2 11.8327 2.97401   5
   1  -6  -2 9.19460 2.24139   2
   1   6  -2 11.8537 3.13826   5
   1   6  -2 15.0035 2.96006   2
  -1   6   2 8.91029 2.32911   3
  -1   6   2 9.22806 2.34197   2
   1   6  -2 8.84080 1.05480   6
   1   6  -2 9.92313 2.74083   3
  -1   6   2 8.07527 1.83664   1
  -1   6   2 11.7832 2.90098   5
  -1   6   2 9.41273 2.12118   4
   0  -6  -2 16.1704 2.94563   3
   0  -6   2 18.5199 3.54021   5
   0  -6   2 23.2478 3.40185   2
   0  -6   2 16.5167 2.45766   1
   0  -6  -2 19.1456 2.63973   4
   0  -6  -2 17.5872 2.79700   2
   0  -6   2 19.8462 2.77920   4
   0  -6  -2 13.8014 2.66947   1
   0  -6  -2 14.9641 3.05458   5
   0   6   2 15.5324 3.22584   5
   0   6  -2 24.8854 3.63713   2
   0   6  -2 22.4004 3.77678   3
   0   6   2 20.2992 2.68562   4
   0   6   2 15.8134 2.78832   2
   0   6   2 19.8482 3.30513   3
   0   6  -2 12.1402 3.07480   5
  -1  -6  -2 762.288 23.9741   2
   1  -6   2 786.774 24.1091   4
   1  -6   2 746.737 25.7254   5
   1  -6   2 741.261 24.6259   2
  -1  -6  -2 732.862 25.1715   5
   1  -6   2 804.719 23.6991   1
  -1  -6  -2 770.795 24.7710   3
  -1  -6  -2 781.126 22.9914   4
  -1   6  -2 745.956 24.0013   4
  -1   6  -2 769.453 25.0331   2
   1   6   2 772.668 25.1041   3
   1   6   2 757.831 25.7710   5
  -1   6  -2 747.470 23.4224   1
   1   6   2 800.837 24.5240   2
  -1   6  -2 791.845 26.3344   5
  -1   6  -2 748.201 25.3783   3
   2  -6   2 2.51561 1.63352   2
  -2  -6  -2 4.53037 1.92702   3
   2  -6   2 1.52340 1.64655   5
  -2  -6  -2 4.01714 2.01271   5
   2  -6   2 5.33024 1.78725   4
  -2  -6  -2 1.42922 1.28043   2
  -2   6  -2 2.48045 1.47577   4
  -2   6  -2 3.23304 1.46054   1
  -2   6  -2 1.93431 1.97119   5
  -2   6  -2 5.43380 1.95474   2
   2   6   2 -0.0552 1.45451   3
  -2   6  -2 2.02386 1.80838   3
   2   6   2 2.81555 0.73866   6
  -3  -6  -2 4.13713 2.06443   5
  -3  -6  -2 1.32775 1.52605   3
  -3  -6  -2 0.63602 1.09866   2
   3  -6   2 0.91685 1.38277   4
   3  -6   2 0.96879 1.39503   2
   3  -6   2 1.30005 1.80727   5
   3  -6   2 -2.8036 1.46757   1
  -3   6  -2 2.55490 1.56980   3
  -3   6  -2 1.42039 1.35592   2
  -3   6  -2 1.99240 1.21153   1
   3   6   2 1.85484 0.85715   6
   3   6   2 2.36387 1.78736   3
  -3   6  -2 3.23724 1.66192   4
  -3   6  -2 1.79508 1.64008   5
   4  -6   2 68.6580 5.09082   4
   4  -6   2 72.7986 5.33488   1
  -4  -6  -2 71.7044 5.60449   5
  -4  -6  -2 82.4153 5.57348   3
  -4  -6  -2 78.6695 4.76813   2
  -4   6  -2 72.4361 5.47679   2
  -4   6  -2 69.2652 5.73415   5
  -4   6  -2 80.2866 5.27186   1
  -4   6  -2 67.8123 5.38820   3
   4   6   2 75.9574 5.65026   3
   4   6   2 74.4555 3.64324   6
  -4   6  -2 71.1581 5.12475   4
   5  -6   2 -3.0644 1.09831   1
  -5  -6  -2 0.12146 1.00497   2
  -5  -6  -2 0.82307 1.53158   5
   5  -6   2 0.19291 1.34277   4
  -5  -6  -2 -0.1070 0.97494   3
  -5   6  -2 0.44860 1.45556   3
   5   6   2 -0.8119 0.68976   6
  -5   6  -2 -0.7507 1.27643   5
  -5   6  -2 -0.6754 1.06836   1
  -5   6  -2 -1.0731 1.11869   4
  -5   6  -2 1.70260 1.56431   2
  -6  -6  -2 142.164 6.74559   2
  -6  -6  -2 140.544 7.97509   5
  -6  -6  -2 141.695 7.61979   3
   6  -6   2 124.922 7.43153   4
   6  -6   2 135.138 7.82735   1
  -6   6  -2 126.355 7.53471   3
   6   6   2 131.994 5.76673   6
  -6   6  -2 128.113 7.69037   2
  -6   6  -2 128.050 8.03067   5
  -6   6  -2 123.487 3.68113   6
  -6   6  -2 125.631 7.39392   1
  -6   6  -2 121.494 7.35833   4
  -7  -6  -2 36.4227 4.75839   5
   7  -6   2 29.5902 4.60769   1
  -7  -6  -2 28.7734 3.47491   2
   7  -6   2 31.1615 4.34106   4
  -7  -6  -2 33.2084 4.22119   3
  -7   6  -2 30.8082 1.64634   6
  -7   6  -2 30.4590 4.41959   2
  -7   6  -2 35.6850 4.64524   3
   7   6   2 35.6173 2.93902   6
  -7   6  -2 35.2432 4.81392   5
  -7   6  -2 30.1328 4.36827   4
  -7   6  -2 38.3328 4.94392   1
  -8  -6  -2 1.90224 1.84616   3
   8  -6   2 -7.1657 1.95558   1
  -8  -6  -2 0.30728 1.48716   2
  -8  -6  -2 -0.4107 1.53771   5
  -8   6  -2 1.63403 1.96010   2
  -8   6  -2 2.47779 1.72970   5
  -8   6  -2 2.27958 1.98373   4
   8   6   2 2.11163 1.28733   6
  -8   6  -2 2.10237 1.95033   1
  -8   6  -2 -0.7728 0.57948   6
  -8   6  -2 3.10055 1.93963   3
   9  -6   2 142.067 8.74104   1
  -9  -6  -2 135.770 7.72564   3
  -9  -6  -2 143.094 8.30814   5
  -9  -6  -2 122.726 6.81322   2
   9   6   2 128.041 6.34479   6
  -9   6  -2 124.131 8.07181   4
  -9   6  -2 128.857 7.74043   3
  -9   6  -2 131.131 8.20577   5
  -9   6  -2 115.263 7.86820   2
  -9   6  -2 126.101 5.04311   6
  -9   6  -2 114.925 7.92005   1
 -10  -6  -2 342.738 13.1127   2
  10  -6   2 310.327 14.9004   1
 -10  -6  -2 382.056 14.4704   3
 -10  -6  -2 358.431 14.7593   5
 -10   6  -2 314.011 14.6344   2
  10   6   2 339.473 12.5348   6
 -10   6  -2 342.192 15.2326   1
 -10   6  -2 345.535 15.0165   4
 -10   6  -2 318.969 13.9319   3
 -11  -6  -2 321.829 13.7837   5
  11  -6   2 267.162 13.9361   1
 -11  -6  -2 285.040 11.9751   2
 -11  -6  -2 300.105 12.9321   3
 -11   6  -2 290.526 14.1671   1
 -11   6  -2 298.405 14.0129   4
 -11   6  -2 309.447 10.4927   6
  11   6   2 323.096 11.9140   6
 -11   6  -2 263.782 13.4403   2
 -12  -6  -2 55.3811 5.67238   2
  12  -6   2 40.3274 6.17408   1
 -12  -6  -2 51.9253 5.65843   3
 -12   6  -2 57.3509 6.85360   4
 -12   6  -2 56.5791 6.77607   2
  12   6   2 58.8450 4.61881   6
 -12   6  -2 41.3778 6.12473   1
 -12   6  -2 53.0059 3.78796   6
 -13  -6  -2 13.9311 3.38904   3
  13  -6   2 10.7189 3.59618   1
 -13  -6  -2 11.8095 2.89893   2
 -13   6  -2 8.36981 2.19006   6
  13   6   2 9.42419 2.55285   6
 -13   6  -2 8.46009 3.40366   2
 -13   6  -2 10.0507 3.63290   1
 -13   6  -2 12.4356 3.75138   4
 -14  -6  -2 7.37786 2.58260   2
 -14  -6  -2 8.51184 3.08879   3
  14  -6   2 13.0154 3.66658   1
 -14   6  -2 13.6868 3.73803   1
  14   6   2 5.51103 2.35497   6
 -14   6  -2 4.07683 2.79971   4
 -14   6  -2 5.59773 2.77730   2
  15  -6   2 9.64490 3.64751   1
 -15  -6  -2 2.23677 2.37324   2
 -15  -6  -2 4.88072 2.96440   3
 -15   6  -2 7.56859 2.23231   6
 -15   6  -2 7.65833 3.25342   2
 -15   6  -2 2.25073 2.60530   4
 -15   6  -2 21.3172 4.77850   1
 -16  -6  -2 31.4278 5.10698   3
 -16  -6  -2 26.7671 4.42203   2
 -16   6  -2 25.9579 5.36607   2
 -14  -7   2 67.1496 5.99375   2
  14  -7  -2 58.5224 8.01731   1
 -14  -7   2 71.0210 7.46720   3
 -14   7   2 49.6166 7.15599   4
 -14   7   2 54.6595 7.15201   2
 -14   7   2 63.7257 8.06433   1
  14   7  -2 62.3611 6.20120   6
 -14   7   2 58.8062 4.51692   6
 -13  -7   2 33.0746 5.10728   3
 -13  -7   2 32.7595 4.84435   2
  13  -7  -2 31.7567 5.64852   1
 -13   7   2 31.8068 5.86090   1
 -13   7   2 20.2669 4.76969   4
  13   7  -2 26.0274 4.16130   6
 -13   7   2 24.7841 3.10683   6
 -13   7   2 21.7851 4.72710   2
 -12  -7   2 12.3136 3.40785   3
  12  -7  -2 11.9437 3.86371   1
 -12  -7   2 6.90612 2.81188   2
 -12   7   2 11.9701 2.15991   6
 -12   7   2 19.2628 4.74196   1
  12   7  -2 10.0253 2.81899   6
 -12   7   2 10.9630 3.77165   2
 -12   7   2 10.6308 3.83199   4
 -11  -7   2 8.40629 3.03322   3
 -11  -7   2 6.43928 2.53578   2
  11  -7  -2 12.5712 3.68422   1
 -11   7   2 9.14373 3.66518   1
 -11   7   2 9.94869 3.40059   2
 -11   7   2 7.08216 3.13870   4
  11   7  -2 9.13933 2.60650   6
 -11   7   2 9.34412 1.78240   6
 -10  -7   2 1.04661 1.90978   2
 -10  -7   2 -1.2151 1.70821   3
  10  -7  -2 0.72776 1.98731   1
  10   7  -2 3.86148 1.86596   6
 -10   7   2 2.46136 1.01354   6
 -10   7   2 1.82151 2.04401   2
 -10   7   2 6.61148 2.83301   4
 -10   7   2 3.69547 2.80531   1
   9  -7  -2 36.5457 5.73843   1
  -9  -7   2 49.4818 5.35616   2
  -9  -7   2 44.9586 5.58178   3
   9   7  -2 50.7849 4.35719   6
  -9   7   2 53.2511 6.40096   4
  -9   7   2 47.9839 2.46084   6
  -9   7   2 55.1909 6.56480   2
  -9   7   2 59.4339 6.90748   1
  -8  -7   2 46.1804 5.01622   2
  -8  -7   2 33.9157 4.91326   3
   8  -7  -2 41.9257 5.80171   1
  -8  -7   2 46.7017 6.02612   5
  -8   7   2 40.0352 5.62162   1
  -8   7   2 38.9444 5.50204   2
  -8   7   2 45.3170 5.78670   4
  -7  -7   2 9.41983 3.06585   5
   7  -7  -2 12.6189 3.31017   1
   7  -7  -2 16.4754 3.40811   4
  -7  -7   2 6.87895 2.68733   3
  -7  -7   2 8.65160 2.47240   2
  -7   7   2 10.7501 2.98430   2
  -7   7   2 15.1391 3.39882   4
   7   7  -2 10.0210 2.11982   6
  -7   7   2 15.7640 3.48570   1
  -6  -7   2 443.638 16.4076   2
  -6  -7   2 439.105 17.4865   3
   6  -7  -2 386.563 16.8166   5
   6  -7  -2 430.046 16.9487   4
   6  -7  -2 437.674 17.5665   1
  -6  -7   2 466.461 18.4973   5
   6   7  -2 495.813 18.7556   3
  -6   7   2 452.525 17.1501   4
  -6   7   2 454.187 17.4254   1
   6   7  -2 434.449 14.7520   6
  -6   7   2 444.527 16.9203   3
  -6   7   2 406.784 16.9361   2
   5  -7  -2 37.2382 4.66358   4
  -5  -7   2 52.0957 4.51381   2
   5  -7  -2 45.8396 5.58296   1
  -5  -7   2 61.7122 5.77723   5
  -5  -7   2 53.1992 5.93991   3
   5  -7  -2 44.0135 5.31632   5
   5  -7  -2 40.6079 4.86366   2
  -5   7   2 44.7912 5.16739   4
  -5   7   2 47.9815 5.36388   1
   5   7  -2 44.9084 3.36021   6
  -5   7   2 39.6277 4.96136   3
  -5   7   2 47.6979 5.79493   5
  -5   7   2 47.9164 5.57914   2
   5   7  -2 40.2248 5.38622   3
   4  -7  -2 38.2608 5.14503   1
   4  -7  -2 39.9636 4.79338   3
  -4  -7   2 40.7885 4.68502   2
   4  -7  -2 38.9755 5.02715   5
  -4  -7   2 44.2946 5.52071   3
   4  -7  -2 31.9101 4.12832   4
   4  -7  -2 46.2428 5.05444   2
  -4  -7   2 38.1517 5.31264   5
  -4   7   2 41.4167 5.32843   5
  -4   7   2 40.7126 5.05733   3
  -4   7   2 33.9554 4.61010   2
  -4   7   2 50.2316 5.29136   1
   4   7  -2 44.4675 5.77171   3
   4   7  -2 39.7825 3.03080   6
  -4   7   2 41.0146 4.72784   4
  -3  -7   2 164.170 8.27711   2
  -3  -7   2 150.227 9.23356   5
   3  -7  -2 143.265 8.00901   3
   3  -7  -2 157.490 8.22817   1
  -3  -7   2 139.692 8.46674   3
   3  -7  -2 145.892 8.50736   5
   3  -7  -2 140.098 7.77617   2
   3  -7  -2 147.289 7.80214   4
  -3   7   2 165.039 8.54649   2
  -3   7   2 154.381 7.88545   1
   3   7  -2 160.308 9.90911   5
  -3   7   2 141.533 8.25506   3
   3   7  -2 146.728 5.96094   6
  -3   7   2 146.284 8.96493   5
   3   7  -2 148.128 8.97644   3
  -3   7   2 143.337 7.74891   4
  -2  -7   2 21.2674 4.15686   5
  -2  -7   2 13.1007 2.96175   2
  -2  -7   2 13.0970 3.22633   3
  -2  -7   2 19.7749 2.84802   4
   2  -7  -2 17.3004 3.08324   2
   2  -7  -2 13.3486 3.02845   5
   2  -7  -2 14.8575 3.15513   3
   2  -7  -2 16.8182 2.91115   4
   2   7  -2 9.26948 2.97581   3
   2   7  -2 14.4360 3.93137   5
  -2   7   2 19.5025 3.24539   4
  -2   7   2 13.6473 3.16445   2
  -2   7   2 12.7570 3.32038   5
  -2   7   2 18.6005 3.58151   3
   2   7  -2 16.3274 1.87325   6
   1  -7  -2 8.70294 2.11315   4
  -1  -7   2 8.32523 2.88536   5
   1  -7  -2 10.8767 2.65244   3
  -1  -7   2 2.65697 2.16005   3
  -1  -7   2 5.42111 1.71487   4
   1  -7  -2 7.75727 2.14182   2
  -1  -7   2 10.5044 2.58721   2
   1  -7  -2 5.90586 2.29384   5
  -1   7   2 5.18333 2.47339   5
  -1   7   2 3.96822 2.22306   3
   1   7  -2 7.93139 1.24666   6
  -1   7   2 6.53737 2.28064   2
   1   7  -2 6.23067 2.63368   3
   1   7  -2 7.26844 2.82551   5
   1   7  -2 6.37309 2.39333   2
  -1   7   2 8.04180 3.09609   4
   0  -7  -2 74.5289 5.98519   5
   0  -7   2 68.0812 6.05004   5
   0  -7  -2 72.0411 5.54620   3
   0  -7   2 72.7364 5.48841   2
   0  -7   2 75.9181 4.98359   4
   0  -7   2 85.0265 6.25987   3
   0  -7  -2 69.7772 5.05204   2
   0   7  -2 71.0859 2.84987   6
   0   7  -2 64.7538 6.32270   5
   0   7   2 72.2610 5.83764   3
   0   7   2 82.8176 5.80611   2
   0   7  -2 75.0022 5.81369   2
   0   7  -2 74.5299 6.23033   3
   0   7   2 91.4185 6.85628   5
   1  -7   2 56.7975 5.20748   3
  -1  -7  -2 60.9635 5.13981   3
   1  -7   2 54.9025 6.41298   5
  -1  -7  -2 66.4468 4.84387   2
  -1  -7  -2 53.3034 5.09691   5
   1  -7   2 69.6622 4.94377   4
   1  -7   2 51.7900 5.54949   2
  -1   7  -2 45.4196 6.06738   5
   1   7   2 59.5516 6.20269   3
   1   7   2 59.2004 2.37472   6
  -1   7  -2 56.0592 6.10931   2
  -1   7  -2 44.5210 5.58106   3
   2  -7   2 19.0520 3.39635   2
  -2  -7  -2 16.0340 3.28783   3
  -2  -7  -2 29.4301 4.53235   5
   2  -7   2 23.4445 4.11003   5
   2  -7   2 25.9819 3.72802   4
  -2  -7  -2 22.2746 3.30985   2
  -2   7  -2 20.9690 3.39694   4
   2   7   2 20.3085 1.74003   6
  -2   7  -2 20.0720 4.08337   5
  -2   7  -2 20.3858 3.68606   2
  -2   7  -2 17.7926 3.73307   3
   2   7   2 21.8188 3.90239   3
  -3  -7  -2 44.1544 5.50837   5
   3  -7   2 35.6027 4.43328   4
   3  -7   2 30.9244 4.44992   2
  -3  -7  -2 49.1675 5.42745   3
   3  -7   2 26.5690 3.97809   1
  -3  -7  -2 47.2677 3.95696   2
   3  -7   2 38.1733 5.20912   5
  -3   7  -2 33.8378 4.41121   4
   3   7   2 38.7091 5.26709   3
   3   7   2 38.6962 2.57812   6
  -3   7  -2 41.0145 3.84975   1
  -3   7  -2 26.9539 4.99429   5
  -3   7  -2 35.9135 4.92465   3
  -3   7  -2 29.4722 4.40351   2
  -4  -7  -2 88.8790 6.86083   5
   4  -7   2 94.3069 6.43113   4
   4  -7   2 96.0176 6.63961   2
  -4  -7  -2 91.1998 6.53961   3
  -4  -7  -2 100.943 6.00085   2
   4  -7   2 80.9924 5.99234   1
   4  -7   2 89.8957 6.87706   5
  -4   7  -2 100.948 6.38240   1
  -4   7  -2 87.8735 6.61681   2
   4   7   2 96.9822 7.08789   3
  -4   7  -2 93.3705 7.26882   5
  -4   7  -2 85.6867 6.72170   3
   4   7   2 102.883 4.66709   6
  -4   7  -2 100.647 6.72187   4
  -5  -7  -2 6.03597 2.56015   5
  -5  -7  -2 2.39644 1.92396   3
  -5  -7  -2 4.83910 1.77272   2
   5  -7   2 2.49079 1.90067   4
   5  -7   2 -1.3244 1.87374   1
   5  -7   2 4.58914 2.40965   5
  -5   7  -2 4.19314 2.17376   4
  -5   7  -2 3.06935 2.19987   2
  -5   7  -2 2.62487 2.11425   3
  -5   7  -2 7.23675 2.35186   1
  -5   7  -2 5.42427 2.40112   5
  -6  -7  -2 25.1124 4.29645   5
  -6  -7  -2 20.5716 3.75450   3
  -6  -7  -2 33.8961 4.04681   2
   6  -7   2 37.3570 4.98379   4
   6  -7   2 24.9117 4.56198   1
   6  -7   2 28.7388 4.58923   5
   6   7   2 29.7924 3.18714   6
  -6   7  -2 29.4663 4.36954   1
  -6   7  -2 31.9000 5.11663   5
  -6   7  -2 32.9438 4.90126   2
  -6   7  -2 32.0038 4.72625   3
  -6   7  -2 34.7865 4.76785   4
  -7  -7  -2 10.7706 2.61191   2
  -7  -7  -2 6.03309 2.38469   3
   7  -7   2 7.06712 2.61217   4
   7  -7   2 9.39364 2.87044   1
  -7  -7  -2 7.70292 2.68894   5
  -7   7  -2 6.81877 2.61025   4
  -7   7  -2 8.97752 3.15732   5
  -7   7  -2 6.83716 0.98287   6
  -7   7  -2 5.07517 2.36925   1
  -7   7  -2 6.20681 2.51128   3
  -7   7  -2 8.12578 2.89323   2
   7   7   2 9.10460 2.07931   6
   8  -7   2 -1.2553 1.26437   4
  -8  -7  -2 -0.5563 1.78346   5
  -8  -7  -2 -0.3323 1.58957   2
  -8  -7  -2 1.32459 1.76944   3
   8  -7   2 -2.4659 1.70537   1
  -8   7  -2 2.89293 2.14405   5
  -8   7  -2 1.94793 2.23910   2
   8   7   2 2.17562 1.36868   6
  -8   7  -2 0.57315 1.76698   3
  -8   7  -2 0.35234 2.03638   1
  -8   7  -2 -1.3374 2.07183   4
  -8   7  -2 0.82676 0.76367   6
  -9  -7  -2 1.35323 1.80197   2
   9  -7   2 -0.1721 2.00155   4
   9  -7   2 -3.3505 2.16302   1
  -9  -7  -2 1.85156 2.00411   3
  -9   7  -2 1.33847 2.07027   1
   9   7   2 0.96754 1.49721   6
  -9   7  -2 -0.0748 0.80058   6
  -9   7  -2 0.27801 2.07397   3
  -9   7  -2 1.07520 2.29470   4
  -9   7  -2 1.79359 2.34693   2
  10  -7   2 4.01025 2.56003   1
 -10  -7  -2 5.32299 2.53491   3
 -10  -7  -2 6.40701 2.39686   2
  10  -7   2 1.28561 2.06218   4
 -10   7  -2 6.57967 2.93776   2
 -10   7  -2 2.29629 1.20472   6
  10   7   2 3.95963 1.94215   6
 -10   7  -2 3.34672 2.53814   4
 -10   7  -2 4.41145 2.83620   1
  11  -7   2 133.221 9.29276   1
 -11  -7  -2 139.804 7.73074   2
  11  -7   2 118.706 8.81375   4
 -11  -7  -2 127.244 8.28183   3
 -11   7  -2 128.469 9.13184   2
 -11   7  -2 128.437 9.21415   1
 -11   7  -2 124.120 9.01378   4
  11   7   2 131.693 7.18935   6
 -11   7  -2 128.017 5.84526   6
  12  -7   2 71.8077 8.12129   4
 -12  -7  -2 80.1235 6.03501   2
  12  -7   2 86.7770 7.70215   1
 -12  -7  -2 90.9211 7.04364   3
  12   7   2 88.8497 5.96156   6
 -12   7  -2 87.7628 9.02548   4
 -12   7  -2 74.8888 4.74161   6
 -12   7  -2 87.9256 7.76610   1
 -12   7  -2 75.4558 8.51441   2
  13  -7   2 69.0061 8.23290   4
  13  -7   2 75.2006 8.56166   1
 -13  -7  -2 83.3250 6.93295   3
 -13  -7  -2 70.4317 5.87417   2
 -13   7  -2 79.7265 8.69534   4
  13   7   2 83.2210 5.97863   6
 -13   7  -2 86.3106 7.92058   1
 -13   7  -2 78.6971 4.97495   6
 -13   7  -2 65.7216 8.05431   2
 -14  -7  -2 37.1980 5.13639   2
  14  -7   2 28.3614 5.86829   1
 -14  -7  -2 41.8090 5.84826   3
  14  -7   2 35.0113 6.31127   4
 -14   7  -2 36.1031 4.17494   6
 -14   7  -2 32.3947 6.19978   4
 -14   7  -2 32.5337 5.93114   2
  14   7   2 32.3661 4.57768   6
 -14   7  -2 46.9764 7.25529   1
 -12  -8   2 -1.4538 1.88904   2
 -12  -8   2 -1.1781 2.32823   3
  12  -8  -2 1.88619 2.95688   4
  12  -8  -2 2.50709 2.64907   1
  12   8  -2 1.74242 2.26908   6
 -12   8   2 3.46094 3.12835   1
 -12   8   2 1.00652 2.64574   4
 -12   8   2 1.42582 1.24129   6
 -11  -8   2 19.4837 4.52608   3
 -11  -8   2 18.0658 3.71997   2
  11  -8  -2 20.6364 4.78574   4
  11  -8  -2 21.4884 4.96106   1
 -11   8   2 25.3581 5.23963   1
 -11   8   2 18.3216 2.28385   6
  11   8  -2 27.6192 4.18875   6
 -11   8   2 26.8911 5.29155   4
  10  -8  -2 0.41855 2.60047   4
 -10  -8   2 1.78847 2.51973   3
 -10  -8   2 5.38078 2.52510   2
  10  -8  -2 5.88442 2.92244   1
 -10   8   2 2.33974 2.65199   1
 -10   8   2 0.68189 2.36709   2
 -10   8   2 0.48548 2.39423   4
 -10   8   2 2.32195 1.15444   6
  10   8  -2 4.65683 2.24622   6
   9  -8  -2 8.42390 3.19266   1
  -9  -8   2 19.4591 4.25228   3
  -9  -8   2 21.2496 3.94801   2
   9  -8  -2 13.0787 3.73645   4
  -9   8   2 11.3522 3.59428   2
   9   8  -2 12.7210 2.88746   6
  -9   8   2 10.5872 3.54787   4
  -9   8   2 8.35994 3.30319   1
  -8  -8   2 12.7420 3.63143   3
  -8  -8   2 14.1285 3.23751   2
   8  -8  -2 11.2657 3.39322   1
   8  -8  -2 17.2363 4.06521   4
  -8   8   2 8.59221 3.14333   2
   8   8  -2 9.24330 2.57740   6
  -8   8   2 10.8867 3.59624   1
  -8   8   2 13.2711 3.49829   4
  -7  -8   2 80.5902 6.93996   3
   7  -8  -2 80.9255 6.83660   1
  -7  -8   2 88.2861 6.29608   2
   7  -8  -2 76.4921 6.44219   2
   7  -8  -2 74.4188 6.39625   4
  -7   8   2 75.6977 6.47388   4
  -7   8   2 72.1904 7.72338   2
  -7   8   2 76.1679 6.66575   1
  -6  -8   2 -0.7107 1.94776   3
   6  -8  -2 2.80725 2.08481   4
   6  -8  -2 1.38148 1.89200   2
  -6  -8   2 1.22217 1.64391   2
   6  -8  -2 3.80418 2.29661   1
  -6   8   2 2.64593 2.14766   1
  -6   8   2 2.38745 2.08504   4
  -6   8   2 1.05799 2.28288   2
   6   8  -2 3.70299 2.71992   3
   6   8  -2 0.25336 1.48985   6
   5  -8  -2 79.3836 6.28071   2
   5  -8  -2 69.1565 5.85086   3
  -5  -8   2 69.0108 5.83600   2
   5  -8  -2 75.0053 6.01720   4
  -5  -8   2 68.6036 7.42070   3
   5  -8  -2 76.3462 6.22344   1
  -5   8   2 72.8442 6.46294   2
   5   8  -2 73.2672 4.66021   6
  -5   8   2 72.2294 6.08755   4
   5   8  -2 77.1975 6.85423   3
   4  -8  -2 1.94154 1.84399   3
   4  -8  -2 -0.5845 1.69953   4
   4  -8  -2 0.49460 1.83855   5
  -4  -8   2 -0.5740 1.36675   2
   4  -8  -2 2.57554 1.72306   2
  -4  -8   2 1.92059 2.18642   5
  -4  -8   2 -2.0910 1.66547   3
  -4   8   2 0.92247 2.21503   5
   4   8  -2 2.24257 2.51398   3
   4   8  -2 0.97317 1.24787   6
  -4   8   2 0.03892 1.63963   2
  -4   8   2 0.08042 2.17126   4
  -4   8   2 4.07590 2.34981   3
   3  -8  -2 37.8876 4.85734   2
   3  -8  -2 32.1767 4.76087   3
  -3  -8   2 41.0992 5.74797   3
  -3  -8   2 35.3881 5.67583   5
   3  -8  -2 45.5824 5.74546   5
  -3  -8   2 36.3728 4.95312   2
  -3   8   2 43.5422 5.68185   2
   3   8  -2 36.0966 5.77276   3
  -3   8   2 42.5974 5.93634   5
   3   8  -2 36.0517 3.01822   6
  -3   8   2 40.0360 5.40467   3
   2  -8  -2 32.6710 4.57802   2
  -2  -8   2 34.4565 4.75953   2
  -2  -8   2 37.5171 5.36200   3
  -2  -8   2 34.1967 5.41730   5
   2  -8  -2 32.5963 4.84269   3
   2  -8  -2 38.0674 5.43100   5
   2   8  -2 36.8756 2.75175   6
  -2   8   2 40.2419 5.39225   2
  -2   8   2 30.1416 5.18158   5
   2   8  -2 23.5945 4.64019   3
  -2   8   2 39.6819 5.42495   3
   2   8  -2 35.1822 5.86935   5
   1  -8  -2 24.3465 3.96363   2
  -1  -8   2 16.2301 3.94709   5
   1  -8  -2 19.8683 4.20859   5
   1  -8  -2 22.6062 3.86583   3
  -1  -8   2 11.3808 3.05985   2
  -1  -8   2 15.9881 3.61292   3
   1   8  -2 20.4074 4.69542   5
  -1   8   2 28.8214 4.50811   2
   1   8  -2 20.2184 2.10058   6
   1   8  -2 21.8474 4.27854   3
  -1   8   2 16.9981 3.80107   3
   0  -8  -2 43.5778 5.46823   3
   0  -8  -2 41.9573 5.05067   2
   0  -8  -2 49.8365 6.23526   5
   0  -8   2 44.0401 5.42426   2
   0  -8   2 43.1325 5.69327   3
   0  -8   2 46.6855 6.23070   5
   0   8   2 43.1871 5.77032   3
   0   8  -2 38.9367 5.86015   3
   0   8  -2 40.2142 5.51834   2
   0   8  -2 45.2561 6.61122   5
   0   8   2 47.8754 2.52553   6
   0   8  -2 44.6601 2.52323   6
   1  -8   2 7.89038 2.74182   3
  -1  -8  -2 7.40309 2.48937   2
   1  -8   2 4.54822 2.23745   2
   1  -8   2 9.55243 2.54875   4
  -1  -8  -2 9.00412 2.82502   3
  -1  -8  -2 7.00984 2.72970   5
   1  -8   2 10.4970 3.17745   5
   1   8   2 6.18220 2.77574   3
  -1   8  -2 7.81234 2.90323   2
  -1   8  -2 10.9274 1.19846   6
   1   8   2 11.1617 1.42130   6
  -1   8  -2 7.59853 3.05314   3
  -1   8  -2 6.70524 3.13489   5
  -2  -8  -2 55.3408 6.73676   5
  -2  -8  -2 46.5069 5.06267   2
  -2  -8  -2 47.4618 5.70605   3
   2  -8   2 46.9907 5.85618   3
   2  -8   2 38.3255 5.72467   5
   2  -8   2 36.3435 4.61036   4
   2  -8   2 33.3590 4.90190   2
   2   8   2 52.1864 2.99530   6
  -2   8  -2 51.8896 6.38658   2
  -2   8  -2 43.0076 6.45814   5
   2   8   2 54.2184 6.48416   3
  -2   8  -2 40.3108 5.83592   3
   3  -8   2 62.5856 6.71716   3
  -3  -8  -2 70.3615 5.96833   3
  -3  -8  -2 63.2110 5.04562   2
   3  -8   2 54.5878 6.19831   2
   3  -8   2 51.5150 5.66244   4
  -3  -8  -2 49.1198 6.33094   5
   3  -8   2 64.6643 7.56502   5
  -3   8  -2 47.4369 6.32950   3
  -3   8  -2 59.9840 6.31205   4
   3   8   2 71.0917 7.47691   3
   3   8   2 68.1125 3.70914   6
  -3   8  -2 60.1495 7.45181   5
  -3   8  -2 63.3481 6.95546   2
   4  -8   2 35.1568 4.97935   2
  -4  -8  -2 31.5891 4.96137   3
   4  -8   2 19.7139 4.23809   5
   4  -8   2 29.2725 4.47687   4
  -4  -8  -2 35.4303 5.48680   5
  -4  -8  -2 31.3740 4.20084   2
  -4   8  -2 24.7206 4.32185   4
  -4   8  -2 31.7472 5.28797   3
  -4   8  -2 34.6598 5.87602   5
   4   8   2 36.5911 3.01784   6
  -4   8  -2 35.1689 5.40826   2
   5  -8   2 0.18519 1.90375   2
  -5  -8  -2 2.87491 1.69014   2
  -5  -8  -2 0.81958 1.93876   3
   5  -8   2 0.10533 1.75779   4
   5  -8   2 1.79304 1.99842   1
   5  -8   2 1.71898 1.90111   5
  -5   8  -2 0.48813 2.05906   3
  -5   8  -2 1.75837 2.64693   5
  -5   8  -2 2.11017 2.19438   2
  -5   8  -2 -0.7957 1.97329   4
   6  -8   2 95.4960 7.14361   1
   6  -8   2 97.9568 7.17569   4
  -6  -8  -2 99.2550 7.34890   3
   6  -8   2 78.0471 7.10668   5
   6  -8   2 99.0041 7.35752   2
  -6  -8  -2 98.8097 6.34894   2
   6   8   2 96.4195 5.37892   6
  -6   8  -2 89.3795 7.35482   2
  -6   8  -2 82.4388 7.43363   5
  -6   8  -2 104.503 7.69780   4
  -6   8  -2 100.789 7.65306   3
   7  -8   2 0.16460 1.79631   4
   7  -8   2 -2.3053 2.09789   5
   7  -8   2 4.40647 2.24612   1
  -7  -8  -2 5.94123 2.60351   3
  -7  -8  -2 0.13609 1.64583   2
  -7   8  -2 0.23209 2.25961   3
  -7   8  -2 -0.0433 0.66750   6
  -7   8  -2 -0.2659 2.25433   4
  -7   8  -2 3.08659 2.19996   1
   7   8   2 -0.9640 1.34868   6
  -7   8  -2 1.80023 2.28249   2
  -8  -8  -2 57.5670 6.53978   3
  -8  -8  -2 55.0029 4.90158   2
   8  -8   2 54.3287 6.78546   4
   8  -8   2 66.2787 6.12601   1
  -8   8  -2 39.8558 6.16409   2
  -8   8  -2 53.0070 6.47585   4
  -8   8  -2 52.7343 6.49288   1
   8   8   2 63.8905 4.62696   6
  -8   8  -2 50.4078 2.85895   6
  -9  -8  -2 33.5421 4.47962   2
  -9  -8  -2 26.6714 4.71535   3
   9  -8   2 25.4236 4.65437   1
   9  -8   2 34.1781 5.71543   4
  -9   8  -2 24.4081 2.44547   6
  -9   8  -2 33.8261 5.63263   4
  -9   8  -2 39.4410 5.80226   1
  -9   8  -2 24.8986 4.93067   2
   9   8   2 24.4377 3.52988   6
 -10  -8  -2 0.87014 2.54161   3
 -10  -8  -2 2.00033 2.06098   2
  10  -8   2 2.49255 2.49879   4
  10  -8   2 3.90218 2.56504   1
 -10   8  -2 3.78071 2.84761   4
 -10   8  -2 1.60812 2.31588   2
  10   8   2 -0.0104 1.65398   6
 -10   8  -2 1.60980 1.19293   6
 -10   8  -2 4.57020 2.67574   1
  11  -8   2 11.0930 4.04284   1
 -11  -8  -2 11.9331 3.12805   2
  11  -8   2 5.58256 3.01074   4
 -11  -8  -2 4.69978 2.68333   3
 -11   8  -2 8.10354 1.68702   6
 -11   8  -2 6.59457 3.27439   4
 -11   8  -2 4.10351 2.74750   2
  11   8   2 7.66927 2.58224   6
 -11   8  -2 6.16079 3.14734   1
 -12  -8  -2 0.59552 2.44817   2
  12  -8   2 1.15242 2.14299   1
  12  -8   2 1.53082 4.22178   4
  12   8   2 1.75647 2.25775   6
 -12   8  -2 1.40919 2.81801   2
 -12   8  -2 1.41730 1.46383   6
   9  -9  -2 29.5354 5.43846   4
  -9  -9   2 39.8780 5.43589   2
   9  -9  -2 35.0304 5.98113   1
  -9   9   2 34.9654 5.66949   4
  -9   9   2 33.3552 6.04278   1
  -8  -9   2 1.69486 2.43078   3
  -8  -9   2 0.11411 2.11650   2
   8  -9  -2 1.42127 2.36496   4
   8   9  -2 -0.1239 1.80547   6
  -8   9   2 -1.5388 2.50269   4
   7  -9  -2 23.9275 6.78531   4
  -7  -9   2 32.0745 4.99829   2
  -7  -9   2 26.8420 5.15956   3
  -6  -9   2 5.17417 2.35459   2
  -6  -9   2 9.23723 3.39002   3
   6   9  -2 9.67205 2.43586   6
  -5  -9   2 83.9551 7.52998   3
  -5  -9   2 79.8590 6.61295   2
   5   9  -2 89.0701 5.53734   6
   5   9  -2 105.308 8.82655   3
  -4  -9   2 39.4397 5.98153   3
  -4  -9   2 35.3440 4.99592   2
   4   9  -2 31.4971 3.57932   6
   4   9  -2 36.5274 6.23337   3
  -3  -9   2 13.5715 3.40501   2
   3  -9  -2 9.46333 3.16350   3
  -3  -9   2 12.1834 3.66887   3
  -3   9   2 9.43665 3.60196   3
   3   9  -2 10.8767 2.18262   6
   3   9  -2 9.73783 3.81350   3
   2  -9  -2 4.00929 2.54292   3
  -2  -9   2 5.53314 2.70272   3
  -2  -9   2 4.16129 2.16974   2
   2   9  -2 3.54724 1.52298   6
  -2   9   2 4.21827 3.00683   3
   2   9  -2 5.44201 3.14450   3
   1  -9  -2 11.3162 3.17455   3
  -1  -9   2 12.5809 3.51942   3
  -1  -9   2 19.4130 4.08368   2
  -1   9   2 16.2458 4.03279   3
   1   9  -2 19.5790 4.69811   3
   1   9  -2 12.1060 2.02766   6
   0  -9   2 6.56437 2.93089   3
   0  -9  -2 6.93129 2.72170   3
   0  -9   2 6.15714 2.65908   2
   0   9  -2 9.79761 3.59432   3
   0   9   2 6.15704 1.25502   6
   0   9  -2 6.76411 1.47623   6
   0   9   2 4.47021 2.91862   3
   1  -9   2 18.0223 4.01622   3
   1  -9   2 14.8132 3.56372   2
  -1  -9  -2 17.2003 3.77721   3
  -1   9  -2 13.8324 4.27836   3
   1   9   2 12.5130 3.99591   3
  -1   9  -2 14.8358 4.00356   2
   1   9   2 13.2704 1.90843   6
  -1   9  -2 12.1633 1.73424   6
   2  -9   2 38.9795 5.51125   2
   2  -9   2 50.3434 6.50219   3
  -2  -9  -2 47.5631 6.19560   3
  -2   9  -2 49.9594 6.77828   2
   2   9   2 56.3110 7.23015   3
  -2   9  -2 51.5786 7.12751   3
  -2   9  -2 53.1451 3.04206   6
   2   9   2 49.4938 3.33141   6
  -3  -9  -2 11.2267 3.50559   3
   3  -9   2 8.61556 2.88583   2
   3  -9   2 8.57535 3.09991   3
   3   9   2 10.9676 2.03593   6
  -3   9  -2 11.8710 3.83716   2
  -3   9  -2 10.5254 3.78480   3
   4  -9   2 6.02025 2.48981   3
  -4  -9  -2 9.65949 3.34318   3
   4  -9   2 8.95839 3.24774   2
   4  -9   2 9.03939 3.02435   4
  -4   9  -2 4.14206 3.11251   3
  -4   9  -2 9.06638 3.70775   2
  -4   9  -2 4.27123 3.04393   4
  -5  -9  -2 24.5002 4.52116   3
   5  -9   2 15.4701 3.61478   2
   5  -9   2 10.5899 3.14694   3
   5  -9   2 22.4302 4.23087   4
  -5   9  -2 13.1380 3.53346   4
   5   9   2 20.8737 3.03568   6
  -5   9  -2 18.7039 4.40728   2
  -5   9  -2 21.3535 4.87301   3
   6  -9   2 12.9487 3.50270   3
  -6  -9  -2 8.96125 3.24224   3
   6  -9   2 9.36844 2.95434   2
   6  -9   2 8.34457 2.99359   4
  -6   9  -2 7.90725 3.24006   2
  -6   9  -2 7.58848 3.50492   3
   6   9   2 7.55036 2.26317   6
  -6   9  -2 10.1202 3.54355   4
  -7  -9  -2 4.79401 2.75819   3
   7  -9   2 1.51630 2.33610   4
   7  -9   2 1.26694 2.12254   2
  -7   9  -2 -0.1420 2.32732   4
  -7   9  -2 2.39802 2.40218   2
   7   9   2 3.78874 1.82902   6
   8  -9   2 1.31347 3.21182   1
  -8  -9  -2 5.41432 2.96282   3
   8  -9   2 4.68828 2.94831   2
   8  -9   2 4.25652 3.03177   4
   8   9   2 1.61533 1.97180   6
  -8   9  -2 2.51867 2.61006   4
  -8   9  -2 6.03767 3.32992   2
  -9   9  -2 2.64208 2.94595   4
  -9   9  -2 0.06256 1.05055   6
  -1 -10   2 -3.4323 2.02570   3
  -1 -10   2 2.43378 2.57085   2
   1 -10  -2 -0.4097 2.16189   3
   1  10  -2 0.34080 1.32807   6
   1  10  -2 -0.2858 2.68206   3
  -1  10   2 -1.2510 2.36619   3
   0 -10   2 4.60912 2.62760   2
   0 -10  -2 2.13058 2.34598   3
   0 -10   2 4.87254 2.81236   3
   0  10  -2 1.56225 2.73907   3
   0  10  -2 2.35413 1.31969   6
   0  10   2 2.96999 3.11266   3
   0  10   2 3.80053 1.49171   6
   1 -10   2 42.9115 5.88647   2
   1 -10   2 39.2970 6.15132   3
  -1 -10  -2 41.7934 6.11402   3
  -1  10  -2 40.0846 6.67009   3
  -1  10  -2 39.4290 2.99840   6
   1  10   2 43.3735 3.22054   6
   1  10   2 48.7397 7.20553   3
  -2  10  -2 -0.2357 2.81799   3
 -20   0   3 0.65881 2.15679   2
 -20   0   3 1.64160 2.79618   4
 -19   0   3 -0.8100 2.12352   4
 -19   0   3 0.51740 2.04925   2
 -18   0   3 1.09094 1.96638   2
 -18   0   3 -1.1892 1.91543   4
 -17   0   3 1.04644 2.12787   4
 -17   0   3 3.54247 2.12708   2
 -16   0   3 -0.2863 1.63548   2
 -16   0   3 2.97014 1.97671   4
 -15   0   3 3.51356 1.88299   2
 -15   0   3 6.52281 2.01993   6
 -15   0   3 2.99375 2.02439   4
 -15   0   3 3.07497 1.97854   1
 -14   0   3 2.39460 1.59425   6
  14   0  -3 -1.8740 1.62812   1
 -14   0   3 0.32405 1.41494   4
 -14   0   3 1.17393 1.53615   2
 -14   0   3 2.97938 1.96886   1
 -13   0   3 1.75267 1.51532   4
  13   0  -3 -2.6131 1.80180   1
 -13   0   3 -0.4387 1.03283   5
 -13   0   3 1.96097 1.56237   1
 -13   0   3 0.19951 1.27128   2
 -13   0   3 3.09788 1.56530   6
 -13   0   3 1.15463 1.02114   3
  12   0  -3 1.84886 2.07469   1
 -11   0   3 9.16281 2.09917   1
 -11   0   3 0.40574 0.78131   2
 -11   0   3 3.30755 1.41670   4
 -11   0   3 2.63757 1.09634   5
 -11   0   3 2.38602 0.92861   3
 -10   0   3 0.71399 0.99640   1
 -10   0   3 0.39400 0.70409   2
 -10   0   3 2.21235 1.05557   6
 -10   0   3 1.48763 1.05649   4
 -10   0   3 0.51399 0.74791   5
 -10   0   3 1.21257 0.81093   3
  -9   0   3 0.36067 0.74342   6
  -9   0   3 0.93708 1.05780   1
  -9   0   3 0.79414 0.84371   4
  -9   0   3 1.34258 0.73745   2
  -9   0   3 1.00464 0.75397   5
   9   0  -3 0.22632 0.55482   6
  -9   0   3 1.30632 0.68599   3
  -8   0   3 0.07438 0.55236   5
  -8   0   3 0.22344 0.78519   1
  -8   0   3 0.43092 0.67615   6
   8   0  -3 -0.4810 0.38429   6
  -8   0   3 -0.1438 0.60353   4
  -8   0   3 -0.3938 0.46176   3
  -8   0   3 0.25237 0.67029   2
  -7   0   3 -0.1466 0.48782   2
  -7   0   3 -0.2213 0.32210   4
  -7   0   3 0.67019 0.65376   1
  -7   0   3 0.15368 0.39408   3
  -7   0   3 0.48447 0.58372   6
   7   0  -3 0.24364 0.45528   6
  -7   0   3 0.01119 0.42318   5
   6   0  -3 -0.1862 0.34055   6
  -6   0   3 -0.0139 0.42541   2
  -6   0   3 -0.1950 0.43758   4
  -6   0   3 0.31063 0.43907   6
  -6   0   3 -0.2497 0.44308   1
  -6   0   3 0.22892 0.39519   5
  -6   0   3 0.06901 0.33722   3
  -5   0   3 0.12654 0.29892   5
  -5   0   3 0.03608 0.23852   3
  -5   0   3 0.21327 0.42435   4
  -5   0   3 2.99212 0.68294   6
   5   0  -3 -0.2060 0.31645   6
  -5   0   3 0.35634 0.46646   1
  -5   0   3 0.21265 0.38855   2
  -4   0   3 0.78601 0.26903   3
   4   0  -3 -0.5280 0.22849   6
  -4   0   3 1.02956 0.32038   5
  -4   0   3 0.33228 0.48459   1
  -4   0   3 0.58547 0.37440   2
   4   0  -3 0.04228 0.24387   5
  -4   0   3 0.35296 0.34886   6
  -4   0   3 -0.2144 0.29836   4
  -3   0   3 0.44642 0.34029   4
  -3   0   3 0.41175 0.31503   6
   3   0  -3 0.00570 0.26896   6
   3   0  -3 0.19656 0.22878   5
  -3   0   3 0.31107 0.29842   2
  -3   0   3 0.10559 0.18018   5
  -3   0   3 0.23034 0.39681   1
  -3   0   3 0.06206 0.17033   3
  -2   0   3 0.29659 0.17462   5
  -2   0   3 0.64350 0.25663   6
  -2   0   3 -0.0115 0.24620   4
  -2   0   3 0.34968 0.23316   2
   2   0  -3 1.53049 0.28996   5
  -2   0   3 0.10730 0.16909   5
  -2   0   3 0.51243 0.30768   1
   1   0  -3 1.85586 0.28786   5
  -1   0   3 0.96420 0.23819   2
  -1   0   3 0.64870 0.27340   1
  -1   0   3 0.19924 0.17983   6
  -1   0   3 0.63836 0.17766   5
  -1   0   3 0.31061 0.20159   4
   0   0   3 1.01464 0.29328   1
  -1   0  -3 0.38812 0.21640   6
   1   0   3 0.69775 0.28247   1
  -1   0  -3 0.58533 0.21215   3
  -1   0  -3 1.35788 0.27518   2
   1   0   3 0.27758 0.19337   4
   1   0   3 0.67768 0.22165   6
  -1   0  -3 0.84367 0.29018   5
  -1   0  -3 0.79335 0.26839   4
  -2   0  -3 1.05404 0.38856   5
   2   0   3 0.56187 0.24674   6
   2   0   3 0.53184 0.29322   1
  -2   0  -3 0.63532 0.26391   2
  -2   0  -3 0.55295 0.30434   3
  -2   0  -3 -0.0512 0.19093   4
  -2   0  -3 0.07175 0.23620   6
  -3   0  -3 0.79037 0.41808   5
  -3   0  -3 0.01531 0.22281   4
  -3   0  -3 0.23505 0.29189   2
   3   0   3 0.00990 0.29219   1
  -3   0  -3 0.12842 0.26695   6
   3   0   3 -0.1344 0.22246   6
  -3   0  -3 0.42504 0.39644   3
   4   0   3 0.29883 0.29317   6
  -4   0  -3 0.58489 0.47677   5
  -4   0  -3 0.16916 0.35800   4
  -4   0  -3 0.68268 0.40601   2
  -4   0  -3 -0.3648 0.31458   3
  -4   0  -3 0.74238 0.43230   6
   4   0   3 0.22300 0.30560   1
  -5   0  -3 0.37567 0.52475   5
  -5   0  -3 0.07605 0.45473   4
   5   0   3 0.68120 0.54708   1
  -5   0  -3 1.21132 0.52845   2
  -5   0  -3 0.65462 0.48053   3
   5   0   3 0.55648 0.40117   6
  -5   0  -3 0.37726 0.41749   6
  -6   0  -3 -0.1166 0.53593   5
  -6   0  -3 0.79051 0.57761   3
   6   0   3 0.33327 0.50968   1
  -6   0  -3 0.36849 0.40850   2
  -6   0  -3 0.41686 0.56996   4
   6   0   3 0.22558 0.36567   6
  -6   0  -3 -0.2915 0.40279   6
  -6   0  -3 0.80534 0.56643   1
  -7   0  -3 -0.1494 0.50048   1
  -7   0  -3 2.51070 0.84606   3
   7   0   3 -0.1566 0.47540   1
  -7   0  -3 0.14750 0.62446   4
  -7   0  -3 3.06200 0.93891   5
  -7   0  -3 -0.4813 0.46505   2
   7   0   3 0.11137 0.42436   6
  -7   0  -3 -0.1704 0.50004   6
  -8   0  -3 0.04061 0.63056   1
   8   0   3 0.32684 0.44160   6
  -8   0  -3 0.65287 0.78267   5
  -8   0  -3 -0.2133 0.52935   6
  -8   0  -3 -0.2568 0.58598   2
  -8   0  -3 -0.0118 0.70218   4
   8   0   3 0.02554 0.60964   1
  -8   0  -3 0.65787 0.68466   3
  -9   0  -3 -0.5025 0.59054   1
  -9   0  -3 0.22951 0.69317   6
  -9   0  -3 0.97103 0.82388   3
  -9   0  -3 0.31312 0.85353   4
   9   0   3 0.67066 0.79804   1
  -9   0  -3 -0.6392 0.76380   5
  -9   0  -3 0.32613 0.85819   2
   9   0   3 1.01488 0.60732   6
 -10   0  -3 1.62409 1.04530   5
 -10   0  -3 -0.8788 0.74659   2
 -10   0  -3 -0.1101 0.78660   3
  10   0   3 -0.8007 0.88858   1
 -10   0  -3 0.56536 0.86141   4
 -10   0  -3 0.47874 0.83629   6
 -10   0  -3 -0.1119 0.84777   1
  11   0   3 1.97711 1.33397   1
 -11   0  -3 1.05911 0.95968   6
 -11   0  -3 1.55959 1.16887   3
 -11   0  -3 1.67308 1.16020   2
 -11   0  -3 1.02729 1.26825   1
 -11   0  -3 -0.4841 0.89823   4
 -11   0  -3 2.27822 1.20448   5
 -12   0  -3 1.81955 1.35051   4
  12   0   3 5.20635 2.02974   1
 -12   0  -3 2.10404 1.28192   2
 -12   0  -3 2.39907 1.23147   3
 -12   0  -3 2.12749 1.19761   5
 -12   0  -3 3.66933 1.35034   6
 -13   0  -3 1.78538 1.36904   6
 -13   0  -3 0.66878 1.00301   2
 -13   0  -3 1.11234 1.27684   5
 -13   0  -3 2.45065 1.27076   3
  13   0   3 1.13848 1.25990   1
 -13   0  -3 3.28337 1.57136   4
 -14   0  -3 1.86410 1.27434   3
 -14   0  -3 2.59372 1.43797   5
 -14   0  -3 3.13995 1.61710   2
 -15   0  -3 -0.6038 1.39790   3
 -15   0  -3 0.79762 1.46003   4
 -15   0  -3 -0.1303 1.36519   2
 -15   0  -3 -0.3182 1.32616   5
 -16   0  -3 1.25936 1.74426   2
 -16   0  -3 0.45495 1.51458   3
 -16   0  -3 0.76357 1.81849   4
 -16   0  -3 2.91619 1.71301   5
 -17   0  -3 6.44674 2.57128   2
 -17   0  -3 6.01845 2.10139   3
 -18   0  -3 -0.6632 1.90446   2
 -19   0  -3 0.86432 1.98235   2
 -20  -1   3 -1.5080 1.91194   2
 -20   1   3 0.59309 2.62935   4
 -20   1   3 -1.8220 1.74712   2
 -19  -1   3 -0.7460 2.02361   2
 -19   1   3 3.76597 2.77652   4
 -19   1   3 1.84704 2.02829   2
 -18  -1   3 3.90832 2.33217   2
 -18  -1   3 1.57228 2.48159   4
 -18   1   3 0.17001 1.93141   2
 -18   1   3 -1.5137 1.82000   4
  17  -1  -3 6.44674 2.71816   1
 -17  -1   3 7.76103 2.80827   2
 -17  -1   3 12.1156 2.91478   4
 -17   1   3 3.45656 2.43644   4
 -17   1   3 6.27232 2.47654   6
 -17   1   3 8.98055 2.97422   1
 -17   1   3 9.99196 2.91711   2
 -16  -1   3 49.7466 5.34760   4
 -16  -1   3 56.7160 4.87432   2
  16  -1  -3 51.9985 6.02168   1
 -16   1   3 45.1116 5.35464   2
 -16   1   3 49.2393 5.82149   4
 -16   1   3 54.6948 6.09648   1
 -16   1   3 55.4350 4.80252   6
  15  -1  -3 84.9073 6.76711   1
 -15  -1   3 84.5672 5.86476   4
 -15  -1   3 77.9339 5.44020   2
 -15   1   3 77.6599 5.42625   6
 -15   1   3 82.0968 5.72150   2
 -15   1   3 84.7063 6.45735   1
 -15   1   3 70.4016 5.83904   4
 -14  -1   3 0.34013 1.19056   5
 -14  -1   3 2.90144 1.64418   2
 -14  -1   3 -0.7767 0.99072   3
  14  -1  -3 -4.1329 1.48458   1
 -14  -1   3 2.40873 1.70592   4
 -14   1   3 1.55069 1.75149   1
 -14   1   3 1.34056 1.49635   2
 -14   1   3 4.36847 1.70370   6
 -14   1   3 4.00421 2.12544   4
 -13  -1   3 87.0346 4.78975   5
 -13  -1   3 81.2617 5.11137   6
  13  -1  -3 72.5231 5.75489   1
 -13  -1   3 76.8801 4.26631   3
 -13  -1   3 85.5951 5.25964   4
 -13  -1   3 76.0153 4.91556   2
 -13   1   3 84.1381 5.88930   1
 -13   1   3 81.1197 5.56146   4
 -13   1   3 83.7713 4.98752   6
 -13   1   3 80.0842 5.12035   2
 -12  -1   3 3.71440 1.58945   4
 -12  -1   3 5.39536 1.58993   5
 -12  -1   3 5.12180 1.59959   6
 -12  -1   3 6.06786 1.76482   1
 -12  -1   3 4.11262 1.69727   2
 -12  -1   3 3.74228 1.33193   3
 -12   1   3 7.15450 1.72391   6
 -12   1   3 10.7930 2.43900   1
 -12   1   3 2.69023 1.32688   3
 -12   1   3 4.65797 1.37552   5
 -12   1   3 5.05964 1.67344   4
 -12   1   3 3.80270 1.60264   2
  12   1  -3 -3.0830 1.53120   1
 -11  -1   3 10.2806 2.04791   4
 -11  -1   3 13.4088 2.25408   1
 -11  -1   3 11.1323 1.71535   3
 -11  -1   3 11.0792 1.99069   6
 -11  -1   3 10.4438 1.86149   5
 -11  -1   3 11.1756 1.96967   2
 -11   1   3 11.9272 2.01106   6
 -11   1   3 10.3987 1.66572   5
 -11   1   3 12.9781 2.44672   4
 -11   1   3 10.9835 2.11052   2
 -11   1   3 8.68636 1.45915   3
  11   1  -3 5.48468 1.64421   1
 -11   1   3 10.0136 2.32948   1
 -10  -1   3 679.370 20.9331   4
 -10  -1   3 705.213 20.2292   3
 -10  -1   3 707.187 20.9784   6
 -10  -1   3 680.142 20.8323   2
 -10  -1   3 716.107 21.1763   1
 -10  -1   3 681.612 20.4544   5
 -10   1   3 697.675 20.0797   5
 -10   1   3 655.535 21.4497   4
 -10   1   3 707.321 20.7933   6
 -10   1   3 715.932 21.1521   2
  10   1  -3 671.770 20.3441   6
 -10   1   3 703.292 22.3671   1
 -10   1   3 704.548 19.8589   3
  -9  -1   3 1598.58 44.7950   2
  -9  -1   3 1603.50 44.8554   4
  -9  -1   3 1714.68 45.0101   6
  -9  -1   3 1672.84 45.0958   1
  -9  -1   3 1678.71 44.2850   3
  -9  -1   3 1619.90 44.5135   5
  -9   1   3 1629.25 44.0210   5
  -9   1   3 1627.90 46.3419   1
   9   1  -3 1599.76 44.4121   6
  -9   1   3 1561.43 45.4375   4
  -9   1   3 1647.55 45.0072   2
  -9   1   3 1614.86 43.7852   3
  -9   1   3 1590.32 44.5680   6
  -8  -1   3 228.966 7.63019   5
  -8  -1   3 217.071 7.71777   4
  -8  -1   3 215.808 7.72585   2
  -8  -1   3 214.180 7.29371   3
  -8  -1   3 227.377 7.92884   1
  -8  -1   3 213.992 7.68669   6
  -8   1   3 217.739 8.80029   1
  -8   1   3 211.878 6.89124   3
  -8   1   3 214.188 7.75075   2
  -8   1   3 208.175 8.12704   4
   8   1  -3 209.566 7.41488   6
  -8   1   3 223.537 7.55456   6
  -7  -1   3 112.553 4.82742   4
  -7  -1   3 126.282 5.02439   2
  -7  -1   3 127.419 5.02549   6
  -7  -1   3 125.566 5.05853   1
  -7  -1   3 121.053 4.66035   3
  -7  -1   3 135.299 5.01427   5
  -7   1   3 125.127 5.36792   4
  -7   1   3 123.394 4.97426   2
   7   1  -3 128.967 4.88761   6
  -7   1   3 129.134 4.46826   5
  -7   1   3 127.350 4.80248   6
  -7   1   3 109.007 5.59300   1
  -7   1   3 132.172 4.34817   3
  -6  -1   3 678.188 19.9310   4
  -6  -1   3 706.875 20.0237   1
  -6  -1   3 731.219 19.8438   3
  -6  -1   3 677.396 19.9740   2
  -6  -1   3 697.269 20.0044   5
  -6  -1   3 690.811 19.9589   6
  -6   1   3 682.694 21.0400   1
  -6   1   3 741.189 19.2631   3
  -6   1   3 718.155 19.7015   6
  -6   1   3 743.163 19.4039   5
  -6   1   3 700.312 19.9947   2
  -6   1   3 679.997 20.3992   4
   6   1  -3 709.490 19.9332   6
  -5  -1   3 441.669 13.3622   3
  -5  -1   3 463.556 13.6372   5
  -5  -1   3 466.140 13.4681   1
  -5  -1   3 450.331 13.5254   2
  -5  -1   3 473.356 13.4946   6
  -5  -1   3 453.231 13.4590   4
  -5   1   3 459.580 13.1101   6
   5   1  -3 465.320 13.4892   6
  -5   1   3 494.937 12.8446   3
  -5   1   3 463.557 14.4541   1
  -5   1   3 491.364 12.9506   5
  -5   1   3 441.329 13.8009   4
  -5   1   3 469.957 13.4776   2
   4  -1  -3 127.786 3.79503   5
  -4  -1   3 127.396 4.32148   1
  -4  -1   3 124.360 4.35453   6
  -4  -1   3 124.547 4.60066   5
  -4  -1   3 114.960 4.36072   3
  -4  -1   3 124.723 4.46677   2
  -4  -1   3 119.949 4.35212   4
  -4   1   3 122.617 4.30601   2
  -4   1   3 126.025 4.02194   6
  -4   1   3 122.458 4.63309   4
   4   1  -3 130.762 4.47356   6
   4   1  -3 135.694 4.69212   3
  -4   1   3 133.187 3.88550   3
  -4   1   3 133.320 3.96451   5
  -3  -1   3 413.989 11.3990   1
  -3  -1   3 420.320 11.5007   6
  -3  -1   3 387.928 11.6536   2
  -3  -1   3 393.701 11.5333   4
  -3  -1   3 394.227 11.8729   5
  -3  -1   3 382.576 11.6520   3
  -3   1   3 430.326 11.4589   2
  -3   1   3 407.721 12.2928   1
   3   1  -3 408.975 11.5776   6
   3   1  -3 405.949 11.8212   3
   3   1  -3 401.810 12.0197   5
  -3   1   3 405.989 11.0044   6
  -3   1   3 418.390 11.0920   5
  -3   1   3 408.101 11.7689   4
   2  -1  -3 271.263 7.46479   5
  -2  -1   3 272.038 7.69088   1
  -2  -1   3 273.075 8.08891   2
  -2  -1   3 272.127 8.31646   5
  -2  -1   3 273.635 7.92406   4
   2  -1  -3 259.735 7.46282   5
   2   1  -3 261.314 8.30977   5
   2   1  -3 259.396 8.14350   3
  -2   1   3 269.553 7.95239   4
   2   1  -3 271.305 7.85815   6
  -2   1   3 273.978 8.43747   1
  -2   1   3 268.285 7.21776   6
  -2   1   3 278.646 7.24557   6
  -2   1   3 293.642 7.70987   2
  -2   1   3 256.718 7.46962   5
  -1  -1   3 3170.46 87.2599   5
  -1  -1   3 3392.28 86.2291   1
   1  -1  -3 3176.32 87.1205   5
   1  -1  -3 3215.19 86.8424   5
  -1  -1   3 3337.66 86.6279   2
  -1  -1   3 3390.25 86.4842   4
   1  -1  -3 3110.35 86.1670   3
  -1   1   3 3519.20 87.7373   2
   1   1  -3 3333.51 86.2113   6
   1   1  -3 3242.85 86.8536   5
  -1   1   3 3516.75 86.9572   3
   1   1  -3 3274.76 86.6981   3
  -1   1   3 3299.96 86.7079   1
   1   1  -3 3314.81 86.6899   2
  -1   1   3 3095.95 86.0900   5
  -1   1   3 3435.56 86.2395   4
   0  -1   3 0.85847 0.32632   1
   0  -1  -3 0.18807 0.18800   3
   0  -1  -3 0.50388 0.26500   5
   0  -1   3 0.07397 0.26002   4
   0   1   3 0.29486 0.17149   4
   0   1   3 0.63760 0.33699   1
   0   1  -3 0.46735 0.36239   5
   0   1  -3 0.13077 0.18049   6
   0   1   3 0.21253 0.22346   5
   0   1  -3 0.04993 0.29931   3
   0   1  -3 0.13250 0.29480   2
   0   1   3 0.20594 0.10792   6
  -1  -1  -3 192.919 5.81565   5
  -1  -1  -3 190.370 5.68737   3
   1  -1   3 187.267 6.01357   4
  -1  -1  -3 187.909 5.33002   2
   1  -1   3 186.983 5.97297   1
  -1   1  -3 193.115 5.47968   6
   1   1   3 187.388 5.36849   6
   1   1   3 192.459 5.65464   1
  -1   1  -3 188.977 6.06165   2
  -1   1  -3 193.284 6.04572   3
  -1   1  -3 186.662 6.01630   4
  -1   1  -3 198.308 6.21163   5
  -2  -1  -3 3.67658 0.61872   3
  -2  -1  -3 3.18285 0.61449   5
   2  -1   3 4.12782 0.76944   1
  -2  -1  -3 4.50617 0.54106   2
  -2   1  -3 5.03345 0.56634   6
   2   1   3 5.49225 0.61202   1
  -2   1  -3 3.85005 0.73656   5
  -2   1  -3 3.81160 0.68380   3
  -2   1  -3 4.43995 0.79348   4
   2   1   3 4.20841 0.53399   6
   3  -1   3 36.7783 2.12173   1
  -3  -1  -3 33.4742 1.35534   4
  -3  -1  -3 35.0860 1.60639   2
  -3  -1  -3 34.8755 1.88971   5
  -3  -1  -3 35.4943 1.78890   3
  -3   1  -3 37.9743 1.98977   2
   3   1   3 37.1366 1.65327   6
  -3   1  -3 34.9013 1.96525   5
  -3   1  -3 36.4058 1.89213   3
  -3   1  -3 33.0924 1.56613   6
  -3   1  -3 34.9085 2.09590   1
   3   1   3 37.0508 1.58345   1
  -3   1  -3 35.0132 2.02629   4
  -4  -1  -3 556.846 15.4355   5
  -4  -1  -3 519.242 15.0653   3
   4  -1   3 521.820 15.7053   1
  -4  -1  -3 546.065 15.0243   6
  -4  -1  -3 533.014 14.4999   4
  -4  -1  -3 518.677 14.8207   2
  -4   1  -3 536.301 15.1791   3
  -4   1  -3 510.714 15.6913   1
  -4   1  -3 530.508 15.5459   4
  -4   1  -3 528.589 14.8282   6
  -4   1  -3 525.981 15.3372   5
   4   1   3 540.538 14.8798   6
  -4   1  -3 514.295 15.3417   2
   4   1   3 539.740 14.7612   1
  -5  -1  -3 934.545 25.2495   5
  -5  -1  -3 873.708 24.8250   3
  -5  -1  -3 931.567 24.8821   6
  -5  -1  -3 899.093 24.3576   4
  -5  -1  -3 881.625 24.6488   2
   5  -1   3 877.289 25.6117   1
  -5   1  -3 887.749 25.1745   2
  -5   1  -3 862.534 24.5876   6
  -5   1  -3 931.070 24.9537   3
   5   1   3 887.791 24.6194   6
  -5   1  -3 893.706 25.6781   1
  -5   1  -3 936.745 25.1899   5
  -5   1  -3 882.049 25.3689   4
   5   1   3 901.833 24.5622   1
  -6  -1  -3 189.604 6.72732   5
  -6  -1  -3 191.632 6.51497   6
  -6  -1  -3 190.945 6.50605   3
   6  -1   3 178.018 7.12877   1
  -6  -1  -3 190.513 6.41253   2
  -6  -1  -3 188.353 6.15604   4
  -6   1  -3 180.507 6.92770   4
  -6   1  -3 176.453 6.28111   6
   6   1   3 188.877 6.29261   1
  -6   1  -3 198.938 6.58393   3
  -6   1  -3 187.551 7.25075   1
  -6   1  -3 194.170 6.75146   5
  -6   1  -3 191.157 6.82821   2
   6   1   3 179.365 6.24894   6
  -7  -1  -3 83.2120 3.94725   5
   7  -1   3 75.5812 4.24325   1
  -7  -1  -3 76.8334 3.60474   2
  -7  -1  -3 82.7126 3.51430   4
  -7  -1  -3 73.5214 3.61020   6
  -7  -1  -3 78.9519 3.67951   3
  -7   1  -3 86.2774 3.94750   5
   7   1   3 88.1892 3.65330   6
  -7   1  -3 77.4363 4.28777   1
  -7   1  -3 72.0514 3.96951   4
  -7   1  -3 79.4774 3.63236   6
  -7   1  -3 79.3320 3.91239   2
   7   1   3 83.5042 3.63626   1
  -7   1  -3 85.6154 3.76106   3
  -8  -1  -3 24.4845 2.19113   5
  -8  -1  -3 21.3934 2.20342   3
  -8  -1  -3 23.5732 1.87406   4
   8  -1   3 21.0558 2.67439   1
  -8  -1  -3 27.7570 2.14007   6
  -8  -1  -3 23.0221 1.89367   2
   8   1   3 24.2778 1.93325   1
  -8   1  -3 24.7666 2.00725   6
  -8   1  -3 21.5043 1.90233   3
  -8   1  -3 21.4945 2.57145   4
  -8   1  -3 23.3890 2.07935   2
  -8   1  -3 23.0825 2.05879   5
   8   1   3 20.1416 1.79428   6
  -8   1  -3 18.2347 2.49343   1
   9  -1   3 55.9093 3.91761   1
  -9  -1  -3 60.4170 3.42963   6
  -9  -1  -3 58.9045 3.39378   2
  -9  -1  -3 55.1287 3.49287   5
  -9  -1  -3 59.4015 3.28337   4
  -9  -1  -3 54.7847 3.28490   3
  -9   1  -3 48.4105 3.73233   1
   9   1   3 58.3316 3.14716   6
  -9   1  -3 58.6149 3.66827   2
  -9   1  -3 61.6080 3.62219   5
  -9   1  -3 53.9122 3.29184   6
  -9   1  -3 60.6728 3.35648   3
  -9   1  -3 55.4915 3.71398   4
   9   1   3 55.2379 3.24062   1
 -10  -1  -3 838.133 23.7694   3
 -10  -1  -3 821.472 23.7723   4
 -10  -1  -3 806.083 24.0296   5
 -10  -1  -3 778.779 23.7754   2
  10  -1   3 846.029 25.2547   1
 -10  -1  -3 826.687 23.9646   6
 -10   1  -3 821.561 25.1754   1
 -10   1  -3 805.393 23.6447   3
 -10   1  -3 819.270 23.9181   6
  10   1   3 779.978 23.2763   6
 -10   1  -3 784.420 23.9041   5
 -10   1  -3 761.278 24.4958   4
  10   1   3 829.985 23.7805   1
 -10   1  -3 779.905 24.2709   2
  11  -1   3 3.68457 1.77857   1
 -11  -1  -3 4.70410 1.44618   3
 -11  -1  -3 5.08693 1.73616   5
 -11  -1  -3 2.80438 1.26747   2
 -11  -1  -3 4.16040 1.45008   6
 -11  -1  -3 2.96857 1.33159   4
 -11   1  -3 2.68926 1.52280   4
 -11   1  -3 2.89031 1.61024   1
  11   1   3 3.51480 1.24711   1
 -11   1  -3 5.94971 1.49614   3
 -11   1  -3 6.78774 1.77023   5
 -11   1  -3 3.67482 1.35464   6
 -11   1  -3 4.18511 1.53378   2
 -12  -1  -3 44.9255 3.65879   5
 -12  -1  -3 43.6638 3.42186   3
 -12  -1  -3 48.8984 3.67553   6
 -12  -1  -3 50.0383 3.75288   2
  12  -1   3 47.5432 4.27939   1
 -12  -1  -3 40.5490 3.39582   4
 -12   1  -3 53.4259 4.33114   1
 -12   1  -3 48.7414 3.93566   2
 -12   1  -3 50.8318 3.71425   5
 -12   1  -3 46.8072 3.46344   3
 -12   1  -3 42.2687 4.48177   4
 -12   1  -3 48.0080 3.62777   6
  12   1   3 46.9611 3.54616   1
 -13  -1  -3 386.997 13.8535   2
  13  -1   3 399.209 14.8771   1
 -13  -1  -3 385.167 13.3202   3
 -13  -1  -3 371.639 13.6115   5
 -13  -1  -3 374.519 13.6147   4
 -13   1  -3 381.721 14.2209   2
 -13   1  -3 386.312 13.7446   6
 -13   1  -3 372.663 14.3754   4
 -13   1  -3 371.803 13.5429   5
 -13   1  -3 390.755 14.8746   1
 -13   1  -3 381.410 13.2889   3
 -14  -1  -3 131.059 6.96719   4
 -14  -1  -3 142.665 7.36099   2
 -14  -1  -3 148.268 7.41423   5
  14  -1   3 133.184 7.93231   1
 -14  -1  -3 136.985 6.82544   3
 -14   1  -3 143.392 7.21960   5
 -14   1  -3 168.697 8.63046   1
 -14   1  -3 140.050 7.75371   4
 -14   1  -3 138.234 7.56511   2
 -14   1  -3 146.676 7.34969   6
 -14   1  -3 137.478 6.76120   3
  15  -1   3 145.035 8.34437   1
 -15  -1  -3 145.036 7.19157   3
 -15  -1  -3 143.779 7.73072   2
 -15  -1  -3 146.364 7.53690   5
 -15   1  -3 143.974 7.38789   5
 -15   1  -3 139.837 7.03890   3
 -15   1  -3 142.658 7.97657   2
 -15   1  -3 146.736 7.67916   6
 -15   1  -3 133.768 7.94051   4
 -16  -1  -3 -1.6225 1.22751   3
  16  -1   3 0.30380 1.84473   1
 -16  -1  -3 -0.5107 1.45183   5
 -16  -1  -3 -2.3055 1.42099   2
 -16   1  -3 1.84685 1.67170   4
 -16   1  -3 -0.5667 1.45658   6
 -16   1  -3 -0.1656 1.65737   2
 -16   1  -3 -0.3742 1.20538   3
 -17  -1  -3 77.9078 6.08774   2
 -17  -1  -3 75.3503 5.59099   3
 -17  -1  -3 71.7039 5.77353   5
 -17   1  -3 68.4990 6.03418   2
 -17   1  -3 77.3187 6.46063   4
 -17   1  -3 74.6600 6.08720   6
 -18  -1  -3 23.0904 4.37112   2
 -18  -1  -3 25.2603 3.74476   3
 -18   1  -3 22.3793 4.25583   2
 -18   1  -3 17.5457 3.86352   4
 -19  -1  -3 17.9032 3.85232   2
 -19   1  -3 11.7924 3.52424   2
 -20   2   3 11.3172 3.88562   4
 -19  -2   3 44.1271 5.79889   2
  19  -2  -3 37.3882 9.18592   1
 -19   2   3 33.4646 5.37831   2
 -19   2   3 39.8451 5.43305   6
 -19   2   3 35.0277 5.89735   4
 -19   2   3 34.8047 5.78768   1
 -18  -2   3 8.04035 2.94191   2
  18  -2  -3 20.7570 4.62202   1
 -18   2   3 10.5213 3.72713   1
 -18   2   3 15.4924 3.94647   2
 -18   2   3 10.8135 3.67568   4
 -18   2   3 10.7952 3.14341   6
 -17  -2   3 94.2395 6.54673   2
  17  -2  -3 105.693 7.97014   1
 -17   2   3 94.5496 6.94689   2
 -17   2   3 86.9887 6.27572   6
 -17   2   3 86.7936 7.31313   1
 -17   2   3 86.3603 7.14696   4
 -16  -2   3 149.835 8.11635   2
 -16  -2   3 148.841 8.15309   4
  16  -2  -3 138.063 9.39521   1
 -16   2   3 153.594 9.47037   1
 -16   2   3 133.254 8.63458   4
 -16   2   3 151.671 8.54268   2
 -16   2   3 147.225 7.90414   6
 -15  -2   3 98.9065 6.17554   4
 -15  -2   3 108.476 6.45696   2
  15  -2  -3 91.8795 7.42945   1
 -15  -2   3 102.736 5.73807   3
 -15   2   3 105.074 7.50938   1
 -15   2   3 107.168 6.25581   6
 -15   2   3 103.136 7.19345   4
 -15   2   3 95.0710 6.44267   2
 -14  -2   3 94.7190 5.88038   2
 -14  -2   3 100.628 5.79360   5
 -14  -2   3 109.428 6.13515   4
 -14  -2   3 108.488 5.56678   3
  14  -2  -3 81.4946 6.98035   1
 -14   2   3 105.166 7.36502   1
 -14   2   3 94.1825 6.16521   2
 -14   2   3 110.134 6.00405   6
 -14   2   3 105.888 6.99091   4
 -13  -2   3 22.9907 3.05606   5
 -13  -2   3 32.0785 3.69509   2
  13  -2  -3 25.3424 4.46704   1
 -13  -2   3 31.4686 3.64074   4
 -13  -2   3 24.9249 3.02853   3
 -13   2   3 32.3653 3.47276   6
 -13   2   3 25.5597 3.91298   4
 -13   2   3 27.5184 4.19917   1
 -13   2   3 31.9764 3.93202   2
 -12  -2   3 30.3950 3.14723   3
 -12  -2   3 33.9024 3.60632   2
 -12  -2   3 28.0285 3.25931   4
 -12  -2   3 33.1323 3.17857   5
  12  -2  -3 27.4406 4.12682   1
 -12   2   3 29.5588 3.95595   4
 -12   2   3 31.9278 4.34794   1
 -12   2   3 33.2874 3.90296   2
 -12   2   3 36.9136 3.06527   6
 -11  -2   3 7.18240 1.81186   2
 -11  -2   3 6.82161 1.71351   5
 -11  -2   3 6.14243 1.53251   3
 -11  -2   3 7.58232 1.63882   4
 -11   2   3 6.45334 1.54267   6
 -11   2   3 5.27214 1.94275   4
 -11   2   3 7.35589 1.50529   5
  11   2  -3 6.05140 1.55298   6
 -11   2   3 4.78805 1.60299   2
 -11   2   3 3.10110 1.76833   1
 -10  -2   3 15.5450 2.05782   3
 -10  -2   3 9.82072 1.87383   5
 -10  -2   3 5.11539 1.56964   2
 -10  -2   3 5.45018 1.43922   4
 -10   2   3 4.72081 1.13899   3
 -10   2   3 5.82569 1.40130   6
  10   2  -3 3.32583 1.20699   6
 -10   2   3 5.29533 1.71777   4
 -10   2   3 4.71842 1.77622   1
 -10   2   3 6.08043 1.35298   5
 -10   2   3 5.41049 1.53351   2
  -9  -2   3 65.3843 3.81414   5
  -9  -2   3 63.1343 3.49407   3
  -9  -2   3 61.2984 3.58435   2
  -9  -2   3 59.7431 3.38628   4
  -9  -2   3 62.3652 3.11142   1
  -9  -2   3 58.1833 3.42705   6
  -9   2   3 58.9115 3.03755   3
  -9   2   3 63.3150 3.27054   6
  -9   2   3 55.8075 3.55110   2
   9   2  -3 53.7073 3.30813   6
  -9   2   3 52.3437 4.22270   1
  -9   2   3 58.9781 4.04804   4
  -9   2   3 55.3777 3.13340   5
  -8  -2   3 164.610 6.35893   6
  -8  -2   3 173.883 6.71323   2
  -8  -2   3 171.005 5.96013   1
  -8  -2   3 166.131 6.34537   4
  -8  -2   3 160.670 6.45205   3
  -8  -2   3 167.226 6.81200   5
   8   2  -3 172.818 6.48462   6
  -8   2   3 177.148 6.86674   2
  -8   2   3 161.544 7.13668   4
  -8   2   3 172.652 6.03712   3
  -8   2   3 165.961 6.16569   5
  -8   2   3 167.876 6.02448   6
  -8   2   3 172.623 7.86768   1
  -7  -2   3 21.5254 2.10192   6
  -7  -2   3 18.2230 2.06511   2
  -7  -2   3 20.6663 1.72450   4
  -7  -2   3 16.6152 2.11395   5
  -7  -2   3 18.8525 2.07307   3
  -7  -2   3 19.0435 1.48330   1
  -7   2   3 19.3814 2.69176   1
  -7   2   3 20.2471 2.46869   4
  -7   2   3 22.0673 1.97512   2
  -7   2   3 20.2572 1.70332   5
  -7   2   3 20.0682 1.54209   6
   7   2  -3 19.7571 2.06659   6
  -7   2   3 20.8670 1.56601   3
  -6  -2   3 2688.36 70.2806   6
  -6  -2   3 2573.20 70.7076   2
  -6  -2   3 2639.39 70.3178   4
  -6  -2   3 2545.41 70.7797   3
  -6  -2   3 2632.11 71.2101   5
  -6  -2   3 2710.89 69.7064   1
  -6   2   3 2677.03 69.6030   6
  -6   2   3 2664.59 70.7880   2
  -6   2   3 2707.01 70.0778   3
  -6   2   3 2576.90 71.2934   4
  -6   2   3 2688.09 70.2752   5
  -6   2   3 2625.92 72.1150   1
  -5  -2   3 1672.01 46.7952   2
  -5  -2   3 1642.96 46.7851   6
  -5  -2   3 1789.50 45.7602   1
  -5  -2   3 1701.74 46.3770   4
  -5  -2   3 1754.86 47.4264   5
  -5  -2   3 1644.26 46.9367   3
  -5   2   3 1799.31 45.4490   6
  -5   2   3 1730.08 47.9709   1
  -5   2   3 1769.94 46.8152   2
  -5   2   3 1779.36 46.4428   5
  -5   2   3 1716.31 47.2101   4
   5   2  -3 1784.01 47.3924   3
  -5   2   3 1745.57 46.2212   3
   5   2  -3 1678.56 46.5155   6
  -5   2   3 1722.47 45.4618   6
  -4  -2   3 430.562 14.0539   5
  -4  -2   3 438.699 13.7971   3
  -4  -2   3 467.779 12.5767   1
  -4  -2   3 449.684 13.6530   2
  -4  -2   3 448.270 13.1860   4
  -4   2   3 456.440 14.4239   1
  -4   2   3 455.258 13.1042   3
  -4   2   3 467.407 13.3109   5
  -4   2   3 473.406 13.5403   2
  -4   2   3 481.622 13.9276   4
   4   2  -3 452.101 13.2683   6
   4   2  -3 445.635 14.3457   5
   4   2  -3 460.486 14.0563   3
  -3  -2   3 189.665 6.11757   4
  -3  -2   3 180.718 6.60303   3
  -3  -2   3 195.162 5.51471   1
  -3  -2   3 182.259 6.47331   2
  -3  -2   3 188.345 6.94650   5
  -3   2   3 186.534 6.17356   5
   3   2  -3 177.993 6.95957   5
   3   2  -3 178.866 6.70969   3
  -3   2   3 184.246 6.43384   4
  -3   2   3 191.665 6.98317   1
   3   2  -3 184.659 5.98837   6
  -3   2   3 197.314 6.29546   2
  -3   2   3 191.103 6.04899   3
  -2  -2   3 15.3897 0.93050   1
   2  -2  -3 16.1547 1.26704   5
  -2  -2   3 16.6183 1.60549   5
  -2  -2   3 18.2676 1.29801   4
  -2  -2   3 14.6674 1.57865   2
  -2   2   3 16.8242 1.31093   4
  -2   2   3 15.6687 1.19232   3
   2   2  -3 18.4615 1.72563   5
   2   2  -3 13.1592 1.60784   3
   2   2  -3 14.6252 1.02839   6
  -2   2   3 13.7746 1.21215   5
   2   2  -3 16.5756 1.75282   2
  -2   2   3 18.8173 1.59585   1
  -2   2   3 16.5251 1.22582   2
  -1  -2   3 6.99016 0.81897   1
  -1  -2   3 6.95707 1.16356   2
   1  -2  -3 4.63858 0.76469   3
  -1  -2   3 6.44005 0.98603   4
   1  -2  -3 5.61350 0.88179   5
  -1   2   3 5.84163 0.99288   1
   1   2  -3 5.36367 1.06431   3
  -1   2   3 5.91454 0.94063   5
  -1   2   3 6.04535 0.88331   2
   1   2  -3 5.57387 1.15030   5
   1   2  -3 6.60915 0.66572   6
   1   2  -3 6.58414 1.12936   2
  -1   2   3 7.58167 0.98664   3
  -1   2   3 7.59400 0.97598   4
   0  -2   3 1800.23 48.3475   4
   0  -2   3 1841.81 48.0609   1
   0  -2  -3 1702.00 48.0184   3
   0  -2   3 1775.91 48.5626   2
   0  -2  -3 1692.78 48.2232   5
   0  -2  -3 1824.72 47.8283   2
   0   2  -3 1810.27 48.6849   2
   0   2   3 1820.41 47.8769   2
   0   2   3 1905.07 47.7362   4
   0   2  -3 1783.65 49.0356   5
   0   2  -3 1792.95 48.8330   3
   0   2  -3 1848.69 47.1186   6
   0   2   3 1851.52 48.1806   1
   0   2  -3 1844.70 48.4373   4
   0   2   3 1752.15 48.1772   3
   0   2  -3 1809.94 47.1431   6
  -1  -2  -3 335.388 9.85055   2
  -1  -2  -3 329.575 10.4139   5
  -1  -2  -3 329.632 10.2124   3
  -1  -2  -3 349.308 9.51754   4
   1  -2   3 329.750 10.4928   4
   1  -2   3 341.908 10.3743   1
  -1   2  -3 336.393 9.07862   6
  -1   2  -3 321.072 10.6222   2
   1   2   3 342.542 10.4412   3
  -1   2  -3 361.853 11.1975   5
   1   2   3 349.398 9.53283   4
  -1   2  -3 346.748 10.5792   4
  -1   2  -3 344.115 9.07440   6
   1   2   3 350.412 9.94940   1
  -1   2  -3 351.786 10.8015   3
   1   2   3 338.634 9.04723   6
   1   2   3 343.928 9.05741   6
  -2  -2  -3 291.974 9.11358   5
   2  -2   3 277.768 9.04010   1
  -2  -2  -3 275.968 8.30039   2
   2  -2   3 271.160 9.05513   4
  -2  -2  -3 272.569 8.73573   3
  -2   2  -3 273.613 9.10177   4
  -2   2  -3 286.966 9.23425   2
   2   2   3 285.183 8.14312   1
  -2   2  -3 280.873 9.15285   3
   2   2   3 283.786 7.94281   6
  -2   2  -3 264.339 7.56934   6
  -2   2  -3 284.340 9.15094   1
  -2   2  -3 295.873 7.60188   6
  -2   2  -3 279.512 9.36993   5
   3  -2   3 1014.20 28.4236   1
  -3  -2  -3 985.942 27.8331   3
  -3  -2  -3 1023.64 27.3670   2
  -3  -2  -3 1013.00 28.1473   5
  -3   2  -3 1025.74 28.3796   2
   3   2   3 1012.62 26.8729   1
  -3   2  -3 1033.18 28.5218   5
  -3   2  -3 1004.75 28.3835   4
   3   2   3 973.018 27.0838   6
  -3   2  -3 1045.11 28.2766   3
  -3   2  -3 1005.85 28.4252   1
  -3   2  -3 974.271 26.6847   6
  -4  -2  -3 135.238 4.62069   2
   4  -2   3 126.419 5.45338   1
  -4  -2  -3 130.216 5.17151   5
  -4  -2  -3 124.096 3.79816   4
  -4  -2  -3 127.740 4.93243   3
  -4   2  -3 125.855 5.45357   1
  -4   2  -3 131.357 5.34710   5
   4   2   3 128.247 3.97153   1
   4   2   3 126.765 4.44696   6
  -4   2  -3 131.735 5.32165   2
  -4   2  -3 123.153 5.32179   4
  -4   2  -3 137.589 5.22895   3
  -4   2  -3 122.767 4.08584   6
  -5  -2  -3 754.521 21.4009   3
   5  -2   3 749.777 22.2829   1
  -5  -2  -3 769.234 21.7538   5
  -5  -2  -3 743.601 20.9424   2
   5   2   3 735.863 20.8260   6
  -5   2  -3 729.807 21.9991   4
  -5   2  -3 738.646 20.4895   6
  -5   2  -3 765.503 21.6264   3
  -5   2  -3 740.358 22.2736   1
  -5   2  -3 749.963 21.8930   2
  -5   2  -3 745.413 21.8381   5
   5   2   3 742.044 20.1168   1
  -6  -2  -3 551.061 16.4206   2
  -6  -2  -3 586.140 15.7341   4
  -6  -2  -3 565.322 16.8160   3
  -6  -2  -3 564.455 17.1345   5
  -6  -2  -3 572.619 16.3591   6
   6  -2   3 570.356 18.0022   1
   6   2   3 556.271 15.5555   1
  -6   2  -3 557.666 17.9649   1
  -6   2  -3 570.223 16.0894   6
  -6   2  -3 570.864 16.9750   3
  -6   2  -3 569.517 17.5735   4
   6   2   3 570.415 16.3774   6
  -6   2  -3 531.565 17.2009   2
  -6   2  -3 569.371 17.2463   5
   7  -2   3 744.762 22.6252   1
  -7  -2  -3 751.077 21.7491   5
  -7  -2  -3 738.092 20.2628   4
  -7  -2  -3 718.851 20.9372   2
  -7  -2  -3 727.573 21.2688   3
  -7  -2  -3 724.386 20.8503   6
  -7   2  -3 732.392 20.6387   6
  -7   2  -3 724.101 21.3589   3
  -7   2  -3 715.875 21.6272   5
  -7   2  -3 713.151 22.4269   1
  -7   2  -3 706.624 21.7939   2
  -7   2  -3 698.984 21.9998   4
   7   2   3 752.287 20.9141   6
   7   2   3 738.104 20.0594   1
  -8  -2  -3 450.556 13.8437   6
  -8  -2  -3 449.472 14.1477   3
  -8  -2  -3 444.148 13.2622   4
   8  -2   3 464.441 15.5094   1
  -8  -2  -3 456.721 14.5202   5
  -8  -2  -3 426.680 13.8196   2
   8   2   3 460.887 13.8315   6
  -8   2  -3 443.598 14.4861   5
  -8   2  -3 449.864 14.7838   2
  -8   2  -3 447.118 15.0298   4
  -8   2  -3 450.742 14.2329   3
  -8   2  -3 433.327 13.5879   6
   8   2   3 460.077 13.0570   1
  -8   2  -3 428.532 15.2799   1
  -9  -2  -3 2.98103 0.93831   4
   9  -2   3 1.90920 1.46183   1
  -9  -2  -3 5.08937 1.31612   2
  -9  -2  -3 4.91859 1.36973   3
  -9  -2  -3 3.07140 1.32933   5
   9   2   3 3.00366 1.12673   6
  -9   2  -3 3.14384 1.40071   2
  -9   2  -3 2.74292 1.05012   6
  -9   2  -3 1.73498 1.23242   4
  -9   2  -3 3.64693 1.29359   5
   9   2   3 2.23682 0.82931   1
  -9   2  -3 2.62146 1.43351   1
  -9   2  -3 2.80054 1.16952   3
 -10  -2  -3 154.137 6.85811   5
 -10  -2  -3 154.051 6.54189   3
 -10  -2  -3 146.484 6.38506   2
 -10  -2  -3 141.790 5.86961   4
  10  -2   3 146.677 7.63318   1
 -10   2  -3 133.342 7.02007   4
 -10   2  -3 146.637 6.44089   3
  10   2   3 152.216 6.18944   6
 -10   2  -3 141.146 7.44523   1
 -10   2  -3 149.888 7.10082   2
 -10   2  -3 152.854 6.83502   5
 -10   2  -3 149.451 6.25132   6
 -11  -2  -3 148.276 7.01203   5
 -11  -2  -3 149.727 6.71491   2
  11  -2   3 159.914 8.12658   1
 -11  -2  -3 154.157 6.34668   4
 -11  -2  -3 156.625 6.81654   3
 -11   2  -3 143.708 6.53875   6
  11   2   3 145.717 6.38172   6
 -11   2  -3 149.836 7.58768   4
 -11   2  -3 153.704 7.97578   1
 -11   2  -3 148.326 6.95893   5
 -11   2  -3 155.935 6.84380   3
 -11   2  -3 150.116 7.33192   2
 -12  -2  -3 33.6956 3.57655   3
 -12  -2  -3 37.4235 3.97468   5
 -12  -2  -3 36.0050 3.26182   2
  12  -2   3 38.4603 4.53898   1
 -12   2  -3 36.6494 3.34308   5
 -12   2  -3 33.1608 4.08878   2
 -12   2  -3 38.8990 3.33105   3
 -12   2  -3 37.3383 4.60251   1
 -12   2  -3 37.2872 3.23023   6
 -12   2  -3 37.3404 4.37917   4
 -13  -2  -3 12.3256 2.39150   3
 -13  -2  -3 15.0079 2.57947   2
 -13  -2  -3 10.6296 2.47989   5
  13  -2   3 12.5202 3.06516   1
 -13   2  -3 11.6903 2.56121   2
 -13   2  -3 17.0418 3.36411   1
 -13   2  -3 16.0427 2.86557   5
 -13   2  -3 18.6386 2.81747   3
 -13   2  -3 13.5583 2.98459   4
 -13   2  -3 15.0507 2.65477   6
 -14  -2  -3 1.59043 1.54789   3
  14  -2   3 -2.9535 1.87566   1
 -14  -2  -3 0.22776 1.53207   5
 -14  -2  -3 2.54018 1.67509   2
 -14   2  -3 2.50217 1.67816   6
 -14   2  -3 1.24093 1.46085   3
 -14   2  -3 -0.1411 1.52659   2
 -14   2  -3 -1.3171 1.64519   1
 -14   2  -3 2.04335 1.89913   4
 -14   2  -3 3.64226 1.60787   5
 -15  -2  -3 19.1733 3.20244   3
  15  -2   3 19.7446 3.97188   1
 -15  -2  -3 23.3389 3.65630   5
 -15  -2  -3 19.4658 3.34274   2
 -15   2  -3 19.6083 3.33400   6
 -15   2  -3 19.2784 3.04779   3
 -15   2  -3 19.8769 3.97880   1
 -15   2  -3 20.5507 3.85043   4
 -15   2  -3 19.8707 3.77415   2
 -16  -2  -3 197.777 9.58313   2
 -16  -2  -3 192.673 9.07046   3
  16  -2   3 187.535 10.5343   1
 -16  -2  -3 180.220 9.24558   5
 -16   2  -3 206.388 9.67402   6
 -16   2  -3 171.060 9.85066   2
 -16   2  -3 209.884 10.6742   4
 -17  -2  -3 67.3917 5.94136   5
  17  -2   3 70.8517 6.61180   1
 -17  -2  -3 68.3761 5.40524   3
 -17  -2  -3 76.0428 5.90152   2
 -17   2  -3 68.9660 6.22977   4
 -17   2  -3 73.3539 5.86226   6
 -17   2  -3 75.3163 7.62921   2
  18  -2   3 194.817 11.1922   1
 -18  -2  -3 201.061 10.4647   2
 -18  -2  -3 198.389 9.83114   3
 -18   2  -3 202.885 10.4109   6
 -18   2  -3 195.406 11.1023   4
 -18   2  -3 186.986 10.7105   2
 -19  -2  -3 6.22846 3.37626   3
 -19  -2  -3 8.18937 2.90126   2
 -19   2  -3 7.04502 3.14968   4
 -19   2  -3 10.3122 3.71400   2
  19  -3  -3 1.70536 2.97366   1
 -19  -3   3 0.40462 2.10446   2
 -19   3   3 5.52957 2.77156   6
 -19   3   3 -1.0440 1.98624   2
 -19   3   3 -0.4549 2.76964   1
 -19   3   3 0.00195 2.38599   4
 -18  -3   3 0.50496 2.00644   2
  18  -3  -3 1.55925 2.42615   1
 -18   3   3 2.63642 2.15869   6
 -18   3   3 2.02226 2.42034   1
 -18   3   3 1.38699 2.43136   4
 -18   3   3 0.98193 2.15326   2
 -17  -3   3 0.79068 2.04488   2
  17  -3  -3 0.33009 2.41357   1
 -17   3   3 3.44975 2.15305   6
 -17   3   3 -0.0825 2.28165   4
 -17   3   3 2.54126 2.45157   1
 -17   3   3 2.83700 2.47305   2
 -16  -3   3 4.49854 2.25505   2
  16  -3  -3 -0.2598 2.12225   1
 -16  -3   3 -0.1347 1.83379   3
 -16   3   3 5.97638 2.72935   1
 -16   3   3 1.57064 2.56602   4
 -16   3   3 1.05228 1.83281   2
 -15  -3   3 0.92149 1.87570   5
 -15  -3   3 0.00182 1.56561   2
  15  -3  -3 -2.1320 2.09978   1
 -15  -3   3 0.31317 1.46949   3
 -15   3   3 0.01649 1.61162   2
 -15   3   3 -1.4869 1.93929   1
 -15   3   3 0.92330 1.92352   4
 -15   3   3 -0.4392 1.39138   6
 -14  -3   3 68.7415 5.00214   5
 -14  -3   3 71.9184 4.95028   2
  14  -3  -3 61.2530 6.96097   1
 -14  -3   3 60.8377 4.48179   3
 -14   3   3 49.7588 5.88172   4
 -14   3   3 70.9637 4.76199   6
 -14   3   3 58.7104 5.11538   2
 -14   3   3 66.7814 6.11232   1
 -13  -3   3 46.4064 4.03565   2
  13  -3  -3 42.3600 5.87539   1
 -13  -3   3 52.5441 3.88288   4
 -13  -3   3 48.5340 4.02998   3
 -13  -3   3 48.8249 4.11055   5
 -13   3   3 42.3146 5.18185   4
 -13   3   3 54.8399 3.92112   6
 -13   3   3 46.2768 5.75715   1
 -13   3   3 48.1050 5.11234   2
 -12  -3   3 92.9516 5.56847   5
  12  -3  -3 72.9834 6.43811   1
 -12  -3   3 92.6959 5.50278   2
 -12  -3   3 93.4316 5.15953   4
 -12  -3   3 99.2790 5.45613   3
 -12   3   3 87.4002 6.15263   4
  12   3  -3 89.6994 5.15008   6
 -12   3   3 103.062 6.08079   2
 -12   3   3 102.431 5.13013   6
 -12   3   3 100.196 6.92191   1
 -11  -3   3 89.3232 5.30195   5
 -11  -3   3 92.4034 5.13185   3
 -11  -3   3 96.7639 5.23583   2
 -11  -3   3 94.5833 4.84333   4
 -11   3   3 90.2337 4.55634   6
 -11   3   3 85.0159 5.79152   4
 -11   3   3 81.2657 5.29143   2
  11   3  -3 90.0129 4.94390   6
 -11   3   3 86.9851 6.28714   1
 -10  -3   3 420.185 14.0189   2
 -10  -3   3 419.744 14.3712   5
 -10  -3   3 401.632 13.8034   3
  10   3  -3 404.384 13.5318   6
 -10   3   3 398.314 14.3504   5
 -10   3   3 419.996 12.9540   6
 -10   3   3 388.487 15.4937   1
 -10   3   3 418.072 15.0773   4
 -10   3   3 394.612 14.2696   2
  -9  -3   3 636.711 18.7867   4
  -9  -3   3 612.353 19.3601   2
  -9  -3   3 632.239 19.9638   5
  -9  -3   3 667.530 19.6838   3
  -9   3   3 620.102 19.0458   5
  -9   3   3 610.233 20.3554   4
   9   3  -3 612.342 19.0020   6
  -9   3   3 618.255 19.7959   2
  -9   3   3 622.828 18.1293   6
  -9   3   3 620.141 18.7414   3
  -9   3   3 610.711 21.3667   1
  -8  -3   3 238.223 9.52420   5
  -8  -3   3 248.356 9.28453   3
  -8  -3   3 249.868 8.53438   4
  -8  -3   3 234.017 9.00692   2
  -8   3   3 247.368 8.60209   3
  -8   3   3 253.114 7.87256   6
  -8   3   3 244.580 8.82704   5
  -8   3   3 253.927 9.45095   2
  -8   3   3 228.767 9.63737   4
   8   3  -3 245.613 8.79182   6
  -8   3   3 235.683 10.3183   1
  -7  -3   3 596.579 17.0826   4
  -7  -3   3 586.405 18.0610   3
  -7  -3   3 549.715 18.2856   5
  -7  -3   3 564.123 17.6782   2
  -7   3   3 561.438 19.0931   1
  -7   3   3 574.575 17.9525   2
  -7   3   3 573.908 18.4220   4
  -7   3   3 546.009 17.3696   5
  -7   3   3 593.448 16.0533   6
  -7   3   3 599.786 17.2972   3
  -6  -3   3 11.4452 1.53102   4
  -6  -3   3 9.38105 1.52754   2
  -6  -3   3 10.6863 1.94479   5
  -6  -3   3 12.4088 1.89282   3
  -6   3   3 12.6961 0.76523   6
  -6   3   3 9.32691 1.62691   5
   6   3  -3 10.5036 1.59772   6
  -6   3   3 13.8920 2.42190   1
   6   3  -3 14.9256 2.24182   3
  -6   3   3 12.3988 0.81479   6
  -6   3   3 7.80902 1.64528   4
  -6   3   3 9.89215 1.51133   3
  -6   3   3 17.7797 2.22962   2
  -5  -3   3 977.590 27.8518   2
  -5  -3   3 956.178 26.9938   4
  -5  -3   3 971.385 28.6816   5
  -5  -3   3 958.531 28.1975   3
  -5   3   3 985.421 28.2342   4
  -5   3   3 989.895 27.8849   2
   5   3  -3 944.069 28.4100   3
  -5   3   3 1002.29 29.0029   1
  -5   3   3 962.486 27.6394   5
  -5   3   3 984.535 27.4062   3
   5   3  -3 968.746 27.1418   6
  -4  -3   3 287.604 9.68680   2
  -4  -3   3 276.854 8.93135   4
  -4  -3   3 285.030 10.3741   5
  -4  -3   3 293.747 7.87924   1
  -4  -3   3 276.209 9.92161   3
  -4   3   3 285.485 9.77622   4
  -4   3   3 291.234 9.60497   2
   4   3  -3 279.900 8.86291   6
   4   3  -3 273.394 10.4849   5
  -4   3   3 277.465 9.24988   3
  -4   3   3 270.322 10.1839   1
  -4   3   3 284.344 9.53762   5
   4   3  -3 269.989 10.0526   3
  -3  -3   3 1173.99 33.7404   5
  -3  -3   3 1224.29 31.1645   1
   3  -3  -3 1134.20 32.6449   5
  -3  -3   3 1110.06 33.0971   3
  -3  -3   3 1191.08 32.9551   2
  -3  -3   3 1188.06 32.1959   4
  -3   3   3 1163.82 33.3241   1
  -3   3   3 1202.04 32.8177   4
   3   3  -3 1169.97 31.7437   6
  -3   3   3 1206.05 32.7141   2
  -3   3   3 1142.55 32.4398   3
   3   3  -3 1142.31 33.3910   3
  -3   3   3 1184.96 32.8090   5
   3   3  -3 1167.34 33.9013   5
   2  -3  -3 310.023 10.4622   5
  -2  -3   3 327.376 11.3547   5
  -2  -3   3 328.988 10.1614   4
  -2  -3   3 334.497 9.40100   1
  -2  -3   3 316.620 10.6409   2
  -2   3   3 321.191 10.5897   5
  -2   3   3 309.114 10.2574   3
   2   3  -3 337.265 10.9439   2
   2   3  -3 308.555 10.9809   3
   2   3  -3 320.581 9.32325   6
  -2   3   3 327.682 10.3053   4
   2   3  -3 312.868 11.3489   5
  -2   3   3 310.779 10.6613   1
  -2   3   3 321.827 10.3074   2
   1  -3  -3 26.6178 1.93281   3
   1  -3  -3 25.1071 2.07168   5
  -1  -3   3 24.2892 1.86906   4
  -1  -3   3 28.2141 2.22424   2
  -1  -3   3 26.3991 2.41645   5
  -1  -3   3 26.8671 1.66181   1
  -1   3   3 27.2954 1.92912   2
   1   3  -3 28.2914 1.22656   6
  -1   3   3 28.5332 2.26756   5
   1   3  -3 27.8305 1.25330   6
   1   3  -3 26.0101 2.44145   5
  -1   3   3 22.8034 1.89248   3
   1   3  -3 28.9621 2.34669   3
   1   3  -3 27.6640 2.25639   2
  -1   3   3 27.8657 1.86588   4
  -1   3   3 25.7310 1.98880   1
   0  -3  -3 271.755 9.06812   3
   0  -3   3 270.582 9.10316   4
   0  -3  -3 276.037 8.80653   2
   0  -3  -3 275.146 9.37242   5
   0  -3   3 267.482 8.69416   1
   0  -3   3 272.323 9.45249   2
   0   3  -3 263.510 9.94711   5
   0   3  -3 281.692 7.24768   6
   0   3  -3 270.235 9.68310   3
   0   3   3 278.874 8.89853   2
   0   3   3 270.019 9.18760   3
   0   3  -3 267.298 9.50900   2
   0   3   3 271.708 9.50522   5
   0   3   3 278.499 8.91046   1
   0   3  -3 265.362 9.11940   4
   0   3  -3 270.888 7.23884   6
   0   3   3 290.565 8.65532   4
  -1  -3  -3 346.521 11.5384   5
  -1  -3  -3 327.125 11.1419   3
   1  -3   3 348.078 11.3988   4
  -1  -3  -3 362.796 10.4202   4
  -1  -3  -3 350.163 10.8409   2
   1  -3   3 355.772 11.1789   1
  -1   3  -3 351.672 11.4515   4
  -1   3  -3 352.738 11.8509   3
  -1   3  -3 366.649 11.8454   2
  -1   3  -3 344.663 11.1474   1
   1   3   3 368.001 10.4427   4
  -1   3  -3 354.079 12.1949   5
   1   3   3 348.066 11.4227   3
   1   3   3 361.976 10.7416   1
   1   3   3 363.588 11.0324   2
  -2  -3  -3 9.34248 0.95232   4
   2  -3   3 8.77915 1.49803   4
   2  -3   3 8.71250 1.47124   1
  -2  -3  -3 9.95473 1.28052   2
  -2  -3  -3 7.07798 1.41381   5
  -2  -3  -3 10.6921 1.51552   3
  -2   3  -3 7.75514 1.42391   4
  -2   3  -3 9.47785 1.66953   2
  -2   3  -3 6.58012 1.43593   3
   2   3   3 8.54738 1.48191   3
   2   3   3 12.4284 1.25022   1
   2   3   3 9.15870 0.71244   6
   2   3   3 9.17000 0.68761   6
  -2   3  -3 7.81500 1.64844   5
  -2   3  -3 5.73691 1.24818   1
   3  -3   3 22.4778 2.09638   1
  -3  -3  -3 16.5626 2.09965   5
  -3  -3  -3 21.2206 1.12970   4
  -3  -3  -3 21.0808 1.64640   2
   3  -3   3 24.0899 2.52009   4
  -3  -3  -3 21.0351 1.90778   3
  -3   3  -3 23.9998 2.58723   3
  -3   3  -3 21.8775 2.61973   5
  -3   3  -3 21.6929 2.50845   2
  -3   3  -3 23.5376 2.13337   1
   3   3   3 21.9576 1.30424   1
  -3   3  -3 23.8918 2.56354   4
  -4  -3  -3 12.1030 1.44199   2
  -4  -3  -3 11.4808 0.78897   4
   4  -3   3 7.80782 1.67350   1
  -4  -3  -3 10.4810 1.73745   5
  -4  -3  -3 9.23941 1.49513   3
  -4   3  -3 12.3550 2.00203   1
   4   3   3 9.02230 1.11409   6
  -4   3  -3 13.0075 2.05125   5
   4   3   3 11.1551 0.79577   1
  -4   3  -3 12.3950 0.70806   6
  -4   3  -3 10.6836 0.67469   6
  -4   3  -3 11.0477 1.78393   3
  -4   3  -3 9.62278 1.74673   4
  -4   3  -3 10.0912 1.77311   2
  -5  -3  -3 8.72583 1.31614   2
   5  -3   3 7.79097 1.72887   1
  -5  -3  -3 9.54758 1.65548   3
  -5  -3  -3 8.79369 0.75729   4
  -5  -3  -3 7.27247 1.57167   5
  -5   3  -3 7.95806 1.83209   5
  -5   3  -3 7.80413 1.73563   1
   5   3   3 8.10907 1.16956   6
  -5   3  -3 8.97005 1.77394   4
  -5   3  -3 8.84165 0.77920   6
  -5   3  -3 10.5076 1.85977   3
  -5   3  -3 9.29137 0.91662   6
  -5   3  -3 7.50992 1.62759   2
  -6  -3  -3 378.927 12.7297   5
  -6  -3  -3 377.889 12.3534   3
  -6  -3  -3 387.834 11.8410   2
   6  -3   3 375.438 13.2541   1
  -6   3  -3 364.808 10.8474   6
  -6   3  -3 360.790 12.8216   5
  -6   3  -3 382.843 10.7636   6
  -6   3  -3 368.986 12.8728   2
  -6   3  -3 362.278 12.5171   3
  -6   3  -3 354.178 12.8891   4
   6   3   3 372.509 11.5100   6
  -6   3  -3 374.332 13.2634   1
  -7  -3  -3 15.8449 2.33017   5
  -7  -3  -3 16.2793 1.21283   4
   7  -3   3 15.6882 2.65426   1
  -7  -3  -3 11.9632 1.92734   3
  -7  -3  -3 17.8783 2.08323   2
  -7   3  -3 14.1847 2.17744   3
   7   3   3 10.4339 1.51171   6
  -7   3  -3 15.8109 2.60536   1
  -7   3  -3 15.4165 2.36992   2
  -7   3  -3 17.6927 2.52756   5
  -7   3  -3 15.9289 1.39513   6
  -7   3  -3 10.8281 2.15061   4
  -8  -3  -3 326.027 10.8690   4
  -8  -3  -3 365.676 12.5493   5
  -8  -3  -3 355.698 12.0621   3
  -8  -3  -3 340.820 11.5607   2
   8  -3   3 354.456 13.3063   1
   8   3   3 338.588 11.3435   6
  -8   3  -3 348.696 13.2772   1
  -8   3  -3 358.911 11.0280   6
  -8   3  -3 358.836 12.6865   5
  -8   3  -3 351.558 12.7748   2
  -8   3  -3 357.436 12.3064   3
  -8   3  -3 353.096 12.9892   4
  -9  -3  -3 59.6840 4.19148   5
  -9  -3  -3 70.7870 4.21886   3
  -9  -3  -3 63.7883 3.82385   2
   9  -3   3 57.8943 4.69840   1
  -9   3  -3 68.7300 3.50959   6
  -9   3  -3 64.1693 4.85092   1
  -9   3  -3 55.4621 4.28815   2
  -9   3  -3 62.4084 4.07959   3
  -9   3  -3 56.3795 4.42555   4
  -9   3  -3 63.4082 4.38521   5
   9   3   3 62.2316 3.67401   6
 -10  -3  -3 513.005 16.7626   5
  10  -3   3 507.422 17.9654   1
 -10  -3  -3 511.697 16.3071   3
 -10  -3  -3 483.947 15.8383   2
 -10   3  -3 486.311 15.3529   6
 -10   3  -3 495.799 17.9004   1
 -10   3  -3 483.371 17.0498   2
  10   3   3 468.253 15.5057   6
 -10   3  -3 492.263 17.4093   4
 -10   3  -3 470.457 16.2442   3
 -10   3  -3 491.564 16.7810   5
  11  -3   3 102.978 6.80933   1
 -11  -3  -3 111.287 5.73331   2
 -11  -3  -3 111.926 6.22587   5
 -11  -3  -3 121.792 6.07441   3
 -11   3  -3 111.220 5.42108   6
 -11   3  -3 105.521 5.82454   3
 -11   3  -3 104.516 6.87435   1
 -11   3  -3 115.791 6.85041   4
  11   3   3 117.725 5.59134   6
 -11   3  -3 110.346 6.46525   2
 -11   3  -3 124.616 6.55007   5
  12  -3   3 433.345 17.0461   1
 -12  -3  -3 434.515 15.0565   2
 -12  -3  -3 462.498 15.8589   5
 -12  -3  -3 425.981 15.1095   3
 -12   3  -3 404.152 16.0429   2
  12   3   3 451.270 14.7836   6
 -12   3  -3 419.019 16.4446   4
 -12   3  -3 428.536 15.2967   3
 -12   3  -3 480.499 15.0448   6
 -12   3  -3 415.163 15.5927   5
 -12   3  -3 455.048 17.3059   1
 -13  -3  -3 24.7498 3.44424   3
  13  -3   3 31.0788 4.68853   1
 -13  -3  -3 25.7334 3.75819   5
 -13  -3  -3 26.7066 3.55958   2
 -13   3  -3 27.9069 3.62108   3
 -13   3  -3 23.5876 3.12156   6
 -13   3  -3 17.6868 3.46736   4
 -13   3  -3 23.9980 3.55579   5
 -13   3  -3 22.2089 3.60905   2
 -13   3  -3 31.0068 4.63999   1
 -14  -3  -3 63.0878 5.06916   5
  14  -3   3 56.2041 6.42241   1
 -14  -3  -3 59.9518 4.65885   2
 -14  -3  -3 59.9301 4.70220   3
 -14   3  -3 52.3049 5.95799   4
 -14   3  -3 37.9458 4.46604   3
 -14   3  -3 57.8423 6.50396   1
 -14   3  -3 51.8029 5.94063   2
 -14   3  -3 58.2621 4.47702   6
 -15  -3  -3 37.7015 4.44140   2
 -15  -3  -3 37.9274 4.41256   3
 -15  -3  -3 38.3691 4.81362   5
  15  -3   3 43.6509 5.85444   1
 -15   3  -3 37.1939 5.35119   4
 -15   3  -3 36.6711 5.45362   1
 -15   3  -3 30.5099 4.62735   2
 -15   3  -3 37.9281 4.45676   6
 -16  -3  -3 15.0974 3.24518   2
 -16  -3  -3 12.4088 3.22269   5
 -16  -3  -3 13.3570 3.25244   3
  16  -3   3 13.9707 3.76982   1
 -16   3  -3 12.9791 3.56541   2
 -16   3  -3 13.8017 2.92847   6
 -16   3  -3 16.4133 3.82430   1
 -16   3  -3 8.35977 3.01788   4
 -17  -3  -3 17.7456 3.62395   2
 -17  -3  -3 15.3424 3.33681   3
  17  -3   3 18.9749 4.50299   1
 -17   3  -3 19.3002 3.40888   6
 -17   3  -3 12.5688 3.55063   2
 -17   3  -3 13.8509 3.52077   4
 -18  -3  -3 54.3674 6.06038   2
  18  -3   3 50.6820 6.77916   1
 -18  -3  -3 53.4161 5.85054   3
 -18   3  -3 46.0850 6.42009   4
 -18   3  -3 56.6820 7.01319   2
 -18   3  -3 53.4550 6.01294   6
  19  -3   3 26.0662 5.13870   1
 -19  -3  -3 27.8236 4.64614   2
 -19  -3  -3 20.3196 4.02844   3
 -19   3  -3 23.0434 4.33074   6
 -19   3  -3 29.8871 5.83821   4
  18  -4  -3 2.47343 3.06361   1
 -18  -4   3 -3.5697 1.77005   2
 -18   4   3 1.59286 2.13086   6
 -18   4   3 1.13522 2.60915   1
 -18   4   3 6.67674 3.47201   4
 -18   4   3 2.13105 2.66358   2
 -17  -4   3 7.25481 2.99695   3
 -17  -4   3 13.7358 3.38248   2
  17  -4  -3 3.90566 3.01390   1
 -17   4   3 10.2592 3.47389   1
 -17   4   3 9.75869 3.41824   4
 -17   4   3 6.51020 3.00909   2
 -17   4   3 7.92461 2.55604   6
 -16  -4   3 22.9099 4.01027   5
  16  -4  -3 29.7645 5.79887   1
 -16  -4   3 27.4127 4.08580   3
 -16  -4   3 29.8915 4.47471   2
 -16   4   3 24.7638 3.63419   6
 -16   4   3 20.5982 4.41122   4
 -16   4   3 19.5522 4.60675   1
 -16   4   3 16.7036 3.81516   2
 -15  -4   3 29.5755 4.40633   2
  15  -4  -3 31.2126 5.85632   1
 -15  -4   3 30.6173 4.20988   3
 -15  -4   3 28.6236 4.32880   5
 -15   4   3 27.1746 4.94586   1
 -15   4   3 37.8083 4.23447   6
 -15   4   3 33.6497 5.34979   4
 -15   4   3 31.5186 4.88384   2
  14  -4  -3 9.90671 3.77297   1
 -14  -4   3 14.2676 2.92279   3
 -14  -4   3 17.9893 3.36862   5
 -14  -4   3 14.8264 3.10641   2
 -14   4   3 9.43222 2.80123   2
 -14   4   3 17.1525 3.94680   1
 -14   4   3 9.74318 3.12623   4
 -14   4   3 14.3170 2.51081   6
 -13  -4   3 60.6037 4.76480   2
  13  -4  -3 50.8731 7.00286   1
 -13  -4   3 63.7057 5.04418   5
 -13  -4   3 63.8211 4.91491   3
 -13   4   3 59.8492 4.10760   6
 -13   4   3 52.4844 6.59558   1
 -13   4   3 56.2095 6.21017   4
 -13   4   3 43.6767 5.29675   2
  13   4  -3 56.6546 4.44598   6
 -12  -4   3 37.3311 4.19622   2
 -12  -4   3 33.6656 4.01182   3
 -12  -4   3 33.1975 4.30506   5
  12  -4  -3 31.8147 5.12526   1
  12   4  -3 31.0232 3.58819   6
 -12   4   3 30.0914 4.28905   2
 -12   4   3 41.2326 5.08666   4
 -12   4   3 30.3664 4.94759   1
 -12   4   3 29.0145 3.01810   6
 -11  -4   3 4.31324 1.88719   5
 -11  -4   3 3.19662 1.40727   4
  11  -4  -3 -2.4292 2.07974   1
 -11  -4   3 0.36886 1.18830   3
 -11  -4   3 2.87305 1.63530   2
 -11   4   3 4.94005 2.29799   1
 -11   4   3 3.44401 1.16048   6
 -11   4   3 0.41545 1.27145   4
 -11   4   3 2.65168 1.74264   2
  11   4  -3 1.14245 1.24450   6
 -10  -4   3 75.2956 4.29482   4
 -10  -4   3 93.1350 5.31111   2
 -10  -4   3 80.1802 5.11175   3
 -10  -4   3 96.2516 5.89697   5
  10   4  -3 82.3357 4.77981   6
 -10   4   3 78.3424 3.92807   6
 -10   4   3 89.6397 5.96737   4
 -10   4   3 77.4181 6.05866   1
 -10   4   3 76.2364 5.25278   2
  -9  -4   3 69.7673 4.92519   5
  -9  -4   3 70.9080 4.51760   2
  -9  -4   3 72.0689 3.88263   4
  -9  -4   3 68.8072 4.60775   3
  -9   4   3 68.2763 5.04331   4
  -9   4   3 62.7260 4.56791   2
   9   4  -3 69.8825 4.18555   6
  -9   4   3 67.6605 3.27478   6
  -9   4   3 71.8182 5.51866   1
  -8  -4   3 4.68401 1.79672   5
  -8  -4   3 6.64171 1.77289   2
  -8  -4   3 2.82705 1.43712   3
  -8  -4   3 4.65454 1.27750   4
  -8   4   3 5.37064 1.79364   4
   8   4  -3 3.76300 1.36131   6
  -8   4   3 8.32981 1.85399   5
  -8   4   3 8.75186 1.80471   3
  -8   4   3 4.29270 1.95893   1
  -8   4   3 8.21120 1.11886   6
  -8   4   3 7.70949 1.93435   2
  -7  -4   3 67.1123 4.35913   3
  -7  -4   3 68.9221 4.20096   2
  -7  -4   3 63.9736 3.49451   4
  -7  -4   3 61.7030 4.53438   5
  -7   4   3 74.0392 5.15006   1
  -7   4   3 59.9249 3.95777   5
  -7   4   3 67.1592 2.37470   6
  -7   4   3 60.9768 4.38583   4
  -7   4   3 64.1374 4.25929   2
   7   4  -3 63.1910 3.78829   6
   7   4  -3 73.7885 4.91252   3
  -6  -4   3 -0.1595 0.75945   2
  -6  -4   3 0.18339 1.06470   5
  -6  -4   3 -0.7185 0.87476   3
  -6  -4   3 0.03985 0.60711   4
  -6   4   3 1.15605 0.82670   3
  -6   4   3 -0.2767 0.99286   1
   6   4  -3 0.47051 0.76717   6
  -6   4   3 0.81770 0.86874   5
  -6   4   3 -0.4664 0.73329   2
  -6   4   3 1.83085 1.18048   4
   6   4  -3 0.28738 1.14625   3
  -5  -4   3 93.1628 5.47720   5
  -5  -4   3 88.2020 4.03438   4
  -5  -4   3 88.2349 4.69298   2
  -5  -4   3 89.7669 5.10604   3
  -5   4   3 89.8931 4.94481   4
   5   4  -3 92.2455 5.36346   3
  -5   4   3 86.5183 4.56421   3
  -5   4   3 83.6925 4.70710   5
  -5   4   3 88.5461 5.30405   1
  -5   4   3 102.692 5.10046   2
   5   4  -3 91.2080 4.13327   6
  -4  -4   3 436.219 13.4307   4
  -4  -4   3 431.099 15.4796   5
   4  -4  -3 431.504 14.3864   5
  -4  -4   3 422.204 14.7847   3
  -4  -4   3 439.959 14.4067   2
  -4   4   3 424.942 14.0883   3
   4   4  -3 434.247 15.1180   3
  -4   4   3 440.690 15.0200   1
  -4   4   3 435.559 14.4947   5
   4   4  -3 446.155 13.1648   6
   4   4  -3 442.621 15.7130   5
  -4   4   3 449.244 14.4620   2
  -4   4   3 434.822 14.3967   4
  -3  -4   3 188.102 8.00995   3
   3  -4  -3 182.982 7.68698   5
  -3  -4   3 193.795 7.02569   4
  -3  -4   3 187.225 8.44742   5
  -3  -4   3 195.607 5.99432   1
  -3  -4   3 180.358 7.60514   2
  -3   4   3 188.508 7.51687   3
   3   4  -3 185.161 8.16859   3
  -3   4   3 189.868 7.91965   1
  -3   4   3 190.477 7.55483   4
   3   4  -3 197.536 6.43946   6
   3   4  -3 190.018 8.66603   5
  -3   4   3 213.949 7.85631   2
  -3   4   3 192.215 7.85471   5
  -2  -4   3 47.9911 2.86349   4
   2  -4  -3 43.5966 3.20613   5
  -2  -4   3 43.5923 2.26798   1
  -2  -4   3 42.8066 3.58961   5
  -2  -4   3 44.5348 3.20600   2
  -2   4   3 47.6752 3.39983   5
  -2   4   3 38.4128 2.96297   1
   2   4  -3 46.5203 3.37133   2
  -2   4   3 46.1571 3.09424   2
  -2   4   3 44.2085 3.06375   3
   2   4  -3 41.0831 3.63184   5
  -2   4   3 40.7633 2.84367   4
   2   4  -3 43.7860 3.49922   3
   2   4  -3 44.1867 2.10074   6
   2   4  -3 47.9853 2.06552   6
  -1  -4   3 435.184 14.5208   2
  -1  -4   3 430.933 13.8422   4
   1  -4  -3 412.231 13.9989   3
   1  -4  -3 451.326 14.0000   2
  -1  -4   3 453.047 15.5997   5
  -1  -4   3 450.090 13.2614   1
   1  -4  -3 420.107 14.4564   5
  -1   4   3 435.083 14.6904   5
   1   4  -3 452.044 14.7938   2
   1   4  -3 448.035 12.1550   6
  -1   4   3 468.283 13.8920   4
   1   4  -3 460.442 15.8108   5
  -1   4   3 432.243 14.0379   1
  -1   4   3 420.658 14.2103   3
  -1   4   3 447.498 14.0948   2
   1   4  -3 440.576 12.0878   6
   1   4  -3 418.522 14.8995   3
   0  -4  -3 60.0169 3.30523   2
   0  -4   3 55.8564 3.04615   1
   0  -4   3 59.0369 3.73777   2
   0  -4  -3 53.3367 2.93086   4
   0  -4  -3 57.6632 3.69186   5
   0  -4   3 55.6384 3.33719   4
   0  -4  -3 50.4521 3.29780   3
   0   4   3 53.8919 3.50342   3
   0   4  -3 54.0551 4.07376   5
   0   4  -3 51.6403 3.60800   2
   0   4  -3 53.5186 3.33715   4
   0   4   3 53.7924 3.25454   2
   0   4   3 55.6958 3.01844   4
   0   4  -3 50.3050 3.72969   3
   0   4   3 54.7930 3.77506   5
   0   4   3 55.8215 3.17754   1
  -1  -4  -3 262.664 9.66480   3
   1  -4   3 272.437 10.0745   2
  -1  -4  -3 268.649 8.68302   4
   1  -4   3 257.342 9.59848   4
  -1  -4  -3 264.876 10.0336   5
  -1  -4  -3 273.753 9.27446   2
   1  -4   3 267.169 9.36096   1
   1   4   3 272.199 8.93542   1
   1   4   3 274.363 8.76710   4
  -1   4  -3 263.787 10.2957   3
  -1   4  -3 273.282 10.2092   2
  -1   4  -3 270.679 9.77454   4
  -1   4  -3 259.620 10.6224   5
   1   4   3 271.032 9.41772   2
  -1   4  -3 267.451 9.38995   1
   1   4   3 275.344 9.95980   3
  -2  -4  -3 24.6511 2.74039   3
   2  -4   3 23.4916 2.70217   4
  -2  -4  -3 22.6094 1.59642   4
  -2  -4  -3 21.2974 2.67321   5
  -2  -4  -3 23.7312 2.03659   2
   2  -4   3 23.5597 2.65192   1
  -2   4  -3 24.0683 3.22669   5
  -2   4  -3 22.4723 2.60367   1
  -2   4  -3 15.9124 2.53701   3
   2   4   3 23.9931 1.16504   6
   2   4   3 20.0563 2.58294   3
   2   4   3 25.3703 1.75506   1
   2   4   3 24.8073 1.18320   6
  -2   4  -3 24.8030 2.79268   4
  -2   4  -3 23.1436 2.88618   2
  -3  -4  -3 3.46157 1.26198   5
  -3  -4  -3 0.92033 0.55404   4
   3  -4   3 3.01443 1.22111   4
  -3  -4  -3 0.84955 0.86826   3
   3  -4   3 1.51989 1.12879   1
  -3  -4  -3 1.56034 0.78535   2
  -3   4  -3 2.67320 1.25088   2
  -3   4  -3 1.74629 1.10822   1
   3   4   3 2.40207 0.64672   6
   3   4   3 1.91354 1.10485   3
  -3   4  -3 1.25394 1.10046   5
   3   4   3 1.58742 0.61886   1
  -3   4  -3 1.78306 0.97516   3
   3   4   3 2.69550 0.64994   6
  -3   4  -3 2.51166 1.19735   4
   4  -4   3 -0.2762 0.81146   4
   4  -4   3 -0.0665 0.82765   1
  -4  -4  -3 0.53924 0.41257   4
  -4  -4  -3 -0.3611 0.56378   2
  -4  -4  -3 0.83339 0.96060   5
  -4  -4  -3 1.01158 0.91005   3
  -4   4  -3 0.95183 1.00042   3
  -4   4  -3 -0.3007 0.78382   1
  -4   4  -3 -0.3168 0.78021   4
  -4   4  -3 0.85626 1.05059   2
  -4   4  -3 1.64594 1.16529   5
  -5  -4  -3 5.84307 0.91458   4
  -5  -4  -3 8.79852 1.54654   2
  -5  -4  -3 9.13906 1.82797   3
   5  -4   3 4.77275 1.71959   1
  -5  -4  -3 7.37194 1.77293   5
  -5   4  -3 4.73786 1.42685   3
  -5   4  -3 6.42359 0.64209   6
  -5   4  -3 7.12236 1.84093   1
  -5   4  -3 5.11148 1.71111   2
   5   4   3 6.24370 1.17973   6
  -5   4  -3 4.25970 1.62743   5
  -5   4  -3 5.01168 1.67181   4
  -5   4  -3 5.35312 0.59068   6
  -6  -4  -3 165.127 7.52385   5
  -6  -4  -3 165.773 7.16737   3
   6  -4   3 157.868 7.74126   1
  -6  -4  -3 158.162 6.47811   2
  -6   4  -3 159.209 7.66063   4
  -6   4  -3 161.689 5.18417   6
  -6   4  -3 153.268 7.62797   1
   6   4   3 164.896 6.13833   6
  -6   4  -3 164.838 7.80922   5
  -6   4  -3 162.905 7.69194   2
  -6   4  -3 162.013 7.44365   3
  -7  -4  -3 541.880 16.4178   2
   7  -4   3 523.014 18.1735   1
  -7  -4  -3 520.598 17.0838   3
  -7  -4  -3 508.803 17.4607   5
  -7   4  -3 520.848 17.8458   2
  -7   4  -3 535.900 14.9864   6
  -7   4  -3 531.157 18.2299   1
  -7   4  -3 477.164 17.5631   5
  -7   4  -3 525.737 17.4820   3
   7   4   3 538.054 15.9498   6
  -7   4  -3 501.645 17.8068   4
  -8  -4  -3 2.05289 1.18220   2
  -8  -4  -3 0.80444 1.22263   5
  -8  -4  -3 0.60031 0.89452   3
   8  -4   3 0.31446 1.66545   1
  -8   4  -3 2.30952 0.83736   6
  -8   4  -3 -0.2149 0.86718   4
   8   4   3 0.98249 0.98093   6
  -8   4  -3 1.54262 1.44052   1
  -8   4  -3 0.32018 0.99957   3
  -8   4  -3 0.88448 1.35851   5
  -8   4  -3 0.05074 1.16879   2
  -9  -4  -3 285.004 11.3366   5
   9  -4   3 280.862 12.1511   1
  -9  -4  -3 275.895 10.2572   2
  -9  -4  -3 276.183 10.8138   3
   9   4   3 283.658 10.0442   6
  -9   4  -3 277.827 9.34356   6
  -9   4  -3 284.379 12.1864   1
  -9   4  -3 270.511 11.7319   4
  -9   4  -3 276.410 11.6191   2
  -9   4  -3 273.035 11.4658   5
  -9   4  -3 284.647 11.1695   3
 -10  -4  -3 7.73263 2.22694   5
 -10  -4  -3 4.56869 1.72454   3
  10  -4   3 5.26887 2.34378   1
 -10  -4  -3 4.35481 1.67654   2
 -10   4  -3 3.04804 1.89507   2
  10   4   3 6.68848 1.65913   6
 -10   4  -3 5.57037 2.21952   1
 -10   4  -3 5.18871 2.12124   4
 -10   4  -3 6.15629 1.43526   6
 -10   4  -3 5.26631 2.00499   5
 -10   4  -3 5.58269 1.92606   3
  11  -4   3 50.3028 5.94623   1
 -11  -4  -3 47.2766 4.02822   3
 -11  -4  -3 52.1142 3.93210   2
 -11  -4  -3 47.7528 4.32683   5
  11   4   3 44.4142 3.57745   6
 -11   4  -3 46.9051 4.28370   5
 -11   4  -3 50.2411 5.50849   2
 -11   4  -3 45.0189 4.03167   3
 -11   4  -3 40.9279 5.03112   4
 -11   4  -3 43.7033 5.40797   1
 -11   4  -3 46.3468 3.36019   6
 -12  -4  -3 0.90225 1.67143   5
 -12  -4  -3 0.82152 1.30435   2
 -12  -4  -3 1.27995 1.56829   3
  12  -4   3 0.70676 2.11840   1
  12   4   3 -1.5445 1.10698   6
 -12   4  -3 2.05641 1.44800   5
 -12   4  -3 0.17714 1.10363   6
 -12   4  -3 0.66617 2.08487   1
 -12   4  -3 0.02476 1.62627   2
 -12   4  -3 1.34463 1.52705   4
 -12   4  -3 -0.3463 1.13155   3
  13  -4   3 25.0837 4.78906   1
 -13  -4  -3 32.8024 4.43866   5
 -13  -4  -3 29.9427 4.00170   3
 -13  -4  -3 24.8059 3.56362   2
 -13   4  -3 31.1993 3.58466   6
 -13   4  -3 25.7632 3.83602   3
 -13   4  -3 29.6167 4.95498   1
 -13   4  -3 21.9425 4.21874   4
  13   4   3 24.7657 3.39130   6
 -13   4  -3 31.2234 4.77516   2
 -14  -4  -3 49.5501 5.23710   3
 -14  -4  -3 55.0198 5.19507   5
 -14  -4  -3 52.4096 4.59977   2
  14  -4   3 54.5370 6.82472   1
 -14   4  -3 57.8061 6.92416   1
 -14   4  -3 59.2196 4.49406   6
 -14   4  -3 59.2571 6.67710   4
 -14   4  -3 60.2267 6.75855   2
 -15  -4  -3 9.00909 2.77827   3
 -15  -4  -3 9.83773 2.70917   2
  15  -4   3 -1.7400 2.77624   1
 -15   4  -3 4.36720 2.91559   4
 -15   4  -3 6.20459 2.86681   2
 -15   4  -3 4.89133 2.70749   1
 -15   4  -3 10.1944 2.46111   6
 -16  -4  -3 5.18195 2.67066   3
  16  -4   3 1.70947 2.72105   1
 -16  -4  -3 4.23435 2.17285   2
 -16   4  -3 2.63282 2.30142   2
 -16   4  -3 -0.5495 2.37076   4
 -16   4  -3 4.23211 1.94919   6
 -16   4  -3 4.35664 2.56278   1
 -17  -4  -3 0.27291 2.09952   3
 -17  -4  -3 4.35179 2.33188   2
  17  -4   3 -0.8317 2.09892   1
 -17   4  -3 3.22066 2.58993   4
 -17   4  -3 0.15357 2.31707   2
 -17   4  -3 5.77819 2.44891   6
 -18  -4  -3 -3.7943 2.17492   3
 -18  -4  -3 -1.9694 1.88244   2
  18  -4   3 0.46101 2.33934   1
 -18   4  -3 0.60489 2.14456   6
 -18   4  -3 -0.0111 2.43022   2
 -18   4  -3 -1.7554 2.43311   4
 -17  -5   3 -0.1577 2.10456   3
 -17  -5   3 -0.0537 2.58221   2
  17  -5  -3 -1.9046 2.19656   1
 -17   5   3 -0.7210 1.84983   6
 -17   5   3 -0.1340 2.73970   4
 -17   5   3 3.82987 2.74880   2
 -17   5   3 0.08694 2.80864   1
  16  -5  -3 12.2792 4.10246   1
 -16  -5   3 2.05584 2.47018   2
 -16  -5   3 0.58672 2.14761   3
 -16   5   3 2.97626 2.82796   1
 -16   5   3 4.66785 3.06539   2
 -16   5   3 2.08414 1.87868   6
 -16   5   3 0.46027 2.28475   4
 -15  -5   3 116.007 7.50266   3
 -15  -5   3 129.043 7.90101   2
  15  -5  -3 132.568 9.79493   1
 -15   5   3 111.715 8.21994   2
 -15   5   3 129.787 6.97789   6
 -15   5   3 144.601 9.53649   4
 -15   5   3 157.735 10.3546   1
 -14  -5   3 38.2342 4.83051   3
 -14  -5   3 26.8756 4.18173   2
 -14  -5   3 23.2413 4.32497   5
  14  -5  -3 21.6765 5.21347   1
 -14   5   3 31.4519 5.28074   4
 -14   5   3 18.8649 2.99632   6
 -14   5   3 24.8781 5.05753   1
 -14   5   3 25.1731 4.45189   2
  14   5  -3 26.9478 4.30369   6
 -13  -5   3 26.7585 3.90184   2
 -13  -5   3 33.7169 4.61486   5
  13  -5  -3 21.5952 5.38180   1
 -13  -5   3 33.8138 4.35553   3
 -13   5   3 32.8910 3.50100   6
 -13   5   3 28.1914 4.39972   2
 -13   5   3 33.7924 5.29371   4
 -13   5   3 37.0208 5.62498   1
  13   5  -3 25.8312 3.55783   6
 -12  -5   3 36.0170 4.20295   2
  12  -5  -3 28.0515 4.99009   1
 -12  -5   3 36.1595 4.46686   3
 -12  -5   3 27.8396 4.27556   5
 -12   5   3 29.4794 3.04789   6
 -12   5   3 35.0738 4.74835   2
 -12   5   3 28.2364 4.96329   1
 -12   5   3 28.0726 4.73403   4
  12   5  -3 28.1111 3.59478   6
  11  -5  -3 69.1246 7.78102   1
 -11  -5   3 75.7037 5.85201   5
 -11  -5   3 83.4864 5.75213   3
 -11  -5   3 81.4462 5.47570   2
 -11   5   3 79.7925 5.90489   2
 -11   5   3 76.9657 6.60448   1
 -11   5   3 77.2736 4.10179   6
  11   5  -3 82.9617 5.22518   6
 -11   5   3 74.4671 6.11319   4
 -10  -5   3 121.173 6.67095   2
  10  -5  -3 120.961 8.41581   1
 -10  -5   3 120.437 7.35432   5
 -10  -5   3 123.698 7.02899   3
  10   5  -3 117.313 6.18292   6
 -10   5   3 128.450 5.02872   6
 -10   5   3 106.352 6.85894   2
 -10   5   3 122.506 7.51349   4
 -10   5   3 120.309 7.97896   1
   9  -5  -3 -0.4713 2.33491   1
  -9  -5   3 2.55366 1.48806   2
  -9  -5   3 1.61033 1.59575   3
  -9  -5   3 4.16790 1.96544   5
  -9   5   3 5.43166 2.21833   1
   9   5  -3 1.04741 1.26833   6
  -9   5   3 1.85507 0.80787   6
  -9   5   3 0.79765 1.46599   2
  -9   5   3 3.30198 2.03932   4
  -8  -5   3 470.936 17.2940   5
  -8  -5   3 448.600 15.8740   2
  -8  -5   3 470.613 14.7044   4
  -8  -5   3 481.638 16.8207   3
  -8   5   3 444.831 17.4078   1
  -8   5   3 457.339 16.8593   4
  -8   5   3 461.616 12.9421   6
  -8   5   3 455.604 16.5739   2
  -7  -5   3 1.32093 1.53508   5
  -7  -5   3 -0.8104 1.03726   3
  -7  -5   3 0.44870 0.88302   4
  -7  -5   3 -0.0213 1.02093   2
  -7   5   3 2.97284 1.61182   4
   7   5  -3 0.80642 1.49800   3
   7   5  -3 0.74099 0.99183   6
  -7   5   3 -0.0964 1.30216   1
  -7   5   3 0.40952 1.09124   5
  -7   5   3 -0.6465 0.93372   2
  -7   5   3 -0.3218 0.92521   3
  -6  -5   3 33.4649 3.99178   3
  -6  -5   3 41.9144 3.51841   2
  -6  -5   3 38.3777 2.74809   4
  -6  -5   3 40.9101 4.73340   5
  -6   5   3 43.9075 4.54794   2
  -6   5   3 44.1808 3.54425   3
   6   5  -3 44.3741 4.87994   3
  -6   5   3 36.9415 4.17646   4
  -6   5   3 41.2827 3.67433   5
   6   5  -3 39.4089 2.91200   6
  -6   5   3 41.3107 4.68011   1
  -5  -5   3 139.923 7.39723   3
  -5  -5   3 155.303 6.11801   4
  -5  -5   3 143.357 7.85703   5
   5  -5  -3 136.141 6.97621   5
  -5  -5   3 145.516 6.94643   2
   5   5  -3 151.026 7.86962   3
  -5   5   3 134.450 6.97740   4
  -5   5   3 149.413 7.18920   2
  -5   5   3 147.071 6.88751   3
   5   5  -3 150.941 6.00210   6
  -5   5   3 145.172 7.21972   5
  -5   5   3 142.023 7.44832   1
  -4  -5   3 462.519 17.0488   5
   4  -5  -3 463.692 16.0829   5
  -4  -5   3 461.246 14.6486   4
  -4  -5   3 456.787 15.7746   2
  -4  -5   3 471.276 16.5674   3
   4   5  -3 476.480 16.9159   3
  -4   5   3 463.423 15.8998   2
   4   5  -3 477.147 14.2179   6
  -4   5   3 460.800 16.2377   1
  -4   5   3 467.795 15.7907   3
   4   5  -3 494.029 17.8516   5
  -4   5   3 445.107 16.0662   5
  -4   5   3 461.624 15.8437   4
  -3  -5   3 66.4794 4.33242   2
   3  -5  -3 52.7889 4.03574   5
  -3  -5   3 55.7543 4.64549   5
  -3  -5   3 57.3018 4.41478   3
  -3  -5   3 66.1784 3.66676   4
   3   5  -3 65.2997 5.10389   5
   3   5  -3 62.2501 3.01218   6
   3   5  -3 53.3101 4.46606   3
  -3   5   3 57.6396 4.03887   2
  -3   5   3 60.7268 4.12684   3
  -3   5   3 57.3664 4.00574   4
  -3   5   3 59.8397 4.25814   1
  -3   5   3 49.2545 4.01719   5
  -2  -5   3 25.5727 2.72552   4
   2  -5  -3 15.7810 2.60390   5
  -2  -5   3 20.1360 1.75749   1
  -2  -5   3 26.0659 3.72127   5
  -2  -5   3 19.0217 2.77126   2
   2  -5  -3 23.1008 2.88792   2
   2  -5  -3 18.7922 2.67271   3
  -2  -5   3 20.6752 3.04642   3
  -2   5   3 22.8539 2.73158   4
  -2   5   3 22.0867 2.88397   2
   2   5  -3 20.0825 3.19945   3
   2   5  -3 22.6830 3.12328   2
   2   5  -3 30.6380 4.12633   5
  -2   5   3 18.3267 2.97497   5
   2   5  -3 26.4357 1.66820   6
  -2   5   3 24.1946 2.95054   1
  -2   5   3 20.1635 2.87457   3
   1  -5  -3 49.2629 3.91918   5
  -1  -5   3 59.7245 4.12188   2
   1  -5  -3 59.5790 3.60372   4
  -1  -5   3 54.9240 4.52046   5
  -1  -5   3 46.8617 3.32064   4
  -1  -5   3 57.6649 3.17010   1
   1  -5  -3 51.1173 3.51552   2
   1  -5  -3 52.3226 3.74395   3
   1   5  -3 55.1189 4.12269   2
   1   5  -3 57.4145 4.47752   3
   1   5  -3 50.6040 2.17027   6
  -1   5   3 54.7125 3.52583   4
   1   5  -3 50.8572 4.51350   5
  -1   5   3 52.0197 3.63290   2
  -1   5   3 43.3111 3.60639   3
  -1   5   3 51.2542 4.10132   5
  -1   5   3 44.9295 3.39653   1
   0  -5   3 19.8165 2.32814   1
   0  -5   3 22.3328 3.40399   5
   0  -5  -3 23.3867 2.95294   3
   0  -5  -3 18.0604 2.37646   2
   0  -5   3 23.2767 3.21809   2
   0  -5   3 24.9485 2.88121   4
   0  -5  -3 21.9391 2.44610   4
   0  -5  -3 24.6652 3.26541   5
   0   5  -3 22.8470 0.95048   6
   0   5   3 21.6960 2.95780   3
   0   5  -3 24.7452 2.88950   4
   0   5   3 24.1334 2.26829   1
   0   5   3 25.0901 2.90324   2
   0   5  -3 21.5675 0.94200   6
   0   5  -3 22.9077 3.65209   5
   0   5   3 25.1286 2.66872   4
   0   5  -3 23.8165 3.12134   2
   0   5   3 22.4253 3.19997   5
   0   5  -3 18.3724 3.05078   3
  -1  -5  -3 11.8122 1.96096   2
   1  -5   3 13.7072 2.21607   4
  -1  -5  -3 16.4735 2.72802   5
   1  -5   3 13.4910 2.44041   2
  -1  -5  -3 18.8734 2.09929   4
  -1  -5  -3 15.1642 2.47460   3
   1  -5   3 12.1366 2.01229   1
   1  -5   3 13.4281 2.69576   5
   1   5   3 12.4192 1.76410   4
  -1   5  -3 7.92053 2.12506   3
   1   5   3 11.2087 1.75346   1
  -1   5  -3 12.1537 2.66313   5
  -1   5  -3 14.2703 2.33778   4
   1   5   3 13.4648 2.15249   2
  -1   5  -3 13.8950 2.58337   2
   1   5   3 10.2218 2.15063   3
  -2  -5  -3 36.2257 2.31928   4
   2  -5   3 32.7922 2.98864   1
   2  -5   3 25.9307 3.25464   4
  -2  -5  -3 31.3749 3.46588   3
  -2  -5  -3 35.1199 3.99474   5
  -2  -5  -3 31.4894 2.66966   2
  -2   5  -3 31.0562 3.96724   3
  -2   5  -3 32.1483 4.25023   5
   2   5   3 28.2016 1.72289   6
   2   5   3 29.9138 3.59900   3
  -2   5  -3 31.6115 3.73724   2
  -2   5  -3 34.1993 3.69765   4
  -2   5  -3 32.2525 2.93114   1
   2   5   3 32.2731 1.54333   6
   3  -5   3 134.127 6.57909   1
  -3  -5  -3 138.655 7.12018   5
  -3  -5  -3 130.799 5.51118   4
   3  -5   3 128.015 6.62216   4
  -3  -5  -3 131.793 6.02316   2
  -3  -5  -3 133.875 6.68941   3
   3   5   3 142.651 4.83355   6
   3   5   3 155.133 7.32031   3
  -3   5  -3 126.045 6.99956   3
  -3   5  -3 133.995 6.61131   1
  -3   5  -3 141.415 6.83650   4
  -3   5  -3 127.608 6.92729   2
  -3   5  -3 130.820 7.43370   5
   4  -5   3 123.197 6.45758   1
  -4  -5  -3 109.904 6.39093   5
  -4  -5  -3 116.615 6.19327   3
  -4  -5  -3 112.985 5.49048   2
   4  -5   3 109.200 6.14968   4
  -4   5  -3 123.199 6.46053   4
   4   5   3 118.002 4.62793   6
  -4   5  -3 111.543 6.46547   2
  -4   5  -3 110.212 6.77345   5
  -4   5  -3 131.408 6.91073   3
  -4   5  -3 118.287 6.30478   1
  -5  -5  -3 80.4202 5.02643   3
   5  -5   3 85.0472 5.43515   4
   5  -5   3 81.5080 5.42591   1
  -5  -5  -3 76.8582 4.39062   2
  -5  -5  -3 75.8787 5.24570   5
  -5   5  -3 80.9851 2.46242   6
  -5   5  -3 80.7510 5.36882   4
  -5   5  -3 80.0469 5.43974   2
  -5   5  -3 84.1359 5.51550   3
  -5   5  -3 86.2347 2.50275   6
   5   5   3 87.8432 3.96591   6
  -5   5  -3 84.6559 5.81402   5
  -5   5  -3 85.8901 5.49685   1
  -6  -5  -3 20.0862 3.03963   3
   6  -5   3 17.5348 3.01250   4
  -6  -5  -3 24.4305 3.48458   5
   6  -5   3 23.8784 3.56037   1
  -6  -5  -3 24.8279 2.91311   2
  -6   5  -3 24.6913 3.66638   2
  -6   5  -3 20.2198 1.26342   6
  -6   5  -3 20.7595 3.26774   1
   6   5   3 21.3563 2.29174   6
  -6   5  -3 31.7667 4.32294   5
  -6   5  -3 18.9122 3.09953   3
  -6   5  -3 21.8964 3.42593   4
  -7  -5  -3 0.81090 1.23571   3
  -7  -5  -3 -0.5681 0.87939   2
   7  -5   3 -1.6144 1.27758   1
  -7  -5  -3 -0.5549 1.25131   5
  -7   5  -3 1.04943 1.27021   4
  -7   5  -3 0.72584 1.33495   1
  -7   5  -3 2.29548 1.66953   2
  -7   5  -3 1.05169 0.61005   6
  -7   5  -3 1.24774 1.36958   3
  -7   5  -3 1.10253 1.48980   5
   7   5   3 1.33787 0.99424   6
  -8  -5  -3 335.779 12.8445   5
   8  -5   3 296.728 12.9919   1
  -8  -5  -3 313.951 12.0636   3
  -8  -5  -3 310.427 11.2170   2
  -8   5  -3 300.698 12.9307   1
  -8   5  -3 302.388 9.53601   6
  -8   5  -3 278.109 12.0745   3
  -8   5  -3 293.983 12.6827   2
   8   5   3 299.813 10.6455   6
  -8   5  -3 296.318 12.7467   5
  -8   5  -3 298.217 12.7190   4
   9  -5   3 91.8046 6.79322   1
  -9  -5  -3 102.893 5.47194   2
  -9  -5  -3 86.7311 5.98583   5
  -9  -5  -3 96.7855 5.92158   3
  -9   5  -3 78.3884 5.95763   4
   9   5   3 96.1593 5.06624   6
  -9   5  -3 80.3083 5.94847   2
  -9   5  -3 103.370 6.95883   1
  -9   5  -3 94.7772 6.40626   5
  -9   5  -3 89.1587 5.94182   3
  -9   5  -3 93.4357 4.24372   6
 -10  -5  -3 36.7215 3.97961   2
 -10  -5  -3 40.8701 4.55578   3
 -10  -5  -3 46.1432 5.10689   5
  10  -5   3 29.9255 4.91108   1
 -10   5  -3 41.8499 5.24911   4
  10   5   3 41.4548 3.44879   6
 -10   5  -3 30.4932 4.61731   2
 -10   5  -3 34.2017 4.68576   5
 -10   5  -3 34.0628 4.90250   1
 -10   5  -3 27.6493 4.03530   3
 -10   5  -3 39.2857 2.81829   6
 -11  -5  -3 49.2537 4.06087   2
 -11  -5  -3 49.1759 5.48291   5
  11  -5   3 34.2934 5.43082   1
 -11  -5  -3 46.3400 4.93988   3
 -11   5  -3 50.5627 3.43205   6
 -11   5  -3 40.2407 5.52626   1
 -11   5  -3 41.8303 4.82813   3
 -11   5  -3 35.4240 4.75518   5
 -11   5  -3 47.6569 5.80650   4
  11   5   3 45.1379 3.73785   6
 -11   5  -3 37.6990 5.31906   2
 -12  -5  -3 16.6298 3.02628   2
  12  -5   3 14.1387 3.87151   1
 -12  -5  -3 17.7286 3.33546   3
 -12  -5  -3 14.5354 3.18111   5
 -12   5  -3 17.2624 3.28579   3
  12   5   3 13.9964 2.81612   6
 -12   5  -3 22.1129 4.33982   1
 -12   5  -3 13.1915 3.39059   2
 -12   5  -3 20.0784 2.77615   6
 -12   5  -3 16.9454 3.86868   4
 -13  -5  -3 1.04463 1.94608   5
 -13  -5  -3 3.78902 2.34304   3
  13  -5   3 -7.6195 2.21422   1
 -13  -5  -3 3.70001 1.95282   2
  13   5   3 3.47887 1.81492   6
 -13   5  -3 1.76125 2.24460   1
 -13   5  -3 -2.5680 1.72798   4
 -13   5  -3 5.41864 2.69244   2
 -13   5  -3 3.01271 1.58992   6
 -14  -5  -3 22.8637 4.00630   3
 -14  -5  -3 21.2725 3.60066   2
  14  -5   3 17.5332 4.64379   1
 -14   5  -3 28.3935 4.91439   2
 -14   5  -3 23.7146 4.79318   4
  14   5   3 20.8887 3.37531   6
 -14   5  -3 23.6378 4.76076   1
 -14   5  -3 21.1849 3.20672   6
 -15  -5  -3 6.60101 2.85827   3
 -15  -5  -3 6.83545 2.58606   2
  15  -5   3 16.3215 4.15881   1
 -15   5  -3 12.6371 3.89170   1
 -15   5  -3 13.8842 2.74465   6
 -15   5  -3 14.4094 3.85860   2
 -15   5  -3 16.2883 4.09413   4
  16  -5   3 55.8150 7.87297   1
 -16  -5  -3 55.4306 5.96964   2
 -16  -5  -3 52.3188 6.10703   3
 -16   5  -3 55.3687 7.15466   2
 -16   5  -3 58.4105 7.61265   4
 -16   5  -3 58.5280 4.99638   6
 -17  -5  -3 -0.1103 2.12506   2
  17  -5   3 3.53952 2.75839   1
 -17  -5  -3 -1.8882 1.99964   3
 -17   5  -3 2.78919 2.78112   2
 -17   5  -3 3.24689 2.16728   6
 -17   5  -3 1.62817 3.02708   4
  16  -6  -3 15.7182 7.21503   1
 -16  -6   3 12.9425 3.48432   2
 -16  -6   3 23.3332 4.60051   3
 -16   6   3 9.66478 3.57481   2
 -16   6   3 11.9983 4.87120   4
 -16   6   3 19.8097 5.71210   1
 -15  -6   3 0.20369 2.00310   3
 -15  -6   3 4.00876 2.58966   2
  15  -6  -3 1.89673 2.90293   1
 -15   6   3 0.99877 2.62646   1
 -15   6   3 2.81901 1.79527   6
 -15   6   3 2.65198 2.85664   4
 -15   6   3 5.43785 3.15635   2
  14  -6  -3 -1.2714 2.19541   1
 -14  -6   3 -0.8182 1.90139   3
 -14  -6   3 0.15717 2.03763   2
 -14   6   3 1.17442 1.69816   6
  14   6  -3 2.12943 2.23904   6
 -14   6   3 3.15287 2.86196   1
 -14   6   3 1.05113 2.68672   4
 -14   6   3 -1.6163 2.04553   2
 -13  -6   3 82.5140 6.30764   2
  13  -6  -3 89.8213 8.05275   1
 -13  -6   3 88.8827 6.64838   3
 -13   6   3 87.6628 7.67605   4
  13   6  -3 96.9497 6.29177   6
 -13   6   3 87.4180 5.06125   6
 -13   6   3 105.244 8.48854   1
 -13   6   3 83.1279 6.99778   2
 -12  -6   3 0.72709 2.31017   5
 -12  -6   3 5.58999 2.35594   2
 -12  -6   3 5.37152 2.40471   3
  12  -6  -3 0.41959 3.05779   1
  12   6  -3 3.06599 2.03637   6
 -12   6   3 2.02939 2.60990   4
 -12   6   3 1.95080 2.55746   1
 -12   6   3 4.25645 1.46774   6
 -12   6   3 4.09346 2.35620   2
 -11  -6   3 -0.1749 1.64679   2
  11  -6  -3 -4.4338 2.28759   1
 -11  -6   3 0.17272 1.68644   3
 -11  -6   3 0.20664 1.89451   5
 -11   6   3 2.46939 1.21246   6
 -11   6   3 -0.0206 1.82196   2
 -11   6   3 4.09928 2.56564   1
  11   6  -3 3.56031 1.86675   6
 -11   6   3 2.80671 2.28224   4
  10  -6  -3 7.57486 3.22028   1
 -10  -6   3 10.7208 2.85480   3
 -10  -6   3 4.40069 2.34376   5
 -10  -6   3 6.37047 2.31492   2
 -10   6   3 6.96804 2.71176   1
 -10   6   3 8.26861 2.75536   2
 -10   6   3 5.94293 2.57421   4
  10   6  -3 3.77233 1.68597   6
 -10   6   3 8.39668 1.42217   6
  -9  -6   3 0.98011 1.84216   5
  -9  -6   3 3.21974 1.82951   2
  -9  -6   3 6.11306 2.25160   3
   9  -6  -3 -4.6652 2.25142   1
  -9   6   3 0.73366 1.72833   2
  -9   6   3 2.46136 2.10654   4
   9   6  -3 3.90936 1.73220   6
  -9   6   3 3.51107 2.22437   1
  -9   6   3 3.10505 0.94622   6
  -8  -6   3 41.5400 5.03835   3
   8  -6  -3 33.9717 6.06674   1
  -8  -6   3 45.6838 4.75246   2
  -8  -6   3 62.5821 5.49029   5
  -8   6   3 46.4086 1.86543   6
  -8   6   3 53.4547 5.71230   2
  -8   6   3 34.7784 5.12869   1
  -8   6   3 35.1914 4.71047   4
   7  -6  -3 90.5243 6.93555   1
  -7  -6   3 98.5065 7.03081   5
  -7  -6   3 105.907 6.21838   2
  -7  -6   3 100.292 6.69289   3
  -7   6   3 110.494 6.84380   4
  -7   6   3 92.8163 6.27083   2
   7   6  -3 102.306 5.34777   6
  -7   6   3 106.630 7.13119   1
   7   6  -3 106.043 7.17610   3
  -6  -6   3 20.8705 3.20772   2
  -6  -6   3 17.7473 3.34086   3
   6  -6  -3 16.1955 3.88064   1
  -6  -6   3 25.5770 4.23538   5
   6  -6  -3 17.6204 3.06683   5
  -6   6   3 20.1565 3.53364   1
  -6   6   3 20.0441 3.53949   2
  -6   6   3 19.0179 3.09519   3
   6   6  -3 17.8031 2.43666   6
   6   6  -3 20.9809 3.77066   3
  -6   6   3 16.4680 3.04345   4
  -6   6   3 17.9883 3.26688   5
   5  -6  -3 4.56467 1.91059   5
  -5  -6   3 7.04067 2.10652   2
  -5  -6   3 5.41595 2.11218   3
  -5  -6   3 6.52688 1.65386   4
   5  -6  -3 0.42252 1.72072   1
  -5  -6   3 4.37378 2.30050   5
   5   6  -3 6.45770 2.34740   3
  -5   6   3 2.67451 1.82872   4
   5   6  -3 4.60734 1.39269   6
  -5   6   3 4.84936 2.17985   5
  -5   6   3 3.53719 1.66312   3
  -5   6   3 7.23419 2.16767   1
  -5   6   3 5.45410 2.06280   2
   4  -6  -3 97.6946 6.15374   5
  -4  -6   3 100.588 5.91791   2
  -4  -6   3 84.7394 4.69268   4
  -4  -6   3 93.8589 6.68238   5
   4  -6  -3 83.2537 6.02177   1
  -4  -6   3 98.7306 6.40199   3
  -4   6   3 92.6308 6.18326   5
  -4   6   3 83.7478 5.57788   2
  -4   6   3 87.1858 5.71835   3
  -4   6   3 95.7520 5.80998   4
  -4   6   3 92.7326 5.85560   1
   4   6  -3 93.3812 4.43147   6
   4   6  -3 93.3964 6.96927   5
   4   6  -3 93.8043 6.53133   3
  -3  -6   3 134.090 7.73075   3
   3  -6  -3 137.430 7.07452   2
   3  -6  -3 133.155 6.91462   4
  -3  -6   3 146.166 8.41206   5
   3  -6  -3 145.459 7.31927   3
  -3  -6   3 140.557 6.43967   4
  -3  -6   3 141.081 7.35958   2
   3  -6  -3 143.560 7.60508   1
   3  -6  -3 143.296 7.69170   5
  -3   6   3 136.499 7.17375   1
  -3   6   3 128.920 7.04172   2
  -3   6   3 135.956 7.36374   3
   3   6  -3 153.540 8.97157   5
  -3   6   3 136.439 6.96033   4
   3   6  -3 151.513 8.38869   3
  -3   6   3 145.386 7.87940   5
   3   6  -3 141.177 5.52443   6
  -2  -6   3 740.682 24.1843   2
  -2  -6   3 744.924 25.6316   5
   2  -6  -3 749.564 23.7499   2
  -2  -6   3 724.329 22.9235   4
   2  -6  -3 725.226 23.8835   3
  -2  -6   3 752.279 24.9254   3
   2  -6  -3 755.129 24.0224   1
   2  -6  -3 805.315 23.6772   4
   2  -6  -3 760.286 24.7378   5
   2   6  -3 761.112 26.1368   5
  -2   6   3 764.717 25.0518   5
  -2   6   3 735.626 23.6019   1
  -2   6   3 758.455 24.0253   2
  -2   6   3 728.825 24.1859   3
  -2   6   3 765.898 23.4954   4
   2   6  -3 748.681 21.1916   6
   2   6  -3 770.097 24.7750   2
   2   6  -3 738.367 25.2398   3
  -1  -6   3 27.5331 3.21947   4
   1  -6  -3 24.8401 3.06031   4
  -1  -6   3 27.1044 3.78022   3
  -1  -6   3 29.8902 4.45313   5
   1  -6  -3 29.1181 3.99669   5
   1  -6  -3 18.8211 3.17844   1
   1  -6  -3 23.6192 3.34331   3
   1  -6  -3 32.5160 3.66921   2
  -1  -6   3 26.5694 3.75349   2
   1   6  -3 27.9379 4.51148   5
   1   6  -3 30.6918 4.16020   2
  -1   6   3 29.1487 3.32779   1
   1   6  -3 27.6327 4.20190   3
  -1   6   3 28.7572 3.85806   3
   1   6  -3 27.5260 1.75936   6
  -1   6   3 25.5815 3.56629   2
  -1   6   3 30.8142 3.43544   4
  -1   6   3 27.8612 4.15395   5
   0  -6  -3 89.8167 5.69406   3
   0  -6   3 90.9660 4.90637   1
   0  -6   3 98.3537 5.44145   4
   0  -6  -3 96.7117 5.71268   1
   0  -6  -3 96.7003 6.21713   5
   0  -6   3 94.2407 6.60814   5
   0  -6  -3 91.7444 4.92799   4
   0  -6  -3 99.6090 5.56153   2
   0  -6   3 90.0342 5.84336   2
   0   6  -3 92.2776 6.07856   2
   0   6   3 92.5068 5.01567   4
   0   6   3 94.5910 5.66997   2
   0   6   3 93.5677 6.40347   5
   0   6  -3 91.8488 6.36630   3
   0   6   3 90.3115 5.89465   3
   0   6  -3 92.6916 6.79518   5
   0   6  -3 90.9397 3.20083   6
   1  -6   3 266.405 12.2202   5
  -1  -6  -3 259.833 10.3954   2
  -1  -6  -3 270.217 11.7002   5
  -1  -6  -3 268.993 11.1863   3
   1  -6   3 275.671 10.3382   1
   1  -6   3 279.072 11.5249   2
   1  -6   3 276.496 10.8485   4
  -1   6  -3 271.201 11.6171   2
  -1   6  -3 255.777 11.7942   3
   1   6   3 266.543 11.4203   3
  -1   6  -3 269.095 10.8558   4
  -1   6  -3 272.934 12.5470   5
   2  -6   3 217.604 9.25820   4
  -2  -6  -3 196.236 9.57490   5
  -2  -6  -3 188.662 8.28633   2
   2  -6   3 198.140 8.66161   1
   2  -6   3 215.541 9.67969   2
  -2  -6  -3 206.553 9.31196   3
   2  -6   3 180.793 9.77684   5
   2   6   3 205.405 9.56552   3
  -2   6  -3 186.323 8.86828   4
  -2   6  -3 187.450 10.0739   5
  -2   6  -3 199.854 9.85323   3
   2   6   3 195.588 6.21898   6
  -2   6  -3 187.328 9.36095   2
  -3  -6  -3 363.252 13.8297   3
   3  -6   3 356.411 13.6945   4
  -3  -6  -3 361.399 12.8991   2
  -3  -6  -3 344.748 14.1915   5
   3  -6   3 370.328 13.5725   1
   3  -6   3 371.455 14.2700   2
   3   6   3 358.178 10.9473   6
  -3   6  -3 349.181 14.9518   5
  -3   6  -3 328.059 14.1664   3
  -3   6  -3 366.561 14.3969   2
  -3   6  -3 354.490 13.7176   4
   3   6   3 377.638 14.4437   3
  -3   6  -3 367.203 13.5009   1
   4  -6   3 -2.8500 1.28039   1
  -4  -6  -3 1.47971 1.43901   3
  -4  -6  -3 1.15958 1.17889   2
   4  -6   3 2.13962 1.63356   4
  -4  -6  -3 0.80647 1.56586   5
  -4   6  -3 0.85039 1.35372   4
  -4   6  -3 0.32592 1.44682   3
   4   6   3 0.78644 0.80018   6
  -4   6  -3 2.58395 1.51134   1
  -4   6  -3 0.53349 1.43135   2
  -4   6  -3 2.07342 1.88458   5
  -5  -6  -3 6.90573 2.31160   5
   5  -6   3 8.72727 2.44974   1
   5  -6   3 8.46884 2.34744   4
  -5  -6  -3 13.7071 2.74212   3
  -5  -6  -3 7.65210 1.84519   2
  -5   6  -3 9.12412 2.80367   5
  -5   6  -3 5.88485 2.12864   3
  -5   6  -3 4.82714 2.01087   4
  -5   6  -3 6.59693 2.15395   2
  -5   6  -3 5.68204 1.99139   1
   6  -6   3 11.3766 2.83345   1
  -6  -6  -3 5.49488 2.03696   3
  -6  -6  -3 7.14192 2.31771   5
  -6  -6  -3 7.51861 2.00223   2
   6  -6   3 6.41895 2.21184   4
  -6   6  -3 8.67107 0.91999   6
  -6   6  -3 9.72563 2.77062   2
   6   6   3 8.70419 1.67475   6
  -6   6  -3 6.70481 2.31987   4
  -6   6  -3 6.32007 2.25303   3
  -6   6  -3 8.64679 2.61599   5
  -6   6  -3 8.18247 2.33565   1
  -7  -6  -3 4.15161 1.89969   3
  -7  -6  -3 -0.2451 1.48290   5
   7  -6   3 3.32614 1.80607   4
  -7  -6  -3 2.21606 1.39859   2
   7  -6   3 -1.1302 1.90721   1
  -7   6  -3 1.52926 1.85407   4
   7   6   3 1.24325 1.15572   6
  -7   6  -3 1.63965 0.63905   6
  -7   6  -3 2.13730 1.92501   5
  -7   6  -3 3.90514 2.07744   1
  -7   6  -3 1.68726 1.78103   2
  -7   6  -3 1.79204 1.72867   3
  -8  -6  -3 -2.1741 1.22026   5
  -8  -6  -3 0.68358 1.29407   2
   8  -6   3 -0.3421 1.40782   4
  -8  -6  -3 1.21601 1.59683   3
  -8   6  -3 1.53597 1.82579   2
  -8   6  -3 -0.1905 0.65991   6
  -8   6  -3 -0.2693 1.73194   1
   8   6   3 -0.9503 1.01677   6
  -8   6  -3 -0.1448 1.66722   4
  -8   6  -3 0.44491 1.44595   3
  -8   6  -3 -0.3171 1.70007   5
  -9  -6  -3 9.65222 2.83905   5
   9  -6   3 7.02505 2.80837   1
  -9  -6  -3 6.01583 2.38415   3
  -9  -6  -3 10.9175 2.43750   2
   9  -6   3 12.2382 3.07817   4
  -9   6  -3 7.08420 2.48578   3
  -9   6  -3 8.75204 2.76585   1
  -9   6  -3 6.98350 2.58723   4
  -9   6  -3 6.42511 1.33808   6
  -9   6  -3 7.42210 2.57331   5
   9   6   3 5.19753 1.77931   6
  -9   6  -3 4.95868 2.36613   2
 -10  -6  -3 6.49581 2.11549   2
  10  -6   3 3.74667 2.64558   1
 -10  -6  -3 4.10354 2.14972   3
 -10  -6  -3 4.11659 2.29717   5
 -10   6  -3 3.05195 2.25130   4
 -10   6  -3 3.37445 2.33332   2
  10   6   3 5.72552 1.86462   6
 -10   6  -3 7.27765 2.63345   5
 -10   6  -3 3.55996 2.31800   3
 -10   6  -3 3.18141 1.29938   6
 -10   6  -3 7.40980 2.86510   1
  11  -6   3 23.7726 4.88785   1
 -11  -6  -3 38.9605 4.39359   2
 -11  -6  -3 41.8162 5.06172   3
 -11  -6  -3 40.2365 5.34068   5
 -11   6  -3 34.7696 5.28052   4
 -11   6  -3 30.6929 4.96710   1
  11   6   3 37.1699 4.11524   6
 -11   6  -3 35.8065 5.36362   2
 -11   6  -3 38.0630 3.13794   6
 -12  -6  -3 0.77316 1.67937   2
 -12  -6  -3 0.52436 2.01268   3
  12  -6   3 -1.6119 2.60529   1
 -12   6  -3 1.10185 2.07328   2
  12   6   3 4.00028 1.84772   6
 -12   6  -3 -0.9856 2.13013   4
 -12   6  -3 0.73406 2.40424   1
 -12   6  -3 1.07387 1.30489   6
 -13  -6  -3 46.4787 5.08870   2
 -13  -6  -3 33.6777 4.89831   3
  13  -6   3 42.0332 6.30778   1
 -13   6  -3 45.2772 6.32031   4
 -13   6  -3 39.4503 6.20307   1
  13   6   3 30.4810 4.08111   6
 -13   6  -3 33.6580 5.56390   2
 -13   6  -3 38.5236 3.92497   6
  14  -6   3 2.29488 2.80878   1
 -14  -6  -3 0.27370 2.08844   2
 -14  -6  -3 -0.3316 2.06920   3
 -14   6  -3 1.46255 1.70067   6
 -14   6  -3 2.20274 2.53035   2
 -14   6  -3 0.21300 2.04191   4
  14   6   3 0.00866 1.78763   6
 -14   6  -3 -1.3856 2.09793   1
 -15  -6  -3 18.6430 4.06946   3
 -15  -6  -3 15.4425 3.57366   2
  15  -6   3 10.0672 3.97908   1
 -15   6  -3 18.1859 4.54823   2
 -15   6  -3 20.1398 4.59666   4
 -15   6  -3 21.4559 3.42689   6
 -16  -6  -3 33.7194 5.33816   3
 -16  -6  -3 38.0909 5.34591   2
 -16   6  -3 32.6442 5.98262   2
 -14  -7   3 94.9540 7.28119   3
  14  -7  -3 99.0413 8.87922   1
 -14  -7   3 101.391 7.33240   2
 -14   7   3 78.3221 9.20180   1
 -14   7   3 67.9598 8.00582   2
 -14   7   3 93.6558 8.34904   4
  14   7  -3 81.0307 6.48308   6
 -14   7   3 88.0325 5.38392   6
 -13  -7   3 0.76519 2.42616   3
 -13  -7   3 -1.1718 1.69572   2
  13  -7  -3 6.06505 3.11156   1
 -13   7   3 3.14076 1.68935   6
 -13   7   3 0.02712 2.06301   2
 -13   7   3 2.54354 2.98777   1
  13   7  -3 0.46520 2.11120   6
 -13   7   3 1.12010 2.54814   4
  12  -7  -3 76.9366 8.56584   1
 -12  -7   3 71.9165 5.97078   2
 -12  -7   3 76.0454 6.52327   3
 -12   7   3 70.8934 8.02883   2
  12   7  -3 59.8045 5.95301   6
 -12   7   3 84.1873 9.06012   1
 -12   7   3 68.9235 4.20215   6
 -12   7   3 69.2804 7.80280   4
 -11  -7   3 39.4161 5.42291   3
  11  -7  -3 43.5584 6.64235   1
 -11  -7   3 37.7339 4.90699   2
 -11   7   3 44.3892 5.96418   2
 -11   7   3 42.6842 6.28999   4
  11   7  -3 44.2999 4.82372   6
 -11   7   3 45.4331 6.63649   1
 -11   7   3 38.2388 2.84421   6
 -10  -7   3 46.6170 5.35453   2
 -10  -7   3 47.3877 5.94738   3
  10  -7  -3 52.9884 6.87516   1
 -10   7   3 43.0362 2.69227   6
 -10   7   3 44.0193 5.89848   2
  10   7  -3 38.4012 4.37579   6
 -10   7   3 51.3861 6.62627   1
 -10   7   3 34.8866 5.53270   4
  -9  -7   3 38.1186 5.44050   3
  -9  -7   3 40.1797 4.92881   2
   9  -7  -3 48.4977 6.69337   1
   9   7  -3 41.2506 4.48540   6
  -9   7   3 40.5053 2.22500   6
  -9   7   3 38.5744 5.36130   2
  -9   7   3 34.5785 5.24926   4
  -9   7   3 48.0888 6.25198   1
  -8  -7   3 86.5485 6.72661   3
  -8  -7   3 87.3727 7.12929   5
   8  -7  -3 81.8430 6.97981   1
  -8  -7   3 77.1642 5.73044   2
  -8   7   3 80.1345 6.62603   4
  -8   7   3 77.1640 6.59243   1
  -8   7   3 82.3776 6.46220   2
   7  -7  -3 17.4144 3.76006   1
  -7  -7   3 16.3668 3.14462   2
  -7  -7   3 18.7960 3.96878   5
  -7  -7   3 15.4827 3.48942   3
   7   7  -3 19.4873 4.10227   3
  -7   7   3 6.62643 2.65925   1
  -7   7   3 12.4748 3.23065   4
   7   7  -3 15.1096 2.58032   6
  -7   7   3 13.8788 3.25842   2
  -6  -7   3 132.769 8.39017   3
  -6  -7   3 136.033 7.65122   2
  -6  -7   3 160.717 9.50467   5
   6  -7  -3 122.632 8.20986   1
   6  -7  -3 138.772 8.05762   4
  -6   7   3 128.283 8.10709   1
  -6   7   3 135.508 7.96417   4
   6   7  -3 128.394 6.39936   6
  -6   7   3 130.689 7.92067   2
   6   7  -3 130.868 8.71958   3
   5  -7  -3 99.7640 6.62561   4
   5  -7  -3 106.315 6.69112   2
  -5  -7   3 124.317 8.34952   5
   5  -7  -3 100.315 6.40439   3
  -5  -7   3 111.048 7.52023   3
  -5  -7   3 113.858 6.88164   2
   5  -7  -3 100.787 7.32175   1
   5  -7  -3 110.146 7.21457   5
  -5   7   3 116.607 7.06754   3
  -5   7   3 107.208 7.12403   2
  -5   7   3 119.429 7.21403   4
   5   7  -3 116.685 5.61024   6
  -5   7   3 107.879 7.11265   1
   5   7  -3 121.035 8.11359   3
  -5   7   3 110.987 7.62254   5
  -4  -7   3 48.4783 5.67149   3
   4  -7  -3 46.3388 4.93919   4
   4  -7  -3 39.3850 4.64748   3
   4  -7  -3 39.6471 4.59707   2
   4  -7  -3 39.6484 5.32704   1
   4  -7  -3 42.3382 5.11707   5
  -4  -7   3 43.9621 5.67844   5
  -4  -7   3 46.6243 5.09878   2
  -4   7   3 45.0207 5.04291   1
  -4   7   3 42.1711 5.33385   5
  -4   7   3 46.5454 5.19381   3
  -4   7   3 49.1607 5.12799   4
   4   7  -3 44.2585 5.80845   3
   4   7  -3 42.7157 3.14210   6
  -4   7   3 51.4274 5.57258   2
  -3  -7   3 56.7486 6.09893   3
  -3  -7   3 54.4408 4.64500   2
   3  -7  -3 41.0049 4.65884   2
  -3  -7   3 43.7537 3.55298   4
   3  -7  -3 55.2633 5.03125   5
   3  -7  -3 48.4467 4.15863   4
  -3  -7   3 46.1145 5.87982   5
   3  -7  -3 50.8196 4.50269   3
   3  -7  -3 43.7506 5.10541   1
  -3   7   3 48.2962 4.34170   1
  -3   7   3 52.6647 5.54793   2
  -3   7   3 50.3610 5.64916   3
   3   7  -3 55.3537 6.83758   5
   3   7  -3 39.6305 5.44662   3
   3   7  -3 46.8438 3.11652   6
  -3   7   3 54.6994 5.30188   5
  -3   7   3 45.0755 4.08179   4
   2  -7  -3 45.3753 3.91202   4
   2  -7  -3 42.3349 5.11302   5
  -2  -7   3 49.7905 3.90116   4
   2  -7  -3 44.6547 4.71960   2
  -2  -7   3 36.7278 5.52333   5
  -2  -7   3 34.1924 4.71003   3
  -2  -7   3 48.9213 5.17989   2
   2  -7  -3 43.5753 4.89482   3
  -2   7   3 44.5582 5.12364   2
  -2   7   3 40.0132 4.94467   3
  -2   7   3 39.1196 5.25285   5
   2   7  -3 41.8744 2.69414   6
   2   7  -3 40.1105 5.82390   5
   2   7  -3 34.4459 5.10849   3
  -2   7   3 43.6313 4.56418   4
   1  -7  -3 0.18119 1.62604   5
   1  -7  -3 -0.5327 1.02447   2
  -1  -7   3 1.66135 1.65327   2
  -1  -7   3 -0.8682 0.92778   4
  -1  -7   3 -0.8996 1.41083   3
  -1  -7   3 -1.9633 1.27143   5
   1  -7  -3 0.11786 1.41406   3
   1   7  -3 -0.8954 0.65401   6
  -1   7   3 -0.3566 1.44870   3
  -1   7   3 -0.2126 1.89078   5
  -1   7   3 0.82507 1.46022   2
   1   7  -3 -2.7985 1.24352   2
   1   7  -3 -0.9312 2.06678   5
   1   7  -3 -0.2352 1.57386   3
   0  -7   3 13.3959 3.21282   5
   0  -7  -3 6.47689 2.40799   3
   0  -7  -3 7.98364 2.54859   5
   0  -7  -3 11.1944 2.40510   2
   0  -7   3 10.4648 3.00219   3
   0  -7   3 15.7226 3.23759   2
   0  -7   3 7.18918 1.97119   4
   0   7   3 5.16674 2.40214   3
   0   7  -3 10.1173 1.25658   6
   0   7  -3 11.5734 3.37655   5
   0   7  -3 10.4551 2.91151   2
   0   7   3 9.18081 2.52387   2
   0   7  -3 10.1550 2.98736   3
   1  -7   3 25.2876 3.97319   2
  -1  -7  -3 31.9931 4.22003   3
   1  -7   3 23.8957 4.30283   5
  -1  -7  -3 28.9500 3.72025   2
  -1  -7  -3 33.0651 4.69282   5
   1  -7   3 28.3952 3.72981   4
  -1   7  -3 29.0416 1.56861   6
   1   7   3 31.5156 4.42519   3
   1   7   3 30.5035 1.62749   6
  -1   7  -3 32.5297 4.83379   3
  -1   7  -3 31.2463 4.71061   2
  -1   7  -3 29.8758 5.08271   5
   2  -7   3 116.158 7.24111   2
  -2  -7  -3 103.007 7.13725   5
   2  -7   3 116.872 6.74304   4
  -2  -7  -3 110.388 7.02962   3
   2  -7   3 105.740 7.59283   5
  -2  -7  -3 116.801 6.38192   2
  -2   7  -3 107.126 7.26366   2
   2   7   3 116.933 4.38244   6
  -2   7  -3 108.046 7.96360   5
  -2   7  -3 107.020 3.41093   6
   2   7   3 110.727 7.32037   3
  -2   7  -3 120.732 6.95182   4
  -2   7  -3 100.802 7.32925   3
  -3  -7  -3 46.6675 5.30685   3
   3  -7   3 39.8024 4.64161   1
   3  -7   3 42.2432 4.74590   4
  -3  -7  -3 44.0082 3.87214   2
   3  -7   3 20.7791 3.93665   5
   3  -7   3 36.1902 4.71259   2
  -3  -7  -3 46.4030 5.54012   5
   3   7   3 39.6307 5.35887   3
  -3   7  -3 41.6515 5.27989   2
  -3   7  -3 36.7659 5.50288   5
   3   7   3 35.3516 2.50968   6
  -3   7  -3 35.8680 4.57263   4
  -3   7  -3 32.8074 4.87953   3
  -4  -7  -3 65.5121 5.64831   5
   4  -7   3 52.0946 4.68942   1
   4  -7   3 46.6014 5.90680   5
   4  -7   3 57.0099 6.05650   2
   4  -7   3 54.1169 5.67072   4
  -4  -7  -3 51.6113 4.14149   2
  -4  -7  -3 46.6455 5.35375   3
  -4   7  -3 50.3438 5.90618   2
  -4   7  -3 50.6494 6.20150   3
  -4   7  -3 40.4491 5.14986   4
  -4   7  -3 48.3201 6.38772   5
   4   7   3 56.2699 3.32200   6
   5  -7   3 -2.1902 1.55324   1
   5  -7   3 1.28681 1.82052   5
  -5  -7  -3 2.49615 1.35765   2
  -5  -7  -3 0.53756 1.55707   3
   5  -7   3 -0.0355 1.57394   4
  -5  -7  -3 0.00620 1.81814   5
  -5   7  -3 0.46094 0.42092   6
  -5   7  -3 0.10883 1.66813   2
  -5   7  -3 1.75550 1.87618   1
  -5   7  -3 -0.1522 1.68335   5
  -5   7  -3 1.17337 1.89752   3
  -5   7  -3 1.19474 1.79012   4
   6  -7   3 186.006 9.83047   1
  -6  -7  -3 191.784 9.74888   3
   6  -7   3 188.091 9.90642   4
  -6  -7  -3 181.841 10.0378   5
  -6  -7  -3 175.081 8.37108   2
  -6   7  -3 175.205 10.0352   2
  -6   7  -3 182.314 9.62445   1
  -6   7  -3 167.689 10.2517   5
  -6   7  -3 182.249 5.71263   6
   6   7   3 183.487 7.49527   6
  -6   7  -3 180.037 9.69228   4
  -6   7  -3 185.807 10.1536   3
   7  -7   3 163.587 9.26679   1
  -7  -7  -3 168.069 7.99873   2
  -7  -7  -3 165.779 9.02035   3
  -7  -7  -3 167.435 9.64196   5
   7  -7   3 156.555 9.18274   4
   7   7   3 169.553 7.22076   6
  -7   7  -3 177.045 9.62477   1
  -7   7  -3 146.073 9.23458   2
  -7   7  -3 144.949 9.05100   3
  -7   7  -3 149.075 5.37063   6
  -7   7  -3 149.997 9.00078   4
  -7   7  -3 138.639 9.26069   5
   8  -7   3 178.930 10.3288   1
  -8  -7  -3 202.544 10.5755   5
  -8  -7  -3 178.505 8.56417   2
  -8  -7  -3 183.158 9.57113   3
   8  -7   3 159.611 9.69525   4
  -8   7  -3 185.493 10.3083   1
   8   7   3 178.947 7.86268   6
  -8   7  -3 173.844 9.97822   4
  -8   7  -3 166.034 9.85872   3
  -8   7  -3 159.361 9.92430   2
  -8   7  -3 185.974 10.6204   5
  -8   7  -3 171.995 6.25531   6
   9  -7   3 52.4413 6.34793   4
  -9  -7  -3 57.3404 4.72252   2
  -9  -7  -3 62.0212 5.54290   3
   9  -7   3 50.4664 6.65597   1
  -9   7  -3 51.6942 6.40917   4
   9   7   3 58.9613 4.44255   6
  -9   7  -3 62.4066 7.03633   1
  -9   7  -3 56.3814 3.29187   6
  -9   7  -3 62.1090 7.17179   2
  -9   7  -3 47.2706 6.10080   3
  10  -7   3 1.41833 2.15805   4
 -10  -7  -3 2.49223 2.33171   3
  10  -7   3 2.99498 2.17105   1
 -10  -7  -3 0.87928 1.75619   2
  10   7   3 4.97292 2.04497   6
 -10   7  -3 3.84546 2.89720   1
 -10   7  -3 3.98068 2.70077   4
 -10   7  -3 3.95017 2.54307   2
 -10   7  -3 2.50098 1.22879   6
 -11  -7  -3 95.2310 7.03057   3
 -11  -7  -3 86.0618 6.06696   2
  11  -7   3 75.3897 8.25248   4
  11  -7   3 80.9854 7.56878   1
 -11   7  -3 92.8961 7.76342   4
  11   7   3 81.3503 5.56941   6
 -11   7  -3 101.705 8.04279   1
 -11   7  -3 87.6580 4.77858   6
 -11   7  -3 85.2325 7.49809   2
 -12  -7  -3 138.996 8.15726   2
 -12  -7  -3 158.687 9.29403   3
  12  -7   3 146.849 10.0469   4
  12  -7   3 135.769 9.74590   1
  12   7   3 143.259 7.77396   6
 -12   7  -3 146.596 6.78070   6
 -12   7  -3 131.265 9.58343   4
 -12   7  -3 151.807 10.1968   1
 -12   7  -3 127.405 9.52572   2
  13  -7   3 8.53365 3.49807   4
  13  -7   3 3.78027 2.99591   1
 -13  -7  -3 -1.0178 2.10118   3
 -13  -7  -3 6.22990 2.55845   2
  13   7   3 7.56374 2.57193   6
 -13   7  -3 9.20712 3.84219   4
 -13   7  -3 2.87981 2.76725   2
 -13   7  -3 2.94098 1.68390   6
 -14  -7  -3 18.9433 3.74870   2
 -14  -7  -3 16.3826 4.15661   3
  14  -7   3 21.7945 5.64151   1
  14  -7   3 25.4563 8.91656   4
 -14   7  -3 16.4797 3.37256   6
  14   7   3 24.6316 4.03325   6
 -14   7  -3 19.0040 5.56248   4
 -14   7  -3 24.6406 5.13405   2
 -12  -8   3 -0.3431 2.77978   3
 -12  -8   3 -0.0252 2.14971   2
  12  -8  -3 1.14309 2.72886   1
 -12   8   3 2.80698 2.79915   1
  12   8  -3 0.53769 2.11933   6
 -12   8   3 0.57550 2.57449   4
 -12   8   3 -0.0867 1.23165   6
 -11  -8   3 46.3522 6.38577   3
 -11  -8   3 41.6721 5.57197   2
  11  -8  -3 60.8289 7.92344   1
  11  -8  -3 43.0908 6.52989   4
 -11   8   3 38.7282 6.28573   1
 -11   8   3 42.1110 3.02449   6
  11   8  -3 44.7613 5.10365   6
 -11   8   3 48.7123 6.76039   4
 -10  -8   3 -1.5595 1.69549   2
  10  -8  -3 -0.0334 2.07881   1
  10  -8  -3 -2.1182 1.86428   4
 -10  -8   3 -1.1526 1.77047   3
 -10   8   3 -0.0255 2.59944   4
 -10   8   3 2.88947 2.72115   1
 -10   8   3 0.86788 0.96335   6
  10   8  -3 2.61620 2.10017   6
  -9  -8   3 -3.1220 1.72162   3
   9  -8  -3 1.17386 2.13573   4
  -9  -8   3 0.58796 1.89173   2
   9  -8  -3 0.63023 2.03095   1
  -9   8   3 0.35422 2.10937   1
   9   8  -3 0.78130 1.79089   6
  -9   8   3 -0.3500 2.05796   4
   8  -8  -3 59.2598 6.90763   1
  -8  -8   3 58.0687 6.17641   2
  -8  -8   3 48.2608 6.32885   3
   8  -8  -3 49.0560 6.22264   4
  -8   8   3 55.2463 6.81222   1
  -8   8   3 41.5271 5.79341   4
   7  -8  -3 106.799 7.60428   2
   7  -8  -3 108.025 7.71799   4
  -7  -8   3 107.707 7.20183   2
  -7  -8   3 113.319 8.30624   3
   7  -8  -3 110.744 7.95588   1
   7   8  -3 126.331 6.63472   6
  -7   8   3 101.073 7.66126   1
  -7   8   3 106.142 7.67773   4
  -6  -8   3 105.103 7.10229   2
  -6  -8   3 104.244 7.87212   3
   6  -8  -3 85.1231 6.63602   2
   6  -8  -3 102.618 7.49673   1
   6  -8  -3 93.5153 6.97636   4
   6   8  -3 114.155 8.66494   3
  -6   8   3 103.721 7.40740   1
   6   8  -3 107.913 6.05274   6
  -6   8   3 94.7562 7.00568   4
   5  -8  -3 20.0975 3.86433   4
   5  -8  -3 22.4295 4.12063   1
   5  -8  -3 24.7914 4.04232   2
  -5  -8   3 26.1088 4.09552   2
  -5  -8   3 20.4046 4.32694   3
   5   8  -3 31.7314 5.45691   3
  -5   8   3 25.4434 4.35088   4
   5   8  -3 31.2153 3.53291   6
   4  -8  -3 1.30413 1.49921   2
   4  -8  -3 -0.7873 1.35032   3
  -4  -8   3 0.99770 1.77101   2
  -4  -8   3 0.28224 2.00442   3
  -4   8   3 0.64779 2.01092   3
  -4   8   3 0.64709 2.19047   2
   4   8  -3 0.66543 2.41982   3
   4   8  -3 2.96429 1.51806   6
   3  -8  -3 5.50877 2.81718   5
   3  -8  -3 4.08715 2.09104   2
  -3  -8   3 4.88738 2.60254   5
  -3  -8   3 6.86383 2.49001   2
  -3  -8   3 5.98437 2.66105   3
   3  -8  -3 5.36684 2.20079   3
   3   8  -3 4.69464 1.54203   6
  -3   8   3 2.07960 2.34572   3
   3   8  -3 5.15955 2.91135   3
  -3   8   3 7.77627 3.08568   2
  -3   8   3 3.87799 2.81008   5
  -2  -8   3 4.34908 2.32106   2
   2  -8  -3 5.44104 2.64574   5
  -2  -8   3 1.77832 2.09960   5
   2  -8  -3 5.67155 2.19726   3
  -2  -8   3 6.06563 2.71352   3
   2  -8  -3 1.42407 1.78064   2
   2   8  -3 2.21418 2.72005   5
  -2   8   3 0.05838 1.89610   3
   2   8  -3 4.55151 2.67813   3
   2   8  -3 3.90050 1.35648   6
  -2   8   3 5.92154 2.46662   2
   1  -8  -3 30.5538 4.54634   3
  -1  -8   3 31.3586 4.63055   2
  -1  -8   3 30.6263 5.02876   3
  -1  -8   3 27.1197 4.89550   5
   1  -8  -3 31.4465 4.89349   5
   1  -8  -3 39.4866 4.74729   2
  -1   8   3 39.8897 5.12645   2
   1   8  -3 31.9343 2.44507   6
  -1   8   3 32.8365 4.98718   3
   1   8  -3 41.0813 6.30278   5
   1   8  -3 22.2039 4.55066   3
   0  -8  -3 53.1165 6.35940   5
   0  -8   3 45.3521 5.65330   2
   0  -8  -3 40.7060 5.27556   3
   0  -8   3 52.4755 6.21903   3
[truncated: 1,446,383 more chars]
