# Supplementary material for: Crystal structure of (E)-2-[3-(tert-but­yl)-2-hy­droxy­benzyl­idene]-N-cyclo­hexyl­hydrazine-1-carbo­thio­amide
Source: Acta Crystallogr E Crystallogr Commun. 2018 Sep 21;74(Pt 10):1460–2. doi: 10.1107/S2056989018013129 (PMC6176448; doi:10.1107/S2056989018013129)
Supplement: Supplementary file 2 [file e-74-01460-Isup2.hkl]

#
# h,k,l, Fc-squared, Fo-squared, sigma(Fo-squared), status flag
#
data_I
_shelx_title ' mo_al25_0m in P2(1)/c (100K)'
_shelx_refln_list_code          4
_shelx_F_calc_maximum      158.62
_exptl_crystal_F_000       720.00
_reflns_d_resolution_high  0.7696

loop_
 _space_group_symop_operation_xyz
 'x, y, z'
 '-x, y+1/2, -z+1/2'
 '-x, -y, -z'
 'x, -y-1/2, z-1/2'

_cell_length_a    13.4168
_cell_length_b     6.6070
_cell_length_c    20.5831
_cell_angle_alpha  90.000
_cell_angle_beta   93.032
_cell_angle_gamma  90.000

_shelx_F_squared_multiplier     1.000

loop_
 _refln_index_h
 _refln_index_k
 _refln_index_l
 _refln_F_squared_calc
 _refln_F_squared_meas
 _refln_F_squared_sigma
 _refln_observed_status
   2   0   0        130.71        136.11         1.93 o
   3   0   0       9271.71       9131.42        88.47 o
   4   0   0        805.12        788.52         8.71 o
   5   0   0        637.14        733.01         8.42 o
   6   0   0       2123.38       2235.34        22.00 o
   7   0   0         85.67         77.49         1.86 o
   8   0   0          3.66          1.29         0.76 o
   9   0   0         11.78          9.41         1.02 o
  10   0   0        226.18        235.46         5.65 o
  11   0   0        567.47        562.10         8.41 o
  12   0   0         82.43         61.99         3.68 o
  13   0   0         84.30         84.60         3.47 o
  14   0   0          0.04          0.79         1.35 o
  15   0   0        528.70        498.64        12.70 o
  16   0   0        182.05        192.97        10.67 o
  17   0   0        128.00        139.24        10.96 o
   1   1   0       5356.77       5508.43        41.80 o
   2   1   0        257.20        261.93         2.57 o
   3   1   0       7272.92       7479.81        56.68 o
   4   1   0       6914.46       7078.51        49.82 o
   5   1   0        159.54        139.73         1.73 o
   6   1   0         39.40         51.69         1.63 o
   7   1   0       1286.19       1337.33        10.30 o
   8   1   0        945.56        938.16         7.78 o
   9   1   0        641.11        610.43         5.70 o
  10   1   0        280.57        280.48         3.48 o
  11   1   0        198.66        187.54         2.98 o
  12   1   0       1092.99       1108.54        10.14 o
  13   1   0          3.10          6.52         1.16 o
  14   1   0        211.66        191.48         3.93 o
  15   1   0        327.33        325.66         7.88 o
  16   1   0        366.78        378.89         7.51 o
  17   1   0        136.62        131.02         6.30 o
   0   2   0       1007.28        961.88        13.20 o
   1   2   0        148.70        134.27         1.67 o
   2   2   0         82.28         88.06         1.45 o
   3   2   0          0.19          1.29         0.42 o
   4   2   0       2714.06       2966.72        24.41 o
   5   2   0       1868.01       2148.49        17.42 o
   6   2   0          2.82          5.72         0.57 o
   7   2   0        558.08        617.26         5.73 o
   8   2   0        177.20        178.42         2.53 o
   9   2   0        196.44        211.55         2.98 o
  10   2   0        391.01        363.84         4.74 o
  11   2   0         66.10         60.15         2.20 o
  12   2   0        142.17        130.44         3.63 o
  13   2   0         13.76         20.98         2.02 o
  14   2   0          1.73         -0.78         1.23 o
  15   2   0          1.21          0.59         1.57 o
  16   2   0        166.99        165.10         5.59 o
   1   3   0         44.24         28.86         0.94 o
   2   3   0         91.76        103.08         1.48 o
   3   3   0       1177.03       1289.99        11.89 o
   4   3   0        130.32        147.10         2.49 o
   5   3   0        367.27        397.06         4.86 o
   6   3   0        131.50        133.74         2.07 o
   7   3   0         35.82         27.11         1.27 o
   8   3   0          0.70          1.04         0.61 o
   9   3   0          4.97          2.73         0.75 o
  10   3   0        330.25        307.88         4.74 o
  11   3   0        127.54        137.25         3.94 o
  12   3   0        221.87        197.23         4.38 o
  13   3   0          7.62          5.66         1.56 o
  14   3   0          9.31          4.99         1.68 o
  15   3   0         71.68         75.17         3.91 o
  16   3   0          7.84          7.01         2.47 o
   0   4   0       1536.57       1639.81        16.67 o
   1   4   0         59.24         39.04         1.22 o
   2   4   0        332.73        295.20         3.14 o
   3   4   0       1068.67       1154.64         9.54 o
   4   4   0        397.66        402.20         5.48 o
   5   4   0         18.36         11.63         1.12 o
   6   4   0        325.05        310.99         5.28 o
   7   4   0         74.04         87.45         2.19 o
   8   4   0        221.56        223.81         3.62 o
   9   4   0        476.43        385.13         5.56 o
  10   4   0         26.43         31.99         1.90 o
  11   4   0          0.20          0.64         1.45 o
  12   4   0          1.96          2.24         1.48 o
  13   4   0        108.26         99.44         5.09 o
  14   4   0        129.12        122.89         4.99 o
  15   4   0        126.67        146.61         5.61 o
   1   5   0         53.54         49.18         1.61 o
   2   5   0        284.17        270.73         3.39 o
   3   5   0          8.82          8.35         0.91 o
   4   5   0        566.28        577.11         6.84 o
   5   5   0        139.09        133.42         2.89 o
   6   5   0        844.39        821.99        10.06 o
   7   5   0        474.27        505.33         6.55 o
   8   5   0        625.82        660.33         8.37 o
   9   5   0          5.94          7.60         1.26 o
  10   5   0        107.87        121.75         3.63 o
  11   5   0        687.41        733.67        10.35 o
  12   5   0        505.79        497.48        11.91 o
  13   5   0        356.84        376.58         7.19 o
  14   5   0         66.99         64.95         3.85 o
   0   6   0         74.84         77.92         3.25 o
   1   6   0       1488.30       1510.05        12.21 o
   2   6   0       1031.84       1056.07         9.60 o
   3   6   0         19.44         19.86         1.39 o
   4   6   0        649.77        677.32         7.95 o
   5   6   0         79.50         76.41         2.73 o
   6   6   0         67.34         66.94         2.92 o
   7   6   0        151.01        136.28         4.43 o
   8   6   0         37.80         38.47         2.05 o
   9   6   0         71.30         72.84         3.85 o
  10   6   0        202.32        201.63         4.85 o
  11   6   0         54.61         45.67         3.18 o
  12   6   0          9.59          5.12         1.81 o
   1   7   0        381.29        385.25         5.29 o
   2   7   0        852.56        907.49        10.09 o
   3   7   0        728.53        748.48        10.04 o
   4   7   0          1.53         -0.52         1.00 o
   5   7   0          0.64          2.76         1.15 o
   6   7   0          0.75          1.57         1.25 o
   7   7   0          1.10          0.20         1.24 o
   8   7   0        301.25        328.58         5.85 o
   9   7   0         99.36        111.77         3.93 o
  10   7   0         12.19         12.83         2.01 o
   0   8   0        124.14        147.51         6.39 o
   1   8   0         28.01         26.27         2.09 o
   2   8   0         64.88         59.56         2.88 o
   3   8   0          2.71          1.82         1.25 o
   4   8   0          2.68          5.94         1.45 o
   5   8   0         67.57         71.10         3.18 o
   6   8   0          3.34         12.59         3.18 o
 -17   1   1          1.03          0.29         1.86 o
 -16   1   1          0.44          2.44         1.73 o
 -15   1   1        179.53        182.37         4.55 o
 -14   1   1          4.32          6.67         1.64 o
 -13   1   1        532.47        535.61         6.91 o
 -12   1   1       1573.78       1632.26        13.84 o
 -11   1   1          8.91          7.01         0.89 o
 -10   1   1        377.26        398.67         4.35 o
  -9   1   1        204.59        174.97         2.54 o
  -8   1   1         63.76         70.89         1.49 o
  -7   1   1       1825.10       1914.94        15.82 o
  -6   1   1       5751.60       6228.51        45.99 o
  -5   1   1         95.15        116.16         1.64 o
  -4   1   1       1821.44       1871.76        17.70 o
  -3   1   1      12396.69      12770.45        91.52 o
  -2   1   1      12849.75      12835.19        98.52 o
  -1   1   1       2826.83       2838.61        23.32 o
   0   1   1         61.15         60.93         0.89 o
   1   1   1       3568.70       3701.95        30.14 o
   2   1   1        368.71        346.74         3.31 o
   3   1   1         21.50         26.83         0.79 o
   4   1   1        156.30        143.16         1.69 o
   5   1   1        539.36        533.14         4.51 o
   6   1   1         76.00         78.23         1.32 o
   7   1   1       1452.29       1547.81        11.75 o
   8   1   1         47.31         61.39         1.75 o
   9   1   1         36.25         51.64         1.86 o
  10   1   1       1110.62       1125.81         9.48 o
  11   1   1        116.45        114.94         2.35 o
  12   1   1        461.57        442.67         6.00 o
  13   1   1        142.90        138.89         3.26 o
  14   1   1          2.64          7.05         1.47 o
  15   1   1         37.20         43.22         2.72 o
  16   1   1        116.68        127.92         4.70 o
  17   1   1         85.89         92.67         4.94 o
 -16   2   1         13.08         21.93         2.49 o
 -15   2   1         51.01         49.69         3.27 o
 -14   2   1         25.55         21.75         2.03 o
 -13   2   1        377.75        406.91         6.70 o
 -12   2   1         49.25         46.90         2.14 o
 -11   2   1        127.71        106.15         2.51 o
 -10   2   1          1.26          0.22         0.65 o
  -9   2   1        353.46        303.79         3.54 o
  -8   2   1        606.93        595.46         5.62 o
  -7   2   1       3191.20       3398.13        25.04 o
  -6   2   1        854.29        857.98         7.15 o
  -5   2   1       5683.67       6057.21        48.76 o
  -4   2   1          5.13          2.59         0.43 o
  -3   2   1       7880.90       8081.94        64.47 o
  -2   2   1       2751.32       2827.64        22.38 o
  -1   2   1        256.62        285.77         3.07 o
   0   2   1          0.09          0.77         0.24 o
   1   2   1       1172.62       1251.10         9.36 o
   2   2   1        182.33        189.38         2.34 o
   3   2   1        325.35        337.19         3.63 o
   4   2   1       2894.12       3223.58        24.37 o
   5   2   1       1839.88       2051.87        16.13 o
   6   2   1          1.03          0.62         0.35 o
   7   2   1        213.18        263.12         3.09 o
   8   2   1          7.28          1.35         0.55 o
   9   2   1         17.03         11.47         1.00 o
  10   2   1       1406.19       1429.97        13.17 o
  11   2   1         40.59         44.54         1.93 o
  12   2   1        265.79        264.37         4.46 o
  13   2   1        813.57        786.23         9.66 o
  14   2   1        100.43        106.05         4.01 o
  15   2   1        124.55        122.12         4.64 o
  16   2   1        367.46        371.72         8.19 o
 -16   3   1        104.58         97.20         4.56 o
 -15   3   1        281.41        257.63         6.16 o
 -14   3   1         72.67         72.67         3.72 o
 -13   3   1          7.59          7.49         1.66 o
 -12   3   1        151.26        167.52         3.84 o
 -11   3   1         30.74         37.70         1.86 o
 -10   3   1        382.55        387.52         5.16 o
  -9   3   1          1.56          0.52         0.76 o
  -8   3   1        264.21        247.50         3.61 o
  -7   3   1        215.38        215.07         3.11 o
  -6   3   1        281.57        308.39         3.82 o
  -5   3   1        509.17        536.31         6.04 o
  -4   3   1       1132.76       1200.14        11.28 o
  -3   3   1        158.28        167.88         2.56 o
  -2   3   1        734.63        673.26         5.77 o
  -1   3   1         42.77         29.61         1.01 o
   0   3   1        642.62        600.28         5.18 o
   1   3   1       5509.40       6081.55        40.86 o
   2   3   1       1193.52       1196.44         9.34 o
   3   3   1       1589.15       1668.26        13.59 o
   4   3   1        153.65        112.62         2.05 o
   5   3   1       2451.99       2488.43        19.54 o
   6   3   1         12.21          7.93         0.65 o
   7   3   1        677.49        629.14         7.05 o
   8   3   1         23.24         17.78         1.12 o
   9   3   1       1599.26       1551.02        14.16 o
  10   3   1        237.69        219.30         3.67 o
  11   3   1        253.75        254.12         4.40 o
  12   3   1          0.33          2.32         1.10 o
  13   3   1         53.25         41.37         2.81 o
  14   3   1         24.64         19.68         2.28 o
  15   3   1          0.37          2.84         1.68 o
  16   3   1         67.70         70.26         3.99 o
 -15   4   1         65.82         75.55         4.15 o
 -14   4   1         16.94         22.35         2.72 o
 -13   4   1         31.68         29.76         3.13 o
 -12   4   1        223.18        224.58         7.06 o
 -11   4   1        211.36        203.86         4.56 o
 -10   4   1        168.75        135.23         3.59 o
  -9   4   1         38.78         48.74         2.10 o
  -8   4   1        404.61        364.03         4.89 o
  -7   4   1        893.61        910.39         9.17 o
  -6   4   1        302.02        270.62         4.03 o
  -5   4   1        176.80        162.47         3.56 o
  -4   4   1        274.18        279.51         4.08 o
  -3   4   1       1251.45       1336.60        11.67 o
  -2   4   1         45.88         61.02         1.41 o
  -1   4   1        973.11        965.20         8.08 o
   0   4   1         72.47         61.36         1.47 o
   1   4   1        750.42        779.74         6.61 o
   2   4   1        420.61        471.82         4.32 o
   3   4   1        501.98        517.53         4.94 o
   4   4   1        390.86        403.81         4.98 o
   5   4   1          0.50          1.17         0.66 o
   6   4   1          1.42          4.76         0.55 o
   7   4   1         51.42         34.40         1.48 o
   8   4   1        729.81        742.06         8.53 o
   9   4   1          1.55          9.24         1.16 o
  10   4   1         11.39          7.69         1.23 o
  11   4   1        112.15        105.88         3.17 o
  12   4   1        315.04        310.85         5.97 o
  13   4   1        112.01        109.49         4.07 o
  14   4   1        234.05        245.67         6.07 o
  15   4   1        103.36        100.55         4.73 o
 -14   5   1          2.77          2.68         1.72 o
 -13   5   1          2.62          4.94         2.19 o
 -12   5   1         30.30         36.13         2.57 o
 -11   5   1        526.87        509.64         8.13 o
 -10   5   1         46.24         32.73         2.24 o
  -9   5   1        564.26        521.98         7.11 o
  -8   5   1        166.49        144.05         3.28 o
  -7   5   1        131.65        128.63         2.99 o
  -6   5   1         29.28         26.01         1.63 o
  -5   5   1          0.18         -1.25         0.63 o
  -4   5   1        772.48        789.21         8.59 o
  -3   5   1        600.25        598.70         6.50 o
  -2   5   1        780.15        726.90         6.47 o
  -1   5   1        222.50        219.38         3.02 o
   0   5   1         63.93         57.84         1.65 o
   1   5   1        164.47        154.99         2.36 o
   2   5   1          3.29          1.52         0.50 o
   3   5   1        350.08        358.06         4.68 o
   4   5   1        118.02        112.46         2.50 o
   5   5   1         58.51         47.72         2.19 o
   6   5   1         27.18         25.17         1.99 o
   7   5   1       1666.82       1552.56        15.75 o
   8   5   1          3.81          5.94         1.20 o
   9   5   1        589.09        597.66         7.82 o
  10   5   1         10.04          7.53         1.50 o
  11   5   1         64.76         73.62         3.37 o
  12   5   1         73.90         72.62         3.98 o
  13   5   1         52.71         68.38         3.53 o
  14   5   1         65.41         62.09         5.55 o
 -12   6   1          6.32          0.50         2.05 o
 -11   6   1          4.90          0.37         1.46 o
 -10   6   1        160.73        172.89         4.68 o
  -9   6   1        258.89        262.73         5.34 o
  -8   6   1         83.87         84.73         4.62 o
  -7   6   1        189.06        175.16         4.68 o
  -6   6   1          0.96          1.96         1.02 o
  -5   6   1        185.69        163.63         3.66 o
  -4   6   1        676.82        666.70         7.87 o
  -3   6   1        307.13        288.61         4.28 o
  -2   6   1        282.61        290.58         5.01 o
  -1   6   1        923.31        937.71         8.24 o
   0   6   1       1339.15       1358.95        11.05 o
   1   6   1         30.04         27.65         1.58 o
   2   6   1         14.19         10.05         1.08 o
   3   6   1        122.73        128.68         2.90 o
   4   6   1         44.83         39.59         2.01 o
   5   6   1         23.10         14.46         1.48 o
   6   6   1         28.18         15.50         1.78 o
   7   6   1        116.00        108.48         2.88 o
   8   6   1        329.17        368.31         5.82 o
   9   6   1        157.57        164.91         3.98 o
  10   6   1        172.93        192.98         6.43 o
  11   6   1          2.53          6.83         1.65 o
  12   6   1          1.56          4.91         2.59 o
 -10   7   1        148.05        158.80         4.93 o
  -9   7   1        116.41        121.26         4.05 o
  -8   7   1          0.10         -0.96         1.02 o
  -7   7   1        171.69        182.81         8.01 o
  -6   7   1        146.89        136.75         3.95 o
  -5   7   1        109.71        102.64         3.43 o
  -4   7   1         93.46         96.42         3.12 o
  -3   7   1         59.06         50.45         2.24 o
  -2   7   1        597.11        623.95         8.46 o
  -1   7   1        471.87        485.16         5.90 o
   0   7   1         86.35         87.91         2.47 o
   1   7   1         12.31         10.86         1.22 o
   2   7   1        231.16        232.63         4.45 o
   3   7   1        576.88        586.01         7.54 o
   4   7   1        477.25        528.43         6.91 o
   5   7   1        640.71        680.42         9.65 o
   6   7   1        197.26        200.10         5.79 o
   7   7   1          8.48          4.15         1.00 o
   8   7   1         31.50         32.00         2.05 o
   9   7   1        103.43         99.31         3.88 o
  10   7   1        124.62        142.89         4.59 o
  -6   8   1        872.58        988.31        13.62 o
  -5   8   1        537.71        552.21         8.44 o
  -4   8   1        841.63        899.35        14.41 o
  -3   8   1        222.18        228.12         4.73 o
  -2   8   1         52.16         55.30         2.92 o
  -1   8   1         33.63         31.83         2.25 o
   0   8   1          2.63          2.19         0.97 o
   1   8   1         10.86         13.70         1.37 o
   2   8   1         40.51         42.98         2.37 o
   3   8   1         52.03         54.66         3.02 o
   4   8   1          3.39          2.83         1.53 o
   5   8   1         65.98         70.83         3.39 o
   6   8   1         32.77         38.34         2.62 o
 -17   0   2        472.18        469.90        17.77 o
 -16   0   2        526.56        523.21        43.77 o
 -15   0   2        543.77        556.66        17.84 o
 -14   0   2        598.74        589.80        10.45 o
 -13   0   2        837.59        858.23        12.01 o
 -12   0   2       1187.88       1204.66        15.24 o
 -11   0   2       1577.34       1613.17        18.99 o
 -10   0   2       2289.93       2261.92        26.93 o
  -9   0   2        886.40        870.81        10.75 o
  -8   0   2       1794.49       1729.58        18.99 o
  -7   0   2        928.21        968.69        11.20 o
  -6   0   2       1229.44       1237.56        13.60 o
  -5   0   2       3089.58       3136.88        34.53 o
  -4   0   2       6853.45       6917.87        64.24 o
  -3   0   2      20896.18      20745.43       208.46 o
  -2   0   2          3.91          2.10         0.26 o
  -1   0   2       3172.09       3159.59        37.04 o
   0   0   2       2441.55       2593.83        67.35 o
   1   0   2       9004.45       9008.52       119.13 o
   2   0   2         20.03         20.99         0.58 o
   3   0   2       7850.49       8353.26        82.70 o
   4   0   2       1540.28       1460.76        14.65 o
   5   0   2       8093.68       8413.15        78.43 o
   6   0   2         45.03         92.08         2.15 o
   7   0   2       1198.19       1198.12        12.80 o
   8   0   2       1076.17       1122.07        13.30 o
   9   0   2        157.11        153.05         3.12 o
  10   0   2        595.40        570.36         8.28 o
  11   0   2         55.72         61.39         2.84 o
  12   0   2       2008.95       2114.41        24.46 o
  13   0   2        561.82        589.62         9.34 o
  14   0   2       2259.55       2326.05        27.31 o
  15   0   2         38.61         36.49         3.24 o
  16   0   2          3.13         11.36         2.49 o
  17   0   2          9.00          7.76         4.25 o
 -17   1   2          4.19          1.68         2.01 o
 -16   1   2         65.88         66.93         3.95 o
 -15   1   2         31.95         32.15         2.59 o
 -14   1   2        401.80        386.29         6.54 o
 -13   1   2         77.16         71.41         3.11 o
 -12   1   2         88.59         91.02         2.84 o
 -11   1   2         82.12         84.25         2.09 o
 -10   1   2        210.48        194.88         2.84 o
  -9   1   2         54.28         57.09         2.50 o
  -8   1   2       1185.75       1340.75        11.21 o
  -7   1   2       3145.03       3439.93        26.16 o
  -6   1   2         16.69         14.75         0.93 o
  -5   1   2       1103.18       1003.24         8.22 o
  -4   1   2       3133.78       3080.40        26.72 o
  -3   1   2       4341.86       4510.12        35.95 o
  -2   1   2      25159.96      24562.40       172.54 o
  -1   1   2       1104.41       1077.38         8.28 o
   0   1   2       2383.54       2505.25        17.90 o
   1   1   2       6421.35       6293.61        42.70 o
   2   1   2        251.33        256.55         2.55 o
   3   1   2         52.54         34.86         1.17 o
   4   1   2       3442.64       3660.21        26.29 o
   5   1   2       1509.83       1635.29        12.91 o
   6   1   2         99.44         97.22         1.98 o
   7   1   2        528.52        611.27         5.61 o
   8   1   2         22.73         26.23         1.09 o
   9   1   2         37.53         26.18         1.25 o
  10   1   2       1215.24       1183.16        10.26 o
  11   1   2         16.32         13.20         1.12 o
  12   1   2        400.89        410.79         5.54 o
  13   1   2        756.59        752.34         8.87 o
  14   1   2        348.34        348.76         6.84 o
  15   1   2        329.42        341.24         5.71 o
  16   1   2          4.80          4.91         1.67 o
  17   1   2        361.58        386.44         9.23 o
 -16   2   2         10.09         15.08         2.38 o
 -15   2   2         18.41         15.37         2.46 o
 -14   2   2          6.27          8.22         1.64 o
 -13   2   2          8.61         13.70         1.68 o
 -12   2   2         26.64         30.94         2.03 o
 -11   2   2        454.15        477.29         5.84 o
 -10   2   2        318.01        320.23         4.46 o
  -9   2   2         34.09         22.90         1.09 o
  -8   2   2        665.30        775.25         6.92 o
  -7   2   2         42.88         39.23         1.52 o
  -6   2   2        274.63        292.40         3.26 o
  -5   2   2         53.00         79.09         1.42 o
  -4   2   2       4902.18       5331.25        43.15 o
  -3   2   2        287.99        255.64         3.38 o
  -2   2   2          0.58          1.31         0.63 o
  -1   2   2       1431.28       1522.40        11.13 o
   0   2   2         98.99        101.90         1.38 o
   1   2   2       1910.01       1905.37        13.73 o
   2   2   2        830.66        874.97         7.33 o
   3   2   2        876.03        989.73         8.09 o
   4   2   2       2103.30       2338.86        18.04 o
   5   2   2         47.08         44.55         1.05 o
   6   2   2         38.82         22.53         0.85 o
   7   2   2         18.03         14.04         0.78 o
   8   2   2         44.85         53.20         1.48 o
   9   2   2        399.08        384.89         4.57 o
  10   2   2        513.41        509.28         6.01 o
  11   2   2         17.95         12.45         1.22 o
  12   2   2         37.68         35.18         1.96 o
  13   2   2          4.34          7.17         1.30 o
  14   2   2          0.06         -1.33         1.32 o
  15   2   2         28.46         25.14         2.51 o
  16   2   2         77.99         75.65         3.95 o
 -16   3   2         18.30         16.18         2.34 o
 -15   3   2         29.38         21.40         2.40 o
 -14   3   2        152.91        153.86         4.66 o
 -13   3   2        139.60        118.35         3.89 o
 -12   3   2         23.47         30.48         2.00 o
 -11   3   2          4.93          2.09         1.17 o
 -10   3   2          1.27          3.79         1.09 o
  -9   3   2        204.97        202.87         3.44 o
  -8   3   2         14.59         12.39         1.03 o
  -7   3   2        474.98        443.24         5.05 o
  -6   3   2         99.70         99.94         1.72 o
  -5   3   2         13.05         11.47         0.89 o
  -4   3   2         36.44         32.98         1.32 o
  -3   3   2        712.88        863.26         8.02 o
  -2   3   2        918.65        935.96         7.95 o
  -1   3   2        484.67        497.55         4.51 o
   0   3   2          0.45          0.14         0.29 o
   1   3   2          0.74          4.76         0.47 o
   2   3   2         41.65         74.89         1.26 o
   3   3   2         48.85         54.20         1.72 o
   4   3   2       1489.51       1656.87        15.72 o
   5   3   2         27.35         39.91         1.08 o
   6   3   2        243.32        230.94         3.21 o
   7   3   2         79.25         89.93         1.99 o
   8   3   2         20.46         21.22         1.22 o
   9   3   2         69.29         68.98         2.16 o
  10   3   2        125.78        114.87         2.90 o
  11   3   2         20.02         18.17         1.51 o
  12   3   2        282.60        266.03         4.73 o
  13   3   2         46.04         36.33         2.37 o
  14   3   2         65.20         56.14         3.41 o
  15   3   2        289.11        301.88         7.27 o
  16   3   2         13.75         13.04         2.24 o
 -15   4   2         78.20         88.30         4.41 o
 -14   4   2        175.48        191.10         5.45 o
 -13   4   2         31.43         29.63         2.58 o
 -12   4   2         26.54         24.32         2.12 o
 -11   4   2        161.33        160.81         4.12 o
 -10   4   2        287.20        337.30         5.45 o
  -9   4   2          9.18         10.05         1.12 o
  -8   4   2       1063.20        988.03        10.31 o
  -7   4   2        248.89        231.28         3.79 o
  -6   4   2        173.43        165.91         3.15 o
  -5   4   2        117.77        129.60         2.67 o
  -4   4   2        175.83        180.45         3.05 o
  -3   4   2          0.48         -0.14         0.42 o
  -2   4   2        989.38       1133.04        10.77 o
  -1   4   2         81.11         68.52         1.25 o
   0   4   2         30.69         35.24         1.20 o
   1   4   2        166.71        142.56         2.14 o
   2   4   2        386.12        407.17         4.13 o
   3   4   2       1460.70       1610.89        12.13 o
   4   4   2          0.94         -0.33         0.48 o
   5   4   2       1098.02       1029.91        11.13 o
   6   4   2        484.06        438.68         4.85 o
   7   4   2        162.14        156.37         3.06 o
   8   4   2       1671.40       1707.61        16.40 o
   9   4   2         22.00         16.95         1.40 o
  10   4   2          9.62          9.34         1.56 o
  11   4   2        150.54        161.40         3.76 o
  12   4   2        165.43        161.39         4.25 o
  13   4   2         60.99         62.24         3.35 o
  14   4   2         18.50         13.01         2.21 o
  15   4   2          0.03         -1.31         1.74 o
 -14   5   2          6.05          2.50         2.16 o
 -13   5   2        154.84        146.25         5.49 o
 -12   5   2        156.61        163.76         4.61 o
 -11   5   2        186.66        206.65         4.90 o
 -10   5   2         91.49         83.87         3.31 o
  -9   5   2        209.17        160.99         3.99 o
  -8   5   2        306.20        316.71         4.97 o
  -7   5   2         39.66         39.98         2.01 o
  -6   5   2         67.40         78.57         2.56 o
  -5   5   2        135.43        127.11         3.05 o
  -4   5   2       2161.37       2154.43        18.46 o
  -3   5   2        775.25        740.26         7.88 o
  -2   5   2        848.79        868.56         7.60 o
  -1   5   2       1661.88       1708.30        12.49 o
   0   5   2        234.72        242.95         3.05 o
   1   5   2        531.77        525.41         4.99 o
   2   5   2       1375.34       1444.36        11.88 o
   3   5   2         49.14         47.26         1.75 o
   4   5   2         10.28          5.66         1.02 o
   5   5   2         20.26         30.23         1.97 o
   6   5   2         88.41         73.07         2.32 o
   7   5   2          6.71          2.12         0.85 o
   8   5   2         49.03         55.76         2.32 o
   9   5   2          5.49          3.77         1.32 o
  10   5   2         47.50         43.00         2.34 o
  11   5   2        345.29        337.29         7.23 o
  12   5   2         23.39         19.89         2.12 o
  13   5   2        319.46        343.06         6.85 o
  14   5   2        182.48        185.46         5.72 o
 -12   6   2         92.92         98.18         4.64 o
 -11   6   2         56.36         59.32         3.25 o
 -10   6   2        368.26        396.43         7.06 o
  -9   6   2        183.27        183.20         4.40 o
  -8   6   2        148.87        160.14         4.07 o
  -7   6   2         70.74         66.96         2.87 o
  -6   6   2        165.00        165.80         3.77 o
  -5   6   2         26.32         19.97         1.53 o
  -4   6   2         31.00         33.90         1.79 o
  -3   6   2        190.22        180.19         3.66 o
  -2   6   2        549.65        564.60         5.98 o
  -1   6   2         24.72         26.06         1.34 o
   0   6   2         55.26         48.12         1.95 o
   1   6   2       1912.63       2009.56        16.12 o
   2   6   2          5.20          7.19         1.05 o
   3   6   2          6.96          3.84         0.97 o
   4   6   2        196.01        194.26         3.86 o
   5   6   2          0.09         -1.09         0.87 o
   6   6   2        341.90        340.02         4.95 o
   7   6   2         92.81         84.95         2.62 o
   8   6   2          2.44          1.29         1.67 o
   9   6   2        351.03        335.76         5.87 o
  10   6   2        834.17        892.15        15.19 o
  11   6   2        732.75        781.40        15.24 o
  12   6   2        149.04        139.19         5.14 o
 -10   7   2          2.87          5.59         1.76 o
  -9   7   2        116.25        128.96         4.97 o
  -8   7   2         99.74        110.11         5.43 o
  -7   7   2         32.40         30.81         2.68 o
  -6   7   2       1078.51       1155.07        14.65 o
  -5   7   2        119.38        121.71         3.50 o
  -4   7   2        121.99        106.33         3.19 o
  -3   7   2        390.48        391.70         5.33 o
  -2   7   2         38.74         42.16         2.04 o
  -1   7   2         21.20         18.80         1.43 o
   0   7   2        199.38        194.90         3.67 o
   1   7   2        147.60        153.14         4.60 o
   2   7   2         52.02         55.79         2.46 o
   3   7   2        106.19         99.48         4.04 o
   4   7   2        262.66        248.03         4.46 o
   5   7   2         12.11          9.50         1.67 o
   6   7   2         73.95         79.41         3.27 o
   7   7   2         19.24         19.71         1.59 o
   8   7   2          0.12          0.87         1.12 o
   9   7   2          2.12          1.19         1.33 o
  -6   8   2          0.42          4.46         1.64 o
  -5   8   2        195.33        192.30         5.01 o
  -4   8   2          0.02          2.03         1.29 o
  -3   8   2         93.63        100.55         3.90 o
  -2   8   2         93.20         92.15         3.53 o
  -1   8   2         50.83         52.97         2.83 o
   0   8   2        103.88        117.98         3.33 o
   1   8   2         24.25         24.58         1.61 o
   2   8   2        114.86        122.64         4.62 o
   3   8   2        150.12        162.58         4.57 o
   4   8   2         88.83         84.50         3.57 o
   5   8   2          7.88          2.87         1.63 o
   6   8   2        240.41        249.86         5.51 o
 -17   1   3         21.36         20.81         2.70 o
 -16   1   3        137.16        137.20         5.35 o
 -15   1   3        217.22        210.15         5.82 o
 -14   1   3          0.06          2.67         1.86 o
 -13   1   3        224.26        212.23         4.23 o
 -12   1   3          9.68         11.91         1.44 o
 -11   1   3         24.42         27.85         1.38 o
 -10   1   3       1738.63       1819.82        15.10 o
  -9   1   3       4004.27       4266.00        32.52 o
  -8   1   3        566.00        568.23         5.80 o
  -7   1   3        365.42        329.08         3.74 o
  -6   1   3       1635.08       1848.71        14.49 o
  -5   1   3       1194.28       1218.49         9.77 o
  -4   1   3        305.51        331.86         3.21 o
  -3   1   3       1072.04       1064.35         8.12 o
  -2   1   3        710.39        708.90         5.27 o
  -1   1   3       8659.47       8660.02        69.92 o
   0   1   3          0.64          0.73         0.16 o
   1   1   3        516.33        498.86         4.37 o
   2   1   3          6.86         11.46         0.52 o
   3   1   3         93.86         92.87         1.28 o
   4   1   3       1360.34       1389.87        10.60 o
   5   1   3       2167.43       2355.43        17.48 o
   6   1   3        468.07        491.90         4.61 o
   7   1   3        214.12        211.12         2.98 o
   8   1   3         51.01         60.38         1.46 o
   9   1   3        157.94        149.80         2.42 o
  10   1   3       2087.32       2115.38        16.84 o
  11   1   3         12.85         10.78         1.07 o
  12   1   3        117.46        123.58         2.72 o
  13   1   3        997.69       1000.26        10.98 o
  14   1   3        379.54        372.46         5.83 o
  15   1   3        397.33        374.94         6.65 o
  16   1   3          0.02         -1.35         1.34 o
  17   1   3        187.83        194.61         6.40 o
 -16   2   3        376.39        383.85         8.46 o
 -15   2   3        276.05        267.26         6.08 o
 -14   2   3        260.59        267.85         6.77 o
 -13   2   3         69.60         74.56         3.17 o
 -12   2   3         82.45         84.20         3.09 o
 -11   2   3         15.65         16.47         1.36 o
 -10   2   3         10.33         18.04         2.08 o
  -9   2   3        159.39        155.65         2.50 o
  -8   2   3        408.90        442.27         4.72 o
  -7   2   3         61.26         52.32         1.37 o
  -6   2   3       6578.17       6930.28        53.37 o
  -5   2   3       4175.86       4533.03        31.53 o
  -4   2   3       1265.22       1196.09         9.88 o
  -3   2   3        442.79        490.86         4.62 o
  -2   2   3         37.37         42.04         0.98 o
  -1   2   3         25.79         16.63         0.65 o
   0   2   3       4660.64       4729.22        31.52 o
   1   2   3        865.85        894.65         6.32 o
   2   2   3        727.12        734.89         6.03 o
   3   2   3       2496.00       2643.35        21.05 o
   4   2   3        294.48        336.04         3.45 o
   5   2   3       1904.29       1956.82        16.20 o
   6   2   3       1464.30       1480.47        11.74 o
   7   2   3       1858.74       1907.61        14.90 o
   8   2   3       1162.95       1173.07         9.93 o
   9   2   3         10.07          8.09         0.85 o
  10   2   3        395.33        386.98         5.03 o
  11   2   3        437.13        395.96         5.29 o
  12   2   3        100.47         96.11         3.09 o
  13   2   3         42.77         37.76         2.27 o
  14   2   3          4.56          2.53         1.38 o
  15   2   3         55.15         52.62         3.08 o
  16   2   3        482.61        504.67        11.49 o
 -16   3   3          4.76          4.91         2.34 o
 -15   3   3          0.55         -0.50         1.56 o
 -14   3   3        145.93        170.13         5.92 o
 -13   3   3        125.33        128.32         3.91 o
 -12   3   3        254.71        247.37         5.65 o
 -11   3   3        259.60        236.19         4.54 o
 -10   3   3       1103.20       1068.83        12.36 o
  -9   3   3       1570.37       1635.86        15.34 o
  -8   3   3        648.66        640.44         7.12 o
  -7   3   3       1529.14       1508.95        14.64 o
  -6   3   3         45.90         31.57         1.58 o
  -5   3   3       2444.32       2548.41        22.06 o
  -4   3   3        735.77        737.86         6.90 o
  -3   3   3       2875.54       3072.08        22.93 o
  -2   3   3        738.93        841.01         7.30 o
  -1   3   3         71.01         70.76         1.21 o
   0   3   3        622.96        716.86         5.63 o
   1   3   3        834.50        927.26         7.58 o
   2   3   3         25.81         23.94         0.86 o
   3   3   3         51.95         57.08         1.41 o
   4   3   3         27.37         29.15         0.87 o
   5   3   3         29.87         22.85         0.89 o
   6   3   3        994.27        975.30         9.24 o
   7   3   3         43.39         39.57         1.49 o
   8   3   3        920.34        917.76         9.18 o
   9   3   3        156.03        164.94         3.27 o
  10   3   3       1283.78       1286.05        13.10 o
  11   3   3        294.51        296.03         4.86 o
  12   3   3       1181.67       1149.14        15.41 o
  13   3   3         81.61         66.48         3.04 o
  14   3   3        133.00        147.03         4.61 o
  15   3   3         76.72         98.21         4.49 o
  16   3   3         33.43         35.19         3.07 o
 -15   4   3         96.06         82.96         4.34 o
 -14   4   3         38.18         36.49         2.87 o
 -13   4   3        143.89        151.97         4.74 o
 -12   4   3         72.02         86.01         3.59 o
 -11   4   3          2.35          5.27         1.56 o
 -10   4   3        262.40        216.54         5.89 o
  -9   4   3        197.93        181.04         3.80 o
  -8   4   3         15.57         16.77         1.54 o
  -7   4   3        199.07        172.54         3.24 o
  -6   4   3          0.27          0.62         0.67 o
  -5   4   3        262.50        236.52         3.78 o
  -4   4   3       1116.43       1142.97        10.52 o
  -3   4   3        574.28        502.62         5.26 o
  -2   4   3        127.70        116.85         1.94 o
  -1   4   3       1136.95       1153.50         8.92 o
   0   4   3        140.08        143.70         2.22 o
   1   4   3        672.37        703.89         6.28 o
   2   4   3         84.01         61.85         1.35 o
   3   4   3         12.89          5.10         0.58 o
   4   4   3          3.64          0.85         0.58 o
   5   4   3         17.68         16.11         0.94 o
   6   4   3        435.74        423.37         5.50 o
   7   4   3       1335.08       1367.57        13.50 o
   8   4   3          3.40          2.31         0.85 o
   9   4   3        775.70        730.84         8.68 o
  10   4   3         18.94         14.40         1.48 o
  11   4   3        150.02        122.92         3.39 o
  12   4   3          0.04          1.18         1.12 o
  13   4   3         77.22         73.03         3.36 o
  14   4   3        121.73        146.18         5.17 o
  15   4   3         18.81         17.16         3.34 o
 -14   5   3         83.85         69.16         3.78 o
 -13   5   3         81.87         80.42         3.93 o
 -12   5   3         91.00         81.17         3.65 o
 -11   5   3        208.57        206.08         4.92 o
 -10   5   3        301.53        317.09         5.92 o
  -9   5   3          1.98          5.51         1.31 o
  -8   5   3       1182.04       1209.82        14.67 o
  -7   5   3          0.55          0.79         0.86 o
  -6   5   3        118.72        105.98         2.96 o
  -5   5   3        363.65        381.67         5.30 o
  -4   5   3       1104.89       1221.19        11.62 o
  -3   5   3        147.94        155.66         3.30 o
  -2   5   3         58.81         59.11         1.89 o
  -1   5   3        157.03        137.34         2.46 o
   0   5   3         72.31         58.97         1.26 o
   1   5   3         44.08         35.09         1.44 o
   2   5   3         82.23         83.22         1.90 o
   3   5   3        380.42        355.01         4.68 o
   4   5   3        295.22        306.24         4.81 o
   5   5   3        245.34        217.21         3.03 o
   6   5   3         57.77         57.03         2.15 o
   7   5   3          5.93          1.56         0.85 o
   8   5   3        871.97        793.47         9.38 o
   9   5   3        241.50        243.31         5.13 o
  10   5   3        117.55         98.59         4.08 o
  11   5   3        124.89        117.99         4.04 o
  12   5   3         41.58         44.35         2.73 o
  13   5   3          4.44          3.35         2.72 o
 -12   6   3         10.65          8.40         1.93 o
 -11   6   3          0.61          2.63         1.87 o
 -10   6   3         14.60         18.61         1.92 o
  -9   6   3          9.79          6.00         1.89 o
  -8   6   3        120.89        120.61         7.84 o
  -7   6   3        288.49        266.66         5.72 o
  -6   6   3         59.29         50.05         2.48 o
  -5   6   3         17.81         12.65         1.37 o
  -4   6   3        270.11        241.24         4.05 o
  -3   6   3        385.64        367.89         4.62 o
  -2   6   3       1924.44       1969.55        14.89 o
  -1   6   3         62.62         72.26         2.08 o
   0   6   3        239.21        243.93         3.43 o
   1   6   3        689.22        706.06         8.56 o
   2   6   3        502.28        517.60         6.88 o
   3   6   3        951.90        942.06         9.89 o
   4   6   3          6.21          2.13         1.04 o
   5   6   3         19.94         20.63         1.84 o
   6   6   3         24.31         21.46         1.42 o
   7   6   3          3.06          4.62         1.03 o
   8   6   3          0.10         -0.38         0.97 o
   9   6   3         16.63         19.92         1.71 o
  10   6   3         15.03         12.06         1.66 o
  11   6   3         85.28         96.19         3.95 o
  12   6   3          4.84          2.19         1.74 o
  -9   7   3         86.36        106.95         3.92 o
  -8   7   3        212.37        213.81         6.50 o
  -7   7   3         44.00         39.69         2.83 o
  -6   7   3        318.08        351.21         6.61 o
  -5   7   3        279.17        291.08         4.76 o
  -4   7   3        117.74        116.28         3.32 o
  -3   7   3        132.25        127.52         2.96 o
  -2   7   3        116.43        112.18         3.05 o
  -1   7   3          0.01         -1.56         0.86 o
   0   7   3         25.94         26.15         1.71 o
   1   7   3         80.67         77.87         2.28 o
   2   7   3        295.39        291.24         4.41 o
   3   7   3        111.23        100.61         3.74 o
   4   7   3        161.00        138.14         3.84 o
   5   7   3          3.32          1.39         0.85 o
   6   7   3        441.37        476.44         6.67 o
   7   7   3        393.87        414.39         8.30 o
   8   7   3        440.07        463.27         7.17 o
   9   7   3        145.93        148.56         4.37 o
  -6   8   3        263.77        265.35         6.24 o
  -5   8   3         65.38         67.65         3.83 o
  -4   8   3          0.22          2.23         1.62 o
  -3   8   3         13.32         13.15         1.87 o
  -2   8   3          8.40          9.39         1.67 o
  -1   8   3         82.21         85.75         3.48 o
   0   8   3        110.09        124.50         3.84 o
   1   8   3        387.03        402.00         6.09 o
   2   8   3        271.94        287.55         4.87 o
   3   8   3        182.52        197.28         3.92 o
   4   8   3        379.41        427.58         7.11 o
   5   8   3          0.19          2.06         1.11 o
 -17   0   4          3.26          0.54         3.48 o
 -16   0   4        115.54        125.66         9.82 o
 -15   0   4        125.64        124.42         6.39 o
 -14   0   4         91.05        101.66         5.56 o
 -13   0   4          4.08          2.54         1.98 o
 -12   0   4       5611.80       5831.93        65.51 o
 -11   0   4       1735.85       1819.06        22.52 o
 -10   0   4         69.56         69.43         2.89 o
  -9   0   4        809.11        793.32        10.82 o
  -8   0   4          0.15          1.06         0.96 o
  -7   0   4        324.85        257.84         3.97 o
  -6   0   4          8.98         20.39         1.04 o
  -5   0   4       2590.92       2631.25        25.27 o
  -4   0   4         36.02         36.20         0.86 o
  -3   0   4       8185.80       8230.09        86.50 o
  -2   0   4      17478.07      17494.00       173.37 o
  -1   0   4      25074.30      24477.55       258.08 o
   0   0   4       4218.31       4286.51        54.68 o
   1   0   4       6325.51       6599.88        61.12 o
   2   0   4      14517.10      14758.10       136.91 o
   3   0   4       1828.11       1829.51        19.02 o
   4   0   4          0.58          2.82         0.47 o
   5   0   4       2534.18       2652.92        27.57 o
   6   0   4       2099.41       2460.58        25.93 o
   7   0   4        533.61        586.94         7.66 o
   8   0   4          6.07          5.28         0.85 o
   9   0   4         63.54         69.15         2.32 o
  10   0   4       1543.46       1559.56        19.79 o
  11   0   4       3532.53       3468.20        40.51 o
  12   0   4       2096.76       2163.54        27.00 o
  13   0   4       1250.44       1290.01        21.66 o
  14   0   4        168.42        149.23         4.78 o
  15   0   4         94.41         92.61         5.59 o
  16   0   4         53.03         57.68         4.94 o
  17   0   4       1239.76       1309.90        27.67 o
 -17   1   4        175.57        178.45         6.00 o
 -16   1   4         80.12         84.58         5.22 o
 -15   1   4        195.45        203.12         5.69 o
 -14   1   4        462.93        473.33        12.87 o
 -13   1   4         10.08         15.07         1.51 o
 -12   1   4       1182.76       1163.49        12.48 o
 -11   1   4        846.99        804.24         8.22 o
 -10   1   4         60.04         47.94         1.60 o
  -9   1   4         19.94         22.81         1.08 o
  -8   1   4        517.22        541.17         5.32 o
  -7   1   4        189.67        202.86         2.72 o
  -6   1   4        916.76       1039.63         8.66 o
  -5   1   4        886.55        937.81         7.83 o
  -4   1   4        636.32        664.79         5.43 o
  -3   1   4       2594.56       2755.19        19.16 o
  -2   1   4        466.33        473.48         5.23 o
  -1   1   4       3785.33       3834.57        28.22 o
   0   1   4        278.98        301.56         2.97 o
   1   1   4       2326.83       2411.96        18.82 o
   2   1   4          1.76          2.95         0.31 o
   3   1   4       4552.41       4851.87        38.62 o
   4   1   4       1303.02       1294.43        10.34 o
   5   1   4       4547.34       4808.00        34.54 o
   6   1   4         46.35         33.91         1.11 o
   7   1   4       1281.64       1196.99         9.84 o
   8   1   4        517.39        494.21         5.00 o
   9   1   4       1242.10       1232.15        10.48 o
  10   1   4       1260.19       1280.52        11.03 o
  11   1   4         59.47         53.75         1.99 o
  12   1   4        113.11         98.52         2.67 o
  13   1   4         13.05         13.85         1.53 o
  14   1   4          2.02          3.31         1.26 o
  15   1   4         37.63         34.65         2.44 o
  16   1   4        109.41        103.21         4.06 o
 -16   2   4         38.38         32.15         3.05 o
 -15   2   4         68.45         62.64         3.89 o
 -14   2   4         43.52         48.98         2.79 o
 -13   2   4        160.75        153.30         5.32 o
 -12   2   4        139.41        114.44         3.43 o
 -11   2   4         33.54         40.79         2.06 o
 -10   2   4         78.26         80.32         2.51 o
  -9   2   4        123.18        123.80         2.22 o
  -8   2   4       1410.07       1433.02        12.06 o
  -7   2   4       3658.92       3815.71        29.08 o
  -6   2   4       1487.04       1487.08        11.71 o
  -5   2   4        426.36        476.06         4.23 o
  -4   2   4         15.94         16.26         0.54 o
  -3   2   4       1529.03       1657.18        12.60 o
  -2   2   4         33.89         23.99         0.75 o
  -1   2   4        220.81        179.00         2.14 o
   0   2   4        608.08        681.96         5.65 o
   1   2   4         11.40         13.28         1.40 o
   2   2   4         35.55         31.25         0.98 o
   3   2   4        147.10        159.39         2.15 o
   4   2   4         10.35         11.03         0.66 o
   5   2   4        273.29        286.37         3.22 o
   6   2   4        106.16        128.83         2.14 o
   7   2   4        108.19        122.72         1.99 o
   8   2   4         19.62         13.03         0.88 o
   9   2   4       1235.71       1226.54        10.97 o
  10   2   4        390.37        381.88         5.02 o
  11   2   4         20.88         15.96         1.39 o
  12   2   4          0.01         -0.14         1.00 o
  13   2   4         32.25         32.02         2.15 o
  14   2   4          4.17          3.03         1.36 o
  15   2   4         63.95         67.62         3.38 o
  16   2   4        127.80        133.74         6.00 o
 -16   3   4        202.26        205.55         7.03 o
 -15   3   4          2.36          1.36         1.64 o
 -14   3   4          6.01          1.03         1.44 o
 -13   3   4         15.43         12.27         1.74 o
 -12   3   4        222.90        226.93         4.65 o
 -11   3   4         14.26         11.24         1.49 o
 -10   3   4        100.18         93.58         2.84 o
  -9   3   4          0.17          2.22         0.84 o
  -8   3   4         12.21         11.11         1.01 o
  -7   3   4         16.04         13.44         0.95 o
  -6   3   4         57.58         69.34         1.35 o
  -5   3   4          0.87          1.40         0.46 o
  -4   3   4        452.42        458.89         4.83 o
  -3   3   4        732.85        757.01         6.99 o
  -2   3   4          4.79          1.85         0.41 o
  -1   3   4        180.25        186.54         2.27 o
   0   3   4       1100.93       1267.56         9.50 o
   1   3   4       1813.89       2045.43        14.99 o
   2   3   4       1551.04       1759.09        13.50 o
   3   3   4       1293.32       1445.86        11.00 o
   4   3   4        213.35        231.02         2.79 o
   5   3   4        389.16        373.60         4.09 o
   6   3   4         19.08         24.04         1.08 o
   7   3   4         29.17         20.06         1.41 o
   8   3   4        165.50        168.55         3.20 o
   9   3   4          0.21          1.48         0.88 o
  10   3   4         22.89         22.32         1.58 o
  11   3   4        195.36        181.35         3.74 o
  12   3   4        226.84        228.12         4.42 o
  13   3   4          0.69          0.62         1.16 o
  14   3   4        291.55        301.26         5.87 o
  15   3   4        296.49        299.71         6.76 o
 -15   4   4         13.83         16.93         3.51 o
 -14   4   4          5.71          3.86         1.77 o
 -13   4   4         50.09         57.48         3.15 o
 -12   4   4         20.50         17.96         1.77 o
 -11   4   4        358.78        343.48         5.92 o
 -10   4   4         36.75         38.56         2.23 o
  -9   4   4        473.34        427.11         6.42 o
  -8   4   4        403.11        401.56         6.00 o
  -7   4   4        712.18        732.40         7.75 o
  -6   4   4        912.77        910.20         9.68 o
  -5   4   4        577.32        574.92         6.31 o
  -4   4   4        106.62         80.37         1.87 o
  -3   4   4        812.40        794.92         7.45 o
  -2   4   4         74.52         73.79         1.55 o
  -1   4   4          0.94          3.00         0.48 o
   0   4   4        764.34        731.90         6.09 o
   1   4   4        588.03        593.60         5.27 o
   2   4   4        212.74        215.81         2.85 o
   3   4   4         39.61         43.65         1.19 o
   4   4   4         72.93         64.01         1.40 o
   5   4   4          9.98          5.43         0.82 o
   6   4   4        901.29        892.30         9.53 o
   7   4   4         12.31          6.26         1.08 o
   8   4   4        729.31        705.01         8.32 o
   9   4   4         97.54         89.27         2.82 o
  10   4   4        422.53        413.49         6.12 o
  11   4   4        351.02        356.62         5.75 o
  12   4   4         43.95         27.94         2.03 o
  13   4   4        110.53        118.14         3.88 o
  14   4   4         35.84         39.48         3.15 o
  15   4   4        510.55        537.18        11.19 o
 -14   5   4         91.75         90.49         4.59 o
 -13   5   4        318.15        345.05         7.21 o
 -12   5   4         13.67         24.79         2.26 o
 -11   5   4         95.16         93.42         3.76 o
 -10   5   4        798.17        812.23        10.92 o
  -9   5   4        621.53        593.23         8.32 o
  -8   5   4        104.47         99.81         3.92 o
  -7   5   4          0.01         -0.35         0.84 o
  -6   5   4         27.68         17.90         1.49 o
  -5   5   4        376.85        361.27         4.98 o
  -4   5   4        437.44        423.77         5.45 o
  -3   5   4         11.79          4.73         0.87 o
  -2   5   4         56.34         56.22         1.72 o
  -1   5   4       1419.23       1485.62        12.17 o
   0   5   4          8.89          4.41         0.67 o
   1   5   4        580.80        561.45         5.50 o
   2   5   4          8.88          7.43         0.85 o
   3   5   4         98.35         83.82         2.45 o
   4   5   4        720.56        676.36         7.34 o
   5   5   4       1158.53       1176.77        11.62 o
   6   5   4       1131.96       1131.59        11.43 o
   7   5   4        270.95        257.09         4.26 o
   8   5   4        357.89        411.50         6.70 o
   9   5   4        320.87        329.04         5.43 o
  10   5   4         33.81         31.22         2.02 o
  11   5   4          4.13          4.07         1.29 o
  12   5   4         32.25         24.93         2.07 o
  13   5   4        282.78        307.94         6.99 o
 -12   6   4         11.59         25.16         2.43 o
 -11   6   4        364.59        360.57         7.49 o
 -10   6   4        530.96        524.36         9.46 o
  -9   6   4         21.40         22.12         2.15 o
  -8   6   4        155.68        174.21         5.57 o
  -7   6   4        215.35        213.33         5.12 o
  -6   6   4        425.42        407.64         8.76 o
  -5   6   4        324.68        305.38         4.77 o
  -4   6   4        838.48        864.25         9.02 o
  -3   6   4          0.88          1.89         0.81 o
  -2   6   4        408.55        400.60         4.82 o
  -1   6   4        307.56        306.60         4.14 o
   0   6   4        364.86        375.10         4.93 o
   1   6   4        468.43        436.24         5.16 o
   2   6   4       1852.39       1841.75        16.33 o
   3   6   4          1.28         -0.64         0.60 o
   4   6   4         57.41         45.19         1.90 o
   5   6   4          1.12         -0.30         0.71 o
   6   6   4        144.09        131.77         3.16 o
   7   6   4         59.09         59.90         2.41 o
   8   6   4         14.56         13.15         1.47 o
   9   6   4        235.95        227.92         6.10 o
  10   6   4          1.77          2.88         1.32 o
  11   6   4        172.55        172.59         4.94 o
  12   6   4        305.93        303.04         7.21 o
  -9   7   4        642.08        724.38        11.05 o
  -8   7   4         20.77         28.54         3.41 o
  -7   7   4          0.72          1.52         1.48 o
  -6   7   4          0.83          0.55         1.50 o
  -5   7   4        190.84        176.89         4.15 o
  -4   7   4         11.04          9.38         1.22 o
  -3   7   4          0.85          0.59         0.91 o
  -2   7   4         13.95         10.99         1.40 o
  -1   7   4         11.72          8.69         1.31 o
   0   7   4          6.33          6.30         1.22 o
   1   7   4         22.79         22.24         1.43 o
   2   7   4         98.21        110.09         2.77 o
   3   7   4         73.01         78.17         2.71 o
   4   7   4        469.69        472.64         6.72 o
   5   7   4         98.20        104.08         3.79 o
   6   7   4         43.09         38.93         2.17 o
   7   7   4         30.64         27.04         1.96 o
   8   7   4        258.46        266.40         5.21 o
   9   7   4        365.36        362.31         6.89 o
  -5   8   4        114.27        129.03         6.36 o
  -4   8   4         17.76         13.99         3.01 o
  -3   8   4         36.39         35.51         2.81 o
  -2   8   4          8.89         11.32         1.94 o
  -1   8   4         16.02         14.60         1.86 o
   0   8   4         14.23         16.95         1.88 o
   1   8   4         41.89         39.72         2.15 o
   2   8   4         44.85         45.58         2.42 o
   3   8   4         48.43         42.89         2.60 o
   4   8   4         15.73         21.56         1.85 o
   5   8   4         15.30         18.92         1.81 o
 -17   1   5        105.48        102.08         5.81 o
 -16   1   5        105.64         95.66         4.80 o
 -15   1   5         11.43         19.37         3.30 o
 -14   1   5          0.31         13.76         4.83 o
 -13   1   5        791.80        769.36        11.53 o
 -12   1   5          1.33          4.78         1.06 o
 -11   1   5         77.73         78.31         2.51 o
 -10   1   5         72.20         75.25         1.84 o
  -9   1   5        424.41        477.10         5.00 o
  -8   1   5        252.62        251.44         3.07 o
  -7   1   5        249.55        246.63         2.97 o
  -6   1   5          1.16          0.45         0.28 o
  -5   1   5         45.63         47.45         1.39 o
  -4   1   5        607.83        599.43         5.24 o
  -3   1   5       1529.42       1562.85        12.69 o
  -2   1   5      18625.97      18477.51       129.16 o
  -1   1   5       6828.79       6852.02        48.17 o
   0   1   5        145.88        147.58         1.82 o
   1   1   5       1097.11       1051.67         8.65 o
   2   1   5          0.05          1.88         0.39 o
   3   1   5         81.69         80.66         1.13 o
   4   1   5       1271.04       1306.21        10.51 o
   5   1   5       3284.43       3490.53        26.40 o
   6   1   5          0.77          6.23         0.65 o
   7   1   5         11.24         11.71         0.80 o
   8   1   5         60.65         76.00         1.72 o
   9   1   5       1258.07       1246.44        10.99 o
  10   1   5        397.17        382.47         4.69 o
  11   1   5          1.72          1.39         0.80 o
  12   1   5         14.30         13.02         1.33 o
  13   1   5         16.01         11.95         1.59 o
  14   1   5          0.70          1.31         1.24 o
  15   1   5          1.98          6.58         1.53 o
  16   1   5          9.34          7.90         1.67 o
 -16   2   5        213.21        215.26         6.28 o
 -15   2   5        128.13        125.90         5.11 o
 -14   2   5        336.67        329.63         6.94 o
 -13   2   5        107.80         88.20         3.47 o
 -12   2   5       1113.91       1101.55        13.61 o
 -11   2   5       1339.03       1351.88        14.74 o
 -10   2   5        279.22        279.59         4.67 o
  -9   2   5         95.07         93.52         2.05 o
  -8   2   5         87.39        102.23         1.90 o
  -7   2   5         31.04         29.84         1.16 o
  -6   2   5        318.56        255.00         3.24 o
  -5   2   5       2884.19       3030.85        20.87 o
  -4   2   5        824.75        802.90         5.99 o
  -3   2   5        274.98        258.47         2.32 o
  -2   2   5        194.01        144.83         1.83 o
  -1   2   5         47.37         53.38         1.21 o
   0   2   5         38.10         40.39         0.74 o
   1   2   5        900.82        973.76         8.05 o
   2   2   5       1905.20       1990.61        16.19 o
   3   2   5        196.09        176.71         2.35 o
   4   2   5        602.19        620.43         6.27 o
   5   2   5       1637.24       1601.14        13.50 o
   6   2   5       1409.65       1419.37        11.42 o
   7   2   5        346.32        312.43         3.65 o
   8   2   5       3556.32       3570.25        27.78 o
   9   2   5         38.30         37.83         1.55 o
  10   2   5       2314.23       2257.51        20.60 o
  11   2   5        440.15        405.04         5.74 o
  12   2   5         18.85         12.23         1.56 o
  13   2   5          6.42          5.45         1.36 o
  14   2   5        258.82        243.29         5.26 o
  15   2   5          5.20          2.68         1.40 o
  16   2   5         28.37         31.76         3.25 o
 -16   3   5          4.82          2.82         2.05 o
 -15   3   5         23.61         30.38         3.12 o
 -14   3   5         93.91         92.74         4.18 o
 -13   3   5         20.88         20.95         2.02 o
 -12   3   5         61.27         52.53         2.63 o
 -11   3   5        398.12        367.08         5.96 o
 -10   3   5        183.36        196.35         3.99 o
  -9   3   5        831.60        841.04        10.06 o
  -8   3   5        473.11        453.54         6.21 o
  -7   3   5       1369.33       1340.31        12.13 o
  -6   3   5          2.85          2.54         0.46 o
  -5   3   5          2.88          8.71         0.73 o
  -4   3   5        264.60        231.57         2.91 o
  -3   3   5        540.38        487.56         5.00 o
  -2   3   5       1870.19       1898.51        14.70 o
  -1   3   5         74.58         62.11         1.29 o
   0   3   5        121.22         63.62         1.23 o
   1   3   5        372.55        351.19         3.55 o
   2   3   5       2707.88       2775.56        20.63 o
   3   3   5       2383.90       2514.11        20.61 o
   4   3   5       2036.11       2013.32        16.18 o
   5   3   5        604.95        600.61         6.28 o
   6   3   5        154.87        144.84         2.48 o
   7   3   5        103.35         80.24         2.19 o
   8   3   5        840.05        852.90         9.26 o
   9   3   5          6.05          5.07         1.05 o
  10   3   5         41.18         35.57         1.94 o
  11   3   5        429.78        408.99         6.02 o
  12   3   5        101.47        101.39         3.25 o
  13   3   5        410.40        408.21         8.78 o
  14   3   5        761.80        800.71        16.04 o
  15   3   5        201.81        198.78         5.52 o
 -15   4   5        333.07        358.15         8.17 o
 -14   4   5         62.34         55.25         3.45 o
 -13   4   5        183.94        180.36         4.80 o
 -12   4   5         18.32         14.60         1.93 o
 -11   4   5        555.34        531.99         7.88 o
 -10   4   5       1046.99       1050.89        12.50 o
  -9   4   5         25.85         33.02         1.96 o
  -8   4   5         12.83          5.19         1.05 o
  -7   4   5         42.35         38.71         1.62 o
  -6   4   5         21.27         20.78         1.31 o
  -5   4   5        132.20        117.18         2.39 o
  -4   4   5        523.63        536.60         5.59 o
  -3   4   5        245.51        259.90         3.37 o
  -2   4   5          0.02         -0.04         0.45 o
  -1   4   5         85.95         96.05         1.87 o
   0   4   5          9.26          4.31         0.54 o
   1   4   5        405.94        408.95         3.80 o
   2   4   5        522.35        567.31         5.68 o
   3   4   5         12.21          9.62         0.64 o
   4   4   5       1314.09       1274.62        12.36 o
   5   4   5       2195.34       2300.82        19.85 o
   6   4   5       2796.19       2829.01        24.02 o
   7   4   5        125.93        105.03         2.72 o
   8   4   5        170.17        169.04         3.46 o
   9   4   5        656.00        687.31         8.41 o
  10   4   5        496.75        497.62         7.51 o
  11   4   5         36.63         36.22         2.15 o
  12   4   5        397.66        423.83         6.85 o
  13   4   5         11.46         10.32         2.02 o
  14   4   5        112.92        102.38         4.59 o
 -13   5   5        125.91        125.20         6.64 o
 -12   5   5        175.81        190.39         5.83 o
 -11   5   5        350.53        365.10         6.98 o
 -10   5   5         45.38         39.98         2.35 o
  -9   5   5         85.29         75.47         3.08 o
  -8   5   5          2.36          0.38         0.90 o
  -7   5   5          1.21          2.43         1.11 o
  -6   5   5         84.37         86.46         2.64 o
  -5   5   5        610.10        598.56         6.93 o
  -4   5   5        596.01        542.60         6.15 o
  -3   5   5       1741.57       1737.04        14.79 o
  -2   5   5        195.27        187.98         2.86 o
  -1   5   5        277.04        264.73         3.45 o
   0   5   5         51.54         57.58         1.70 o
   1   5   5        610.20        618.18         6.16 o
   2   5   5         58.69         53.35         1.64 o
   3   5   5          0.76          1.37         0.71 o
   4   5   5        400.40        375.00         5.19 o
   5   5   5          7.34          6.05         0.92 o
   6   5   5        635.11        595.43         7.16 o
   7   5   5         31.87         32.25         1.78 o
   8   5   5        443.15        418.60         5.94 o
   9   5   5         13.00         10.58         1.41 o
  10   5   5          0.78         -1.76         1.01 o
  11   5   5         37.15         37.26         2.34 o
  12   5   5          2.43          2.86         1.38 o
  13   5   5         39.41         37.93         2.96 o
 -12   6   5        936.06       1036.79        14.93 o
 -11   6   5          0.27          1.81         2.11 o
 -10   6   5          3.45          2.18         1.59 o
  -9   6   5         58.48         52.12         3.17 o
  -8   6   5        364.35        388.92         6.46 o
  -7   6   5         99.04        106.15         3.84 o
  -6   6   5          0.06          1.80         1.19 o
  -5   6   5         12.95         14.85         1.32 o
  -4   6   5         13.14         15.33         1.27 o
  -3   6   5         16.27         17.37         1.33 o
  -2   6   5          2.36          1.83         0.77 o
  -1   6   5        111.88        106.32         2.60 o
   0   6   5        466.24        486.45         6.37 o
   1   6   5        248.96        240.67         3.67 o
   2   6   5        434.65        434.23         5.49 o
   3   6   5        753.79        729.75         8.88 o
   4   6   5         11.46          7.52         1.04 o
   5   6   5         35.36         37.44         1.91 o
   6   6   5         46.93         36.88         2.01 o
   7   6   5          1.55          1.01         1.00 o
   8   6   5         27.11         26.52         1.96 o
   9   6   5          4.37          6.67         1.36 o
  10   6   5        332.95        336.19         5.98 o
  11   6   5        219.92        228.80         5.78 o
  -9   7   5        179.67        213.22         9.03 o
  -8   7   5         70.33         67.20         4.01 o
  -7   7   5         21.38         17.18         2.38 o
  -6   7   5        244.01        243.70         6.15 o
  -5   7   5         80.83         88.14         3.52 o
  -4   7   5        180.16        175.42         3.69 o
  -3   7   5         98.75        108.43         3.35 o
  -2   7   5         31.47         31.69         2.09 o
  -1   7   5        127.33        124.11         3.39 o
   0   7   5       1792.66       1898.63        19.21 o
   1   7   5        208.51        208.85         3.87 o
   2   7   5        157.67        166.97         3.56 o
   3   7   5        128.64        114.97         3.35 o
   4   7   5         10.93          8.30         1.17 o
   5   7   5          6.46          4.08         1.16 o
   6   7   5         43.26         46.97         2.45 o
   7   7   5        105.33        115.59         3.59 o
   8   7   5         20.18         18.02         1.86 o
   9   7   5         36.86         36.85         2.53 o
  -5   8   5          1.85         -0.21         2.12 o
  -4   8   5         66.46         73.54         5.61 o
  -3   8   5          1.96          2.58         1.77 o
  -2   8   5        159.37        181.61         5.22 o
  -1   8   5          0.00         -1.61         1.16 o
   0   8   5         95.94         99.92         3.21 o
   1   8   5         78.41         77.82         2.85 o
   2   8   5         24.86         26.55         2.33 o
   3   8   5         20.44         14.75         1.85 o
   4   8   5        372.51        404.71         6.70 o
   5   8   5         64.04         55.62         3.43 o
 -17   0   6        688.78        732.33        23.56 o
 -16   0   6         13.22          9.71         3.99 o
 -15   0   6        179.65        189.08         8.41 o
 -14   0   6       1795.19       1911.85        31.20 o
 -13   0   6        379.57        366.34        16.33 o
 -12   0   6        102.83        105.26         5.16 o
 -11   0   6        162.19        162.07         4.60 o
 -10   0   6        224.23        215.71         5.16 o
  -9   0   6        394.83        431.46         6.75 o
  -8   0   6        973.78        986.97        11.62 o
  -7   0   6         69.49         88.23         2.02 o
  -6   0   6       1043.61       1083.76        12.14 o
  -5   0   6         64.08         75.14         1.52 o
  -4   0   6        521.18        455.45         4.82 o
  -3   0   6       2028.78       2053.66        18.62 o
  -2   0   6       4569.00       4719.85        47.81 o
  -1   0   6       1980.43       2147.54        24.39 o
   0   0   6       6283.68       6553.70        65.12 o
   1   0   6       6851.04       7008.31        69.67 o
   2   0   6       9984.48       9957.21        98.69 o
   3   0   6      11576.07      11490.30       106.52 o
   4   0   6       2828.49       3276.38        31.49 o
   5   0   6       5840.89       6277.10        63.30 o
   6   0   6        387.39        375.94         6.67 o
   7   0   6        152.90        140.17         3.84 o
   8   0   6         25.68         41.08         1.97 o
   9   0   6         10.79         14.04         1.61 o
  10   0   6        159.11        182.01         4.49 o
  11   0   6        276.38        286.02         6.06 o
  12   0   6        358.70        339.32         6.96 o
  13   0   6          0.18          0.21         1.35 o
  14   0   6         99.86         98.61         4.88 o
  15   0   6         44.85         52.18         5.10 o
  16   0   6         16.54         19.18         3.67 o
 -17   1   6        194.75        203.21         6.33 o
 -16   1   6         13.26         10.48         2.18 o
 -15   1   6        656.70        666.83        12.10 o
 -14   1   6       1635.62       1668.52        22.93 o
 -13   1   6          0.04          6.37         1.56 o
 -12   1   6         58.82         54.66         2.72 o
 -11   1   6         28.55         23.21         1.54 o
 -10   1   6        378.00        388.02         5.31 o
  -9   1   6        380.68        374.89         4.24 o
  -8   1   6         59.21         42.43         1.25 o
  -7   1   6       2374.54       2369.85        19.66 o
  -6   1   6        620.62        649.69         5.74 o
  -5   1   6        629.66        550.72         5.65 o
  -4   1   6        545.27        532.77         4.90 o
  -3   1   6        113.79        143.09         1.90 o
  -2   1   6      11944.64      12509.39        90.80 o
  -1   1   6       4182.87       4147.28        29.53 o
   0   1   6        430.08        466.20         4.31 o
   1   1   6       1600.58       1735.34        13.88 o
   2   1   6         45.35         54.90         1.54 o
   3   1   6        154.75        174.71         2.01 o
   4   1   6         53.99         68.24         1.15 o
   5   1   6        821.37        914.93         8.52 o
   6   1   6        467.65        388.48         4.14 o
   7   1   6        638.20        637.37         6.19 o
   8   1   6        207.95        188.30         2.80 o
   9   1   6       1564.38       1506.51        13.49 o
  10   1   6        198.49        197.46         3.16 o
  11   1   6         30.46         21.62         1.51 o
  12   1   6         19.23         14.19         1.46 o
  13   1   6         10.54          8.66         1.47 o
  14   1   6        175.29        166.01         4.25 o
  15   1   6       1353.37       1454.73        17.05 o
  16   1   6         28.35         27.39         2.39 o
 -16   2   6        150.51        172.71         9.06 o
 -15   2   6          5.98          7.32         2.02 o
 -14   2   6          0.31          3.76         1.74 o
 -13   2   6         12.62         11.95         1.74 o
 -12   2   6          0.62          0.78         1.07 o
 -11   2   6        171.53        179.14         3.79 o
 -10   2   6        388.57        379.35         5.73 o
  -9   2   6        188.39        213.44         3.43 o
  -8   2   6        261.68        247.98         3.39 o
  -7   2   6        103.21        101.07         1.65 o
  -6   2   6        309.03        305.93         3.12 o
  -5   2   6        252.76        244.79         2.40 o
  -4   2   6        557.28        590.95         4.35 o
  -3   2   6        118.16        101.62         1.43 o
  -2   2   6         30.79         32.28         1.06 o
  -1   2   6         86.08         70.86         1.10 o
   0   2   6          0.16          1.47         0.46 o
   1   2   6       1316.64       1276.33        10.31 o
   2   2   6       4423.15       4719.42        36.72 o
   3   2   6        550.91        557.13         5.50 o
   4   2   6         61.50         68.29         1.47 o
   5   2   6        170.49        166.62         2.59 o
   6   2   6        412.61        417.61         5.00 o
   7   2   6       1766.60       1751.07        15.04 o
   8   2   6        379.14        370.92         4.60 o
   9   2   6        359.97        330.30         4.75 o
  10   2   6         86.43         94.38         2.70 o
  11   2   6         40.40         36.70         2.03 o
  12   2   6          2.62          1.34         1.13 o
  13   2   6          4.12          3.97         1.34 o
  14   2   6        165.81        162.66         4.36 o
  15   2   6          3.47          1.96         1.46 o
  16   2   6         22.58         22.15         2.31 o
 -16   3   6          0.55          4.43         2.27 o
 -15   3   6         85.06         87.33         4.61 o
 -14   3   6          0.35          1.08         1.51 o
 -13   3   6         11.95          4.75         1.49 o
 -12   3   6          1.32          1.65         1.12 o
 -11   3   6        137.18        125.62         3.40 o
 -10   3   6         29.38         32.65         2.04 o
  -9   3   6         21.71         23.75         1.67 o
  -8   3   6          6.05          5.47         1.23 o
  -7   3   6        960.50        917.89         9.36 o
  -6   3   6         56.11         51.73         1.53 o
  -5   3   6       1881.87       1904.82        13.84 o
  -4   3   6        199.43        182.63         2.40 o
  -3   3   6         93.31        106.06         1.78 o
  -2   3   6        806.10        854.49         7.69 o
  -1   3   6         29.28         26.62         1.01 o
   0   3   6       1575.86       1834.60        14.13 o
   1   3   6        862.93        951.55         7.91 o
   2   3   6       1141.85       1251.49         9.67 o
   3   3   6        865.11       1002.38         9.24 o
   4   3   6          2.73          1.57         0.50 o
   5   3   6        102.82        122.89         2.78 o
   6   3   6         20.93         14.81         1.03 o
   7   3   6        190.11        198.99         3.57 o
   8   3   6       2011.50       1977.02        19.15 o
   9   3   6         77.26         70.94         3.12 o
  10   3   6          0.87          0.24         0.91 o
  11   3   6        265.20        252.91         4.74 o
  12   3   6          0.54         -0.11         1.05 o
  13   3   6         12.82          6.87         1.57 o
  14   3   6          8.58         10.14         1.74 o
  15   3   6        214.53        226.98         5.54 o
 -15   4   6         44.14         45.08         3.60 o
 -14   4   6        250.65        266.71         6.35 o
 -13   4   6        227.35        234.10         5.54 o
 -12   4   6          4.77          0.94         1.23 o
 -11   4   6         45.76         41.03         2.40 o
 -10   4   6          0.88          3.05         1.09 o
  -9   4   6          0.44         -0.55         0.91 o
  -8   4   6          3.40          0.73         0.84 o
  -7   4   6          4.70          0.53         0.77 o
  -6   4   6        241.30        255.17         3.10 o
  -5   4   6        472.24        462.06         5.16 o
  -4   4   6        156.08        114.63         2.10 o
  -3   4   6        187.39        177.15         2.68 o
  -2   4   6         33.20         32.23         1.27 o
  -1   4   6        329.91        309.76         3.72 o
   0   4   6        295.63        290.10         3.55 o
   1   4   6       1039.47       1085.50         8.95 o
   2   4   6        342.30        313.62         3.73 o
   3   4   6       2516.42       2551.72        21.42 o
   4   4   6        339.24        329.98         5.07 o
   5   4   6        540.57        511.11         6.90 o
   6   4   6        181.94        167.56         3.22 o
   7   4   6        164.90        188.43         3.57 o
   8   4   6        169.60        160.19         3.52 o
   9   4   6        987.30        989.53        11.44 o
  10   4   6        195.66        174.47         3.94 o
  11   4   6         84.23         72.05         3.07 o
  12   4   6        286.06        299.84         5.63 o
  13   4   6        178.67        153.50         4.38 o
  14   4   6         10.90          3.98         1.66 o
 -13   5   6        410.28        406.00         8.01 o
 -12   5   6         34.48         27.72         2.50 o
 -11   5   6        289.94        310.62         7.82 o
 -10   5   6        532.06        571.48         8.42 o
  -9   5   6        279.81        310.92         5.91 o
  -8   5   6         53.47         48.79         2.18 o
  -7   5   6         88.14         73.62         2.89 o
  -6   5   6        239.81        206.23         4.26 o
  -5   5   6          0.13          0.43         0.72 o
  -4   5   6         94.03         92.59         2.41 o
  -3   5   6       1421.54       1439.53        13.11 o
  -2   5   6       1010.44       1018.62         9.17 o
  -1   5   6       1273.24       1268.53        10.87 o
   0   5   6        361.88        369.05         4.32 o
   1   5   6         60.12         54.40         1.44 o
   2   5   6        202.70        205.94         4.54 o
   3   5   6         26.90         20.24         1.31 o
   4   5   6          1.67          2.86         0.85 o
   5   5   6         35.31         20.66         1.42 o
   6   5   6        342.93        322.45         5.01 o
   7   5   6        184.16        216.43         4.08 o
   8   5   6        394.75        415.48         6.68 o
   9   5   6        531.16        553.36         7.59 o
  10   5   6        157.08        148.65         3.91 o
  11   5   6        331.08        342.50         6.17 o
  12   5   6        136.35        124.55         4.21 o
  13   5   6        839.43        916.84        17.83 o
 -12   6   6         82.31         73.97         3.98 o
 -11   6   6         90.90         90.49         3.89 o
 -10   6   6         46.72         48.68         2.98 o
  -9   6   6         22.49         21.07         2.00 o
  -8   6   6         12.85          7.83         1.53 o
  -7   6   6          7.30          5.72         1.42 o
  -6   6   6          5.30          3.76         1.34 o
  -5   6   6         27.62         17.35         1.70 o
  -4   6   6         78.27         76.18         2.49 o
  -3   6   6         77.65         71.11         2.62 o
  -2   6   6        885.44        862.56         8.55 o
  -1   6   6       1145.14       1145.83        11.40 o
   0   6   6         42.20         38.59         1.94 o
   1   6   6        441.41        413.46         5.52 o
   2   6   6        635.18        659.38         8.26 o
   3   6   6        199.69        216.30         4.77 o
   4   6   6        680.10        660.39         8.15 o
   5   6   6         20.68         25.13         1.66 o
   6   6   6         85.25         93.96         2.96 o
   7   6   6        872.51        878.64        13.60 o
   8   6   6         15.98         13.58         1.61 o
   9   6   6         14.55         10.90         1.58 o
  10   6   6          5.58          8.04         1.57 o
  11   6   6          9.32          8.84         1.77 o
  -9   7   6          0.76          0.50         1.59 o
  -8   7   6        521.28        571.48        10.38 o
  -7   7   6          2.69          1.30         1.65 o
  -6   7   6        331.07        342.11         7.81 o
  -5   7   6        193.98        192.60         5.15 o
  -4   7   6          9.80          7.17         1.72 o
  -3   7   6          0.01         -0.79         1.08 o
  -2   7   6          1.15          0.17         1.09 o
  -1   7   6        261.15        274.15         5.50 o
   0   7   6        603.57        620.01         8.01 o
   1   7   6        180.53        183.96         4.71 o
   2   7   6         33.94         34.30         2.43 o
   3   7   6        123.51        108.57         3.18 o
   4   7   6          9.22          6.04         1.25 o
   5   7   6        200.13        217.70         4.70 o
   6   7   6          1.09          0.99         1.22 o
   7   7   6        145.66        162.09         4.55 o
   8   7   6         32.76         33.08         2.49 o
   9   7   6         14.93         17.24         2.34 o
  -5   8   6         95.48         88.08         5.88 o
  -4   8   6        157.73        172.12        14.45 o
  -3   8   6         87.32         97.97         6.04 o
  -2   8   6          0.61          1.40         1.56 o
  -1   8   6          0.03         -2.42         1.21 o
   0   8   6          2.59          0.60         1.23 o
   1   8   6         10.72         10.25         1.88 o
   2   8   6         17.14         12.06         1.62 o
   3   8   6          5.06          6.34         1.43 o
   4   8   6          2.25          2.55         1.25 o
 -16   1   7         28.08         31.64         3.03 o
 -15   1   7          2.04          5.13         1.93 o
 -14   1   7         80.92         73.29         4.40 o
 -13   1   7        599.10        603.89        10.67 o
 -12   1   7        840.15        859.48        11.44 o
 -11   1   7        234.07        220.56         3.91 o
 -10   1   7         14.48         10.47         1.08 o
  -9   1   7        134.85        109.84         2.30 o
  -8   1   7         79.86         81.60         1.71 o
  -7   1   7        729.20        756.70         6.51 o
  -6   1   7        136.32        133.96         2.69 o
  -5   1   7       2039.48       2174.94        17.00 o
  -4   1   7       1448.00       1439.24        12.04 o
  -3   1   7         72.59         67.55         1.49 o
  -2   1   7       2160.06       2244.39        16.37 o
  -1   1   7        365.89        376.15         3.41 o
   0   1   7       1098.68       1159.30         9.67 o
   1   1   7       4199.85       4317.52        32.01 o
   2   1   7         48.21         45.27         0.90 o
   3   1   7       1307.25       1354.24        10.12 o
   4   1   7        726.00        705.69         5.63 o
   5   1   7         78.34         92.76         1.49 o
   6   1   7         50.34         36.79         1.24 o
   7   1   7        106.49        143.43         2.32 o
   8   1   7        491.77        506.00         5.67 o
   9   1   7         61.68         69.93         2.14 o
  10   1   7        756.84        846.03         8.75 o
  11   1   7        872.12        796.96         9.46 o
  12   1   7        691.31        730.54         9.13 o
  13   1   7         10.81         11.86         1.60 o
  14   1   7         75.77         71.07         3.30 o
  15   1   7          3.93          9.61         1.64 o
  16   1   7         70.27         74.23         3.98 o
 -16   2   7         46.26         44.66         4.39 o
 -15   2   7         40.33         41.11         3.47 o
 -14   2   7         42.01         35.01         4.40 o
 -13   2   7         24.86         24.30         2.84 o
 -12   2   7         19.63         15.25         1.67 o
 -11   2   7         55.76         48.33         2.46 o
 -10   2   7          6.44          6.70         1.07 o
  -9   2   7       1367.84       1358.13        16.37 o
  -8   2   7         76.83         73.39         1.94 o
  -7   2   7        353.38        317.86         4.75 o
  -6   2   7       1084.40        977.24         7.78 o
  -5   2   7       1853.00       1839.33        13.64 o
  -4   2   7       5333.85       5404.57        37.34 o
  -3   2   7         21.10          8.17         0.47 o
  -2   2   7          1.16          0.59         0.30 o
  -1   2   7        389.91        391.67         3.49 o
   0   2   7       2877.05       2795.41        21.32 o
   1   2   7       1054.78       1059.42         9.13 o
   2   2   7       1794.95       1880.92        15.54 o
   3   2   7       2661.21       2755.31        22.22 o
   4   2   7        124.41        141.08         2.23 o
   5   2   7        864.98        875.82         8.29 o
   6   2   7        656.27        675.85         6.12 o
   7   2   7        772.96        736.56         7.82 o
   8   2   7        475.28        478.82         8.35 o
   9   2   7       1114.14       1122.15        11.32 o
  10   2   7        336.72        294.89         4.85 o
  11   2   7        340.05        341.64         5.48 o
  12   2   7          4.51          3.12         1.23 o
  13   2   7        843.25        845.63        11.21 o
  14   2   7        117.82        110.07         4.14 o
  15   2   7        521.73        543.77         9.67 o
  16   2   7        502.01        527.30         9.47 o
 -15   3   7        287.63        302.30         7.83 o
 -14   3   7        117.19        123.66         5.70 o
 -13   3   7        115.90        107.06         4.04 o
 -12   3   7        104.16        102.67         3.65 o
 -11   3   7         48.99         40.16         2.25 o
 -10   3   7         41.54         35.55         2.55 o
  -9   3   7        506.35        502.19         7.89 o
  -8   3   7        853.08        875.24        11.05 o
  -7   3   7        601.37        586.76         8.56 o
  -6   3   7         94.95         92.28         1.68 o
  -5   3   7        635.58        619.14         6.04 o
  -4   3   7         88.85         74.94         1.38 o
  -3   3   7        279.01        312.32         3.13 o
  -2   3   7        659.89        649.22         7.25 o
  -1   3   7        534.38        509.92         4.55 o
   0   3   7        753.53        756.65         6.55 o
   1   3   7       1646.76       1806.12        13.98 o
   2   3   7       1829.29       1878.63        15.88 o
   3   3   7       3826.11       3790.58        30.36 o
   4   3   7        529.34        472.05         5.26 o
   5   3   7         52.71         57.81         1.69 o
   6   3   7        689.29        671.46         7.08 o
   7   3   7       1514.16       1476.18        14.19 o
   8   3   7       1474.38       1449.53        14.81 o
   9   3   7        157.69        146.88         3.40 o
  10   3   7        101.50         93.12         3.04 o
  11   3   7         44.18         38.24         2.23 o
  12   3   7        147.23        137.05         3.77 o
  13   3   7          8.72          6.80         1.62 o
  14   3   7        249.02        237.88         5.54 o
  15   3   7         67.89         72.95         3.82 o
 -14   4   7         36.74         31.49         2.93 o
 -13   4   7        205.02        198.98         5.22 o
 -12   4   7         52.29         61.57         3.01 o
 -11   4   7        452.25        429.25         6.95 o
 -10   4   7          0.03          0.19         1.30 o
  -9   4   7        120.56        128.42         3.55 o
  -8   4   7        537.60        518.90         6.96 o
  -7   4   7          5.65          1.39         0.84 o
  -6   4   7       1019.47       1061.86        11.59 o
  -5   4   7       2217.21       2163.54        18.23 o
  -4   4   7         16.04         19.96         1.12 o
  -3   4   7       1188.19       1185.59        10.82 o
  -2   4   7        499.88        509.46         5.17 o
  -1   4   7       1586.33       1536.48        12.63 o
   0   4   7        989.39        990.08         8.96 o
   1   4   7        199.08        202.51         2.52 o
   2   4   7        284.43        310.32         4.02 o
   3   4   7        119.27        129.04         3.05 o
   4   4   7        532.08        500.11         5.79 o
   5   4   7          7.26          2.81         0.78 o
   6   4   7        145.16        149.31         3.05 o
   7   4   7        263.53        264.44         4.37 o
   8   4   7        101.42         95.55         3.01 o
   9   4   7        130.65        134.38         3.33 o
  10   4   7         64.73         62.83         2.80 o
  11   4   7         94.27         93.33         3.43 o
  12   4   7        397.83        400.30         6.73 o
  13   4   7        101.44        113.67         3.99 o
  14   4   7          4.49          4.11         1.77 o
 -13   5   7        150.04        146.54         5.07 o
 -12   5   7        189.46        189.33         5.18 o
 -11   5   7         57.56         67.43         3.42 o
 -10   5   7          0.00         -0.04         1.22 o
  -9   5   7          6.34          3.94         1.18 o
  -8   5   7         62.95         51.05         2.27 o
  -7   5   7         22.98         19.02         1.39 o
  -6   5   7          0.02         -0.54         0.95 o
  -5   5   7       1302.38       1363.60        14.01 o
  -4   5   7        493.32        471.39         5.83 o
  -3   5   7        939.98        915.17         9.34 o
  -2   5   7        196.71        193.37         3.03 o
  -1   5   7          7.41          6.97         0.83 o
   0   5   7        299.76        280.88         4.38 o
   1   5   7        950.96        965.42         9.64 o
   2   5   7        810.79        771.09         7.98 o
   3   5   7        237.01        253.59         4.78 o
   4   5   7        606.07        618.19         7.47 o
   5   5   7         24.06         16.72         1.37 o
   6   5   7        133.40        141.43         3.20 o
   7   5   7        702.85        636.81         8.03 o
   8   5   7         21.28         14.54         1.82 o
   9   5   7         85.54         82.08         3.05 o
  10   5   7         72.36         68.94         3.00 o
  11   5   7        149.54        147.30         4.14 o
  12   5   7          9.47          8.67         1.65 o
  13   5   7          8.34         10.17         1.81 o
 -11   6   7         70.69         64.32         5.41 o
 -10   6   7         54.98         49.74         3.39 o
  -9   6   7        137.71        149.37         4.15 o
  -8   6   7          0.01         -1.35         0.99 o
  -7   6   7         12.71          9.99         1.04 o
  -6   6   7          3.01          2.04         1.23 o
  -5   6   7          8.03          7.65         1.49 o
  -4   6   7        302.01        292.53         5.87 o
  -3   6   7        194.38        198.35         4.73 o
  -2   6   7        261.79        260.37         4.74 o
  -1   6   7        169.42        160.69         3.64 o
   0   6   7        938.98        954.97        10.50 o
   1   6   7         53.89         40.50         2.36 o
   2   6   7         19.14         20.99         1.52 o
   3   6   7         14.14         13.91         1.27 o
   4   6   7        101.26         80.92         2.71 o
   5   6   7         14.35          9.72         1.28 o
   6   6   7         66.07         56.71         2.52 o
   7   6   7         85.13         75.81         2.93 o
   8   6   7         55.74         50.99         2.59 o
   9   6   7        428.91        447.85         8.19 o
  10   6   7        129.31        119.12         3.98 o
  11   6   7         80.96         90.09         3.95 o
  -9   7   7         54.85         58.18         3.77 o
  -8   7   7        400.90        449.27         7.97 o
  -7   7   7         16.97         17.12         2.51 o
  -6   7   7          3.00          5.88         1.72 o
  -5   7   7          0.23          0.42         1.44 o
  -4   7   7          0.33         -1.62         1.26 o
  -3   7   7         73.35         73.87         3.81 o
  -2   7   7        169.58        168.70         4.40 o
  -1   7   7        397.34        396.42         6.85 o
   0   7   7        307.71        317.68         5.82 o
   1   7   7          6.15          6.02         1.55 o
   2   7   7         27.06         27.05         1.85 o
   3   7   7        203.24        193.24         4.31 o
   4   7   7        170.41        185.61         4.19 o
   5   7   7        249.34        265.57         5.80 o
   6   7   7        149.53        165.52         4.43 o
   7   7   7        213.97        236.56         5.22 o
   8   7   7         78.89         72.67         3.64 o
  -4   8   7        337.28        346.94        10.75 o
  -3   8   7        338.08        358.27         9.48 o
  -2   8   7        203.34        232.02         7.54 o
  -1   8   7          1.87          0.14         1.59 o
   0   8   7         11.04          7.78         1.81 o
   1   8   7        136.57        132.27         4.48 o
   2   8   7         87.79         94.20         3.66 o
   3   8   7          3.95          5.22         1.54 o
   4   8   7          0.47         -0.12         1.73 o
 -16   0   8        139.04        143.32        10.16 o
 -15   0   8         44.20         50.78         4.93 o
 -14   0   8       2386.65       2564.10        39.99 o
 -13   0   8        318.79        313.90        11.42 o
 -12   0   8        306.10        300.90         8.15 o
 -11   0   8        843.76        889.98        16.20 o
 -10   0   8       1033.79       1011.86        17.43 o
  -9   0   8       1892.41       1944.21        25.75 o
  -8   0   8        365.23        310.23         5.09 o
  -7   0   8          0.49          0.08         0.48 o
  -6   0   8        285.16        255.60         3.54 o
  -5   0   8        837.69        763.32         8.83 o
  -4   0   8       1134.47       1165.09        11.20 o
  -3   0   8        268.32        173.72         3.12 o
  -2   0   8        814.23        839.40        10.68 o
  -1   0   8        623.05        645.02         7.51 o
   0   0   8        620.47        619.30         6.78 o
   1   0   8        512.42        529.92         6.47 o
   2   0   8       1424.33       1406.34        15.24 o
   3   0   8        332.95        421.28         5.60 o
   4   0   8       1129.98       1377.09        15.32 o
   5   0   8       1876.88       1966.67        19.90 o
   6   0   8          3.63          0.22         0.52 o
   7   0   8        367.70        337.64         5.40 o
   8   0   8       2121.25       2067.33        24.99 o
   9   0   8        515.64        514.94         8.46 o
  10   0   8        571.91        613.58         9.85 o
  11   0   8        762.20        766.36        13.01 o
  12   0   8        958.23        935.68        15.38 o
  13   0   8        889.63        941.62        15.22 o
  14   0   8        489.94        481.87        11.63 o
  15   0   8        257.94        285.48        10.69 o
  16   0   8          3.56          8.97         3.20 o
 -16   1   8         73.43         61.28         4.63 o
 -15   1   8         27.60         22.17         2.77 o
 -14   1   8        130.37        125.00         4.99 o
 -13   1   8        260.76        274.77         9.90 o
 -12   1   8         47.86         44.16         2.60 o
 -11   1   8         45.97         38.11         2.28 o
 -10   1   8         71.36         70.74         2.25 o
  -9   1   8          9.98         11.03         0.99 o
  -8   1   8        163.45        149.65         2.62 o
  -7   1   8        454.75        473.52         5.62 o
  -6   1   8        150.61        139.28         2.20 o
  -5   1   8        553.64        528.96         5.10 o
  -4   1   8        330.67        301.05         3.42 o
  -3   1   8         57.99         44.04         0.86 o
  -2   1   8       8684.99       8857.40        62.30 o
  -1   1   8       1284.34       1186.83         9.58 o
   0   1   8       4114.11       4221.73        31.45 o
   1   1   8       2537.39       2482.73        18.91 o
   2   1   8         77.85         90.37         1.41 o
   3   1   8          0.62          0.27         0.32 o
   4   1   8          5.51         20.58         0.81 o
   5   1   8        582.25        569.47         5.09 o
   6   1   8        298.14        337.55         3.44 o
   7   1   8        662.85        753.96         7.19 o
   8   1   8          0.18          0.98         0.58 o
   9   1   8         65.69         57.85         1.94 o
  10   1   8        298.94        247.08         4.33 o
  11   1   8          0.21          2.31         0.97 o
  12   1   8          0.24         -0.47         0.95 o
  13   1   8          8.26          5.67         1.41 o
  14   1   8        576.14        607.38         9.10 o
  15   1   8        190.29        196.09         4.93 o
  16   1   8        185.45        177.53         5.70 o
 -16   2   8         31.62         33.42         3.38 o
 -15   2   8         49.20         49.74         3.77 o
 -14   2   8         58.72         63.23         4.17 o
 -13   2   8          4.51         -0.30         1.40 o
 -12   2   8         71.46         68.73         3.71 o
 -11   2   8          2.06          1.23         1.19 o
 -10   2   8        384.24        388.33         5.60 o
  -9   2   8        463.01        497.98         6.38 o
  -8   2   8         38.36         30.02         1.53 o
  -7   2   8         35.60         27.81         1.28 o
  -6   2   8        697.97        703.93         6.76 o
  -5   2   8        500.67        498.34         5.10 o
  -4   2   8       3500.24       3787.91        27.59 o
  -3   2   8        209.99        247.18         2.61 o
  -2   2   8         44.47         46.05         1.32 o
  -1   2   8       6103.51       6964.32        53.57 o
   0   2   8        981.99        997.29         8.84 o
   1   2   8        561.42        606.49         5.74 o
   2   2   8       1057.79       1165.26        10.22 o
   3   2   8         56.40         61.53         1.46 o
   4   2   8       1773.72       1756.24        14.93 o
   5   2   8        980.33       1061.86         9.81 o
   6   2   8        361.93        346.01         4.31 o
   7   2   8        118.89        101.12         2.20 o
   8   2   8       1428.66       1405.96        13.49 o
   9   2   8         31.12         30.18         1.65 o
  10   2   8         46.57         60.50         2.51 o
  11   2   8        337.10        314.97         5.29 o
  12   2   8         96.32         93.90         3.57 o
  13   2   8        114.96        125.56         3.96 o
  14   2   8         36.83         27.83         2.35 o
  15   2   8         88.37         73.13         3.64 o
 -15   3   8        135.05        142.27         5.86 o
 -14   3   8         31.11         27.67         2.89 o
 -13   3   8          8.46          9.52         1.90 o
 -12   3   8         96.24         96.57         3.58 o
 -11   3   8         39.05         34.66         2.14 o
 -10   3   8        136.23        127.31         3.30 o
  -9   3   8          1.86          5.14         1.13 o
  -8   3   8        755.62        766.36         8.89 o
  -7   3   8        252.07        236.12         3.70 o
  -6   3   8         17.18         14.98         0.95 o
  -5   3   8        619.71        619.36         5.43 o
  -4   3   8        456.98        455.19         5.52 o
  -3   3   8        990.42        958.50         8.09 o
  -2   3   8       1852.83       1978.08        15.21 o
  -1   3   8        435.63        425.61         4.01 o
   0   3   8          9.59          5.50         0.51 o
   1   3   8       1708.86       1803.77        14.53 o
   2   3   8         15.73         14.00         1.04 o
   3   3   8         29.32         34.54         1.29 o
   4   3   8          0.18          0.58         0.53 o
   5   3   8        353.77        338.43         4.32 o
   6   3   8        251.56        238.89         3.57 o
   7   3   8        616.60        615.15         7.28 o
   8   3   8         47.22         47.21         2.12 o
   9   3   8        843.83        801.71         9.60 o
  10   3   8          0.15          0.34         0.97 o
  11   3   8        455.46        446.10         6.75 o
  12   3   8        272.68        253.30         5.02 o
  13   3   8         34.25         36.98         2.62 o
  14   3   8          0.16         -0.25         1.40 o
  15   3   8         15.15         19.74         2.34 o
 -14   4   8         10.29          2.44         2.42 o
 -13   4   8         13.99         17.65         2.10 o
 -12   4   8        129.86        138.82         4.28 o
 -11   4   8        857.51        896.87        13.92 o
 -10   4   8         11.14         12.90         1.55 o
  -9   4   8         76.51         82.33         3.11 o
  -8   4   8         42.59         32.36         1.88 o
  -7   4   8        306.13        317.75         5.26 o
  -6   4   8       2167.96       2161.92        19.84 o
  -5   4   8       2139.85       2171.49        17.93 o
  -4   4   8          0.98         -0.24         0.59 o
  -3   4   8          2.77          4.17         0.71 o
  -2   4   8         82.03         83.51         1.98 o
  -1   4   8        280.19        267.07         3.01 o
   0   4   8         25.34         29.11         1.03 o
   1   4   8         26.98         25.58         1.20 o
   2   4   8          0.31          0.09         0.53 o
   3   4   8         22.15         20.13         1.16 o
   4   4   8        583.66        552.93         6.27 o
   5   4   8        810.44        804.12         9.61 o
   6   4   8       1378.86       1353.27        13.77 o
   7   4   8         75.40         65.92         2.43 o
   8   4   8        714.24        688.84         8.38 o
   9   4   8         13.66          9.50         1.34 o
  10   4   8         86.07         83.73         3.17 o
  11   4   8        182.43        177.71         4.06 o
  12   4   8         23.02         20.33         1.96 o
  13   4   8        737.00        808.27        10.84 o
  14   4   8         36.11         41.27         3.14 o
 -13   5   8          0.14          0.00         1.80 o
 -12   5   8        230.99        243.28         5.80 o
 -11   5   8         67.35         61.87         3.32 o
 -10   5   8         12.94         14.00         1.99 o
  -9   5   8         62.68         58.33         2.73 o
  -8   5   8          7.97          8.62         1.29 o
  -7   5   8          0.05          1.47         0.92 o
  -6   5   8        716.12        732.04         9.05 o
  -5   5   8        124.93        111.88         3.64 o
  -4   5   8       2131.98       2060.03        19.50 o
  -3   5   8       1455.47       1418.96        13.54 o
  -2   5   8        547.90        521.85         5.90 o
  -1   5   8        491.76        497.37         6.15 o
   0   5   8        122.69        126.23         2.47 o
   1   5   8        891.89        878.08         9.01 o
   2   5   8        510.94        468.45         5.60 o
   3   5   8        316.07        322.21         4.76 o
   4   5   8        420.68        401.98         5.60 o
   5   5   8        203.06        184.53         3.61 o
   6   5   8         14.16         11.31         1.31 o
   7   5   8          1.11         -0.01         0.90 o
   8   5   8          3.35          2.30         1.07 o
   9   5   8         13.57         10.39         1.49 o
  10   5   8         40.03         40.28         2.38 o
  11   5   8         93.18        103.34         3.59 o
  12   5   8         34.84         37.69         2.57 o
 -11   6   8          5.10         10.59         2.14 o
 -10   6   8        751.45        822.90        14.01 o
  -9   6   8         99.56         97.87         3.65 o
  -8   6   8        586.09        606.31         8.87 o
  -7   6   8        169.59        171.53         3.94 o
  -6   6   8          2.34          2.18         1.32 o
  -5   6   8          0.32          0.57         1.18 o
  -4   6   8        119.13        118.82         3.94 o
  -3   6   8        466.19        461.44         7.45 o
  -2   6   8         20.98         21.58         1.72 o
  -1   6   8         22.02         23.97         1.85 o
   0   6   8         54.29         42.35         2.20 o
   1   6   8        294.38        272.94         4.72 o
   2   6   8         18.86          8.53         1.19 o
   3   6   8        109.81        113.59         3.20 o
   4   6   8        145.38        139.98         3.67 o
   5   6   8          0.30          1.30         1.03 o
   6   6   8         27.55         27.29         2.03 o
   7   6   8        319.31        312.38         8.65 o
   8   6   8          9.63          9.49         1.65 o
   9   6   8        355.72        353.53         6.56 o
  10   6   8        194.35        185.29         5.14 o
  11   6   8        231.92        237.10         8.04 o
  -8   7   8         86.81         71.35         3.27 o
  -7   7   8         22.14         16.79         2.30 o
  -6   7   8          4.14          3.30         1.66 o
  -5   7   8         47.63         56.29         3.52 o
  -4   7   8         47.44         46.42         3.23 o
  -3   7   8        114.36        102.74         4.48 o
  -2   7   8          2.04          1.31         1.45 o
  -1   7   8        416.51        432.13         7.67 o
   0   7   8        187.66        201.14         4.25 o
   1   7   8        166.51        166.28         4.05 o
   2   7   8         17.03         16.66         1.63 o
   3   7   8         34.94         25.89         1.99 o
   4   7   8         50.90         45.71         2.45 o
   5   7   8        308.69        302.92         6.56 o
   6   7   8        128.67        125.29         4.13 o
   7   7   8          8.37          4.79         1.51 o
   8   7   8         63.02         63.59         3.49 o
  -3   8   8          0.21          1.21         2.05 o
  -2   8   8         33.94         42.32         3.89 o
  -1   8   8         37.70         26.73         2.24 o
   0   8   8          1.03          3.01         1.26 o
   1   8   8         65.76         62.86         3.81 o
   2   8   8          0.19          0.73         1.32 o
   3   8   8         79.80         90.92         3.83 o
 -16   1   9         12.89         10.16         2.44 o
 -15   1   9         16.21         15.16         2.50 o
 -14   1   9         13.85         17.96         3.64 o
 -13   1   9        271.32        280.68         7.93 o
 -12   1   9          5.02          3.33         1.34 o
 -11   1   9        309.95        294.74         5.51 o
 -10   1   9         59.79         59.78         2.53 o
  -9   1   9          0.10          1.36         0.70 o
  -8   1   9          8.20         10.18         1.00 o
  -7   1   9       1153.50       1114.25        11.12 o
  -6   1   9        126.41        115.37         2.02 o
  -5   1   9         24.86         16.58         0.85 o
  -4   1   9       5217.88       5373.83        41.71 o
  -3   1   9          0.43          1.57         0.47 o
  -2   1   9        481.96        562.36         5.41 o
  -1   1   9       1367.13       1395.28        11.20 o
   0   1   9          0.90          1.29         0.59 o
   1   1   9       1577.85       1668.31        13.16 o
   2   1   9        157.63        154.54         1.96 o
   3   1   9         17.42         16.88         0.73 o
   4   1   9         22.97         17.07         0.77 o
   5   1   9        119.59        135.57         2.11 o
   6   1   9        109.93         88.08         1.56 o
   7   1   9          0.67         -0.16         0.45 o
   8   1   9        589.59        592.57         5.98 o
   9   1   9        514.75        531.05         6.24 o
  10   1   9        127.98        134.03         3.24 o
  11   1   9       1000.55        948.00        10.95 o
  12   1   9          6.94          7.01         1.28 o
  13   1   9        205.07        211.63         4.78 o
  14   1   9          2.77          4.54         1.44 o
  15   1   9        243.64        254.33         7.59 o
 -16   2   9        268.41        276.56        13.12 o
 -15   2   9        198.69        198.13         6.24 o
 -14   2   9        367.68        387.57         8.57 o
 -13   2   9        184.56        179.54         7.22 o
 -12   2   9         29.73         26.48         2.48 o
 -11   2   9        360.33        349.89         6.33 o
 -10   2   9          0.82          0.86         0.89 o
  -9   2   9        157.41        153.29         3.13 o
  -8   2   9         33.79         31.96         1.52 o
  -7   2   9         48.05         40.74         2.26 o
  -6   2   9         75.80         80.98         1.76 o
  -5   2   9          0.84          3.15         0.59 o
  -4   2   9       1368.92       1386.31        10.93 o
  -3   2   9        196.47        161.11         2.42 o
  -2   2   9       1280.75       1331.43        10.98 o
  -1   2   9       7469.67       7897.46        60.65 o
   0   2   9          1.01          1.20         0.87 o
   1   2   9         51.78         31.54         1.10 o
   2   2   9         23.77         43.31         1.08 o
   3   2   9        282.16        239.09         3.13 o
   4   2   9        168.10        153.85         2.91 o
   5   2   9       2615.07       2572.08        21.32 o
   6   2   9       1735.16       1737.25        15.19 o
   7   2   9        304.47        273.89         3.90 o
   8   2   9       2707.13       2733.90        23.09 o
   9   2   9         82.47         72.46         2.46 o
  10   2   9          1.52          4.43         1.05 o
  11   2   9        142.55        116.58         3.18 o
  12   2   9          0.93          2.03         1.23 o
  13   2   9        118.57        112.98         3.99 o
  14   2   9          8.21          8.25         1.69 o
  15   2   9         57.40         59.49         3.39 o
 -15   3   9          8.55          9.08         2.31 o
 -14   3   9         30.58         30.81         3.09 o
 -13   3   9        230.94        212.19         6.05 o
 -12   3   9          0.89          1.26         1.28 o
 -11   3   9         65.13         59.09         2.73 o
 -10   3   9         19.39         15.45         1.55 o
  -9   3   9       1987.33       1951.77        21.40 o
  -8   3   9       2088.71       2154.09        20.62 o
  -7   3   9       4390.31       4446.59        37.43 o
  -6   3   9        825.37        833.40         8.43 o
  -5   3   9        454.00        407.62         4.56 o
  -4   3   9        301.46        299.58         3.39 o
  -3   3   9         15.03          4.48         0.52 o
  -2   3   9        722.85        622.23         5.46 o
  -1   3   9       2015.48       2020.51        15.58 o
   0   3   9        218.85        231.73         3.00 o
   1   3   9          2.04          0.82         0.46 o
   2   3   9        306.68        301.52         3.79 o
   3   3   9        689.95        666.99         6.85 o
   4   3   9         60.00         53.08         1.69 o
   5   3   9        256.26        236.65         3.51 o
   6   3   9          0.85          2.62         0.73 o
   7   3   9         26.10         21.22         1.48 o
   8   3   9         83.90         70.39         2.49 o
   9   3   9        212.97        199.48         3.86 o
  10   3   9        539.57        534.12         7.16 o
  11   3   9        262.90        272.90         5.25 o
  12   3   9        149.09        151.98         3.98 o
  13   3   9        266.72        259.89         5.74 o
  14   3   9        551.29        566.03         9.23 o
 -14   4   9         27.44         22.15         2.95 o
 -13   4   9        128.27        133.35         5.51 o
 -12   4   9        259.85        262.61         5.45 o
 -11   4   9        488.57        521.07         7.96 o
 -10   4   9        880.75        878.31        11.88 o
  -9   4   9         77.45         74.41         2.84 o
  -8   4   9         22.90         22.72         1.64 o
  -7   4   9        244.21        229.64         4.00 o
  -6   4   9       1884.89       1903.96        17.88 o
  -5   4   9         10.11          6.67         1.17 o
  -4   4   9        131.50        118.34         2.20 o
  -3   4   9        434.30        429.42         4.55 o
  -2   4   9        121.80        117.79         1.93 o
  -1   4   9        270.96        276.33         3.39 o
   0   4   9        697.42        704.74         6.92 o
   1   4   9        640.26        621.34         6.65 o
   2   4   9        600.90        527.52         6.31 o
   3   4   9         94.13         86.85         2.35 o
   4   4   9         29.73         26.84         1.39 o
   5   4   9        366.36        332.18         4.85 o
   6   4   9        270.68        271.24         4.39 o
   7   4   9       1069.06       1112.99        14.37 o
   8   4   9         50.32         44.43         2.17 o
   9   4   9         34.38         33.34         2.01 o
  10   4   9        202.73        190.08         4.94 o
  11   4   9         88.58         79.94         3.20 o
  12   4   9        530.59        556.31         8.03 o
  13   4   9        168.59        192.44         4.77 o
 -13   5   9         20.55         31.11         3.36 o
 -12   5   9          3.43          5.81         1.76 o
 -11   5   9         25.76         18.67         2.12 o
 -10   5   9          2.23          3.98         1.56 o
  -9   5   9          1.21          0.62         1.32 o
  -8   5   9         50.81         54.80         3.33 o
  -7   5   9        172.07        155.57         3.54 o
  -6   5   9        188.67        193.14         3.86 o
  -5   5   9        178.51        168.22         3.41 o
  -4   5   9        560.42        551.86         8.68 o
  -3   5   9        380.26        359.47         5.62 o
  -2   5   9         65.35         60.10         1.96 o
  -1   5   9          8.25          6.30         0.89 o
   0   5   9        184.65        192.10         3.41 o
   1   5   9        387.47        355.83         5.08 o
   2   5   9         64.61         56.28         2.12 o
   3   5   9       1014.64        978.95        11.17 o
   4   5   9        173.17        163.06         3.60 o
   5   5   9         10.90         10.25         1.32 o
   6   5   9         14.55          7.05         1.24 o
   7   5   9          2.42          2.19         1.05 o
   8   5   9          5.18          6.37         1.38 o
   9   5   9          1.88          3.15         1.36 o
  10   5   9        125.97        114.41         3.97 o
  11   5   9          0.53         -0.08         1.32 o
  12   5   9         48.24         49.79         3.20 o
 -11   6   9        427.94        445.35         8.94 o
 -10   6   9         87.03         91.90         4.19 o
  -9   6   9         33.53         38.88         2.53 o
  -8   6   9         24.06         21.75         1.95 o
  -7   6   9         32.99         35.22         2.12 o
  -6   6   9          1.41          1.71         0.91 o
  -5   6   9          2.30          2.90         1.29 o
  -4   6   9          0.31         -0.98         1.13 o
  -3   6   9         99.38        102.33         4.24 o
  -2   6   9         10.26          8.67         1.43 o
  -1   6   9        304.68        287.13         5.57 o
   0   6   9        368.41        333.78         5.34 o
   1   6   9         59.74         52.09         2.23 o
   2   6   9        109.55         86.78         2.92 o
   3   6   9        275.71        274.10         5.56 o
   4   6   9         69.54         59.19         2.65 o
   5   6   9        527.77        517.70         7.67 o
   6   6   9         84.00         80.42         3.16 o
   7   6   9          0.33         -0.48         1.13 o
   8   6   9          8.80          6.34         1.54 o
   9   6   9          0.97          1.76         1.41 o
  10   6   9         43.99         43.84         3.03 o
  -8   7   9        117.84        118.81         4.37 o
  -7   7   9         89.19         83.13         3.48 o
  -6   7   9        138.28        136.20         5.18 o
  -5   7   9        353.14        352.39         7.60 o
  -4   7   9         53.83         54.38         4.13 o
  -3   7   9        229.60        228.48         6.01 o
  -2   7   9        507.32        540.71        11.04 o
  -1   7   9         15.93         13.49         1.43 o
   0   7   9         56.50         53.70         2.45 o
   1   7   9        193.89        191.88         4.33 o
   2   7   9         21.13         20.61         1.82 o
   3   7   9         14.79         15.66         1.66 o
   4   7   9         17.52         20.03         1.92 o
   5   7   9         31.88         35.47         2.30 o
   6   7   9         29.16         38.11         2.53 o
   7   7   9        146.54        147.40         4.99 o
  -2   8   9         56.14         61.80         4.77 o
  -1   8   9          1.23         -0.76         1.19 o
   0   8   9         82.17         86.22         3.69 o
   1   8   9        115.14        117.54         4.14 o
   2   8   9        242.25        272.97         8.07 o
 -16   0  10        749.90        780.04        42.16 o
 -15   0  10         74.23         68.52         5.20 o
 -14   0  10         12.89         16.99         2.94 o
 -13   0  10        531.06        501.76        11.75 o
 -12   0  10          0.10          2.87         1.74 o
 -11   0  10         72.89         56.65         3.95 o
 -10   0  10        520.86        492.69        10.49 o
  -9   0  10       1000.75        983.54        16.87 o
  -8   0  10        132.40        125.70         4.29 o
  -7   0  10        283.37        292.45         7.79 o
  -6   0  10       2610.49       2651.19        27.72 o
  -5   0  10       1486.12       1476.64        13.69 o
  -4   0  10       4288.43       4100.64        39.13 o
  -3   0  10        169.69        126.57         2.44 o
  -2   0  10       1090.62       1122.65        12.96 o
  -1   0  10         15.01         11.58         0.89 o
   0   0  10       3334.33       3350.35        32.18 o
   1   0  10         11.40          5.72         0.68 o
   2   0  10       1519.64       1602.28        17.49 o
   3   0  10       6014.03       6613.56        66.76 o
   4   0  10        372.26        434.22         6.12 o
   5   0  10        362.21        407.59         5.58 o
   6   0  10         24.82         14.05         1.19 o
   7   0  10          2.57          2.37         0.77 o
   8   0  10         38.37         40.20         2.18 o
   9   0  10         38.32         19.33         1.68 o
  10   0  10        274.50        322.57         7.33 o
  11   0  10        393.49        358.03        12.56 o
  12   0  10        275.34        288.14         8.21 o
  13   0  10        235.80        221.34         7.37 o
  14   0  10        243.27        247.83         8.12 o
  15   0  10         80.41         75.76         6.45 o
 -16   1  10        154.88        169.15         7.60 o
 -15   1  10         38.17         30.76         3.18 o
 -14   1  10       1110.18       1149.32        17.45 o
 -13   1  10        349.24        354.89         7.77 o
 -12   1  10        402.37        399.45         6.96 o
 -11   1  10          1.99          3.12         1.20 o
 -10   1  10        273.67        243.11         4.78 o
  -9   1  10        861.12        858.74        10.02 o
  -8   1  10        576.67        544.43         6.20 o
  -7   1  10         71.78         63.11         1.72 o
  -6   1  10         85.77         84.84         1.69 o
  -5   1  10        414.58        435.80         4.73 o
  -4   1  10        816.72        817.54         7.93 o
  -3   1  10       2720.13       2945.92        21.57 o
  -2   1  10        339.62        312.22         3.24 o
  -1   1  10         49.04         54.65         1.65 o
   0   1  10       1451.32       1780.64        14.13 o
   1   1  10        214.92        279.04         3.05 o
   2   1  10        149.72        137.14         1.89 o
   3   1  10       3524.06       3707.87        28.15 o
   4   1  10        540.03        484.70         4.56 o
   5   1  10        482.21        491.04         4.70 o
   6   1  10       1033.03       1056.06         8.74 o
   7   1  10        569.31        569.19         5.50 o
   8   1  10        316.45        328.23         4.27 o
   9   1  10        828.29        750.63         8.07 o
  10   1  10        588.72        600.43         7.41 o
  11   1  10        148.52        151.81         3.68 o
  12   1  10        234.02        215.49         4.44 o
  13   1  10          0.64          0.25         1.39 o
  14   1  10         21.57         21.89         2.21 o
  15   1  10        361.01        361.53         8.58 o
 -15   2  10         56.93         55.24         3.96 o
 -14   2  10        184.18        184.37         5.79 o
 -13   2  10          7.13         11.06         2.10 o
 -12   2  10         82.71         73.47         3.94 o
 -11   2  10        212.90        197.10         5.25 o
 -10   2  10        837.66        825.17        10.05 o
  -9   2  10         87.21         87.49         2.53 o
  -8   2  10          3.08          3.09         0.78 o
  -7   2  10         47.06         43.43         1.64 o
  -6   2  10        278.95        271.56         3.93 o
  -5   2  10       1219.61       1177.35        10.69 o
  -4   2  10         11.29         16.60         0.95 o
  -3   2  10        932.93       1048.45         8.78 o
  -2   2  10          5.73         11.09         0.68 o
  -1   2  10        211.04        205.36         2.76 o
   0   2  10        362.23        393.08         4.34 o
   1   2  10          5.95          5.44         0.65 o
   2   2  10        360.62        440.12         4.62 o
   3   2  10         32.69         38.02         1.16 o
   4   2  10        206.21        204.46         3.28 o
   5   2  10       1089.30       1097.22        10.28 o
   6   2  10         17.74         16.76         1.11 o
   7   2  10          0.39          1.01         0.70 o
   8   2  10        864.77        830.87         8.70 o
   9   2  10         24.99         26.17         1.57 o
  10   2  10          3.37          4.96         1.13 o
  11   2  10        172.42        153.64         3.69 o
  12   2  10        127.91        133.27         4.07 o
  13   2  10         49.03         54.36         3.02 o
  14   2  10        216.15        218.60         5.30 o
  15   2  10          5.28          1.69         1.62 o
 -15   3  10         63.77         57.79         4.20 o
 -14   3  10          0.00          1.10         1.79 o
 -13   3  10         15.72         11.76         2.24 o
 -12   3  10        167.48        155.89         5.10 o
 -11   3  10          6.00          3.51         1.27 o
 -10   3  10         84.17         74.14         2.99 o
  -9   3  10        106.05        118.51         3.07 o
  -8   3  10        398.00        373.35         5.69 o
  -7   3  10        692.67        690.16         7.50 o
  -6   3  10         70.98         67.82         2.05 o
  -5   3  10         55.59         46.95         1.73 o
  -4   3  10        335.26        329.62         4.66 o
  -3   3  10         10.58          7.75         0.69 o
  -2   3  10          7.54          3.86         0.55 o
  -1   3  10       1102.20       1119.88        10.26 o
   0   3  10        138.03        150.39         2.71 o
   1   3  10        798.33        801.73         7.66 o
   2   3  10        112.92        132.12         2.39 o
   3   3  10         59.78         49.33         1.57 o
   4   3  10          1.60          4.10         0.73 o
   5   3  10         83.34         84.42         2.17 o
   6   3  10       4669.61       4616.08        37.25 o
   7   3  10        217.94        209.65         3.75 o
   8   3  10        130.32        130.02         3.02 o
   9   3  10         22.98         19.96         1.62 o
  10   3  10         91.52         82.98         3.03 o
  11   3  10         88.54         87.29         3.17 o
  12   3  10        225.37        209.38         4.47 o
  13   3  10         16.89         19.33         2.06 o
  14   3  10         57.70         53.68         3.31 o
 -14   4  10         21.49         23.30         3.35 o
 -13   4  10         59.85         56.93         4.27 o
 -12   4  10         12.09         11.04         2.00 o
 -11   4  10         52.74         44.01         2.75 o
 -10   4  10        236.59        224.54         5.42 o
  -9   4  10        815.28        776.87        10.20 o
  -8   4  10        480.51        469.94         7.09 o
  -7   4  10         32.73         30.99         1.88 o
  -6   4  10        863.95        865.61        10.13 o
  -5   4  10        409.33        409.45         5.59 o
  -4   4  10        402.38        403.41         6.06 o
  -3   4  10        911.21        887.16         8.82 o
  -2   4  10       1230.12       1225.33        11.41 o
  -1   4  10        375.67        346.97         4.43 o
   0   4  10         10.28          7.74         0.92 o
   1   4  10          1.91          2.51         0.76 o
   2   4  10        217.00        202.80         3.62 o
   3   4  10        369.32        342.15         4.89 o
   4   4  10         72.13         62.46         2.21 o
   5   4  10          0.84          0.00         0.83 o
   6   4  10        283.60        285.02         4.59 o
   7   4  10        116.48        112.21         3.06 o
   8   4  10          8.84          7.60         1.24 o
   9   4  10         30.27         28.26         1.91 o
  10   4  10        117.45        115.99         3.51 o
  11   4  10        105.05        102.90         3.59 o
  12   4  10         20.26         24.44         2.09 o
  13   4  10        634.58        701.40        12.87 o
 -12   5  10        698.83        730.84        11.27 o
 -11   5  10         94.65         98.00         4.19 o
 -10   5  10        129.88        141.45         4.35 o
  -9   5  10         75.07         78.54         3.29 o
  -8   5  10        165.10        153.46         4.03 o
  -7   5  10          3.93          4.53         1.14 o
  -6   5  10         21.21         18.96         1.55 o
  -5   5  10         27.61         29.65         2.02 o
  -4   5  10         13.61         13.03         1.25 o
  -3   5  10        215.81        198.20         3.95 o
  -2   5  10         10.26         11.79         1.07 o
  -1   5  10         19.21         15.49         1.17 o
   0   5  10         85.25         63.23         2.20 o
   1   5  10        605.88        563.87         7.02 o
   2   5  10        381.82        370.69         6.17 o
   3   5  10        175.06        169.66         4.81 o
   4   5  10        340.50        336.73         5.51 o
   5   5  10         46.45         39.99         2.19 o
   6   5  10        161.92        152.71         3.79 o
   7   5  10        400.04        398.99         6.52 o
   8   5  10       1285.50       1308.82        14.95 o
   9   5  10        546.31        548.76         9.36 o
  10   5  10        891.16        957.03        17.41 o
  11   5  10        510.07        578.76         8.98 o
  12   5  10          3.03          6.38         1.85 o
 -10   6  10         65.18         60.77         3.57 o
  -9   6  10          2.88          1.28         1.38 o
  -8   6  10        113.41        103.53         3.73 o
  -7   6  10        220.23        231.30         4.73 o
  -6   6  10        383.96        367.16         6.12 o
  -5   6  10        930.43        953.33        11.53 o
  -4   6  10        195.49        180.74         3.94 o
  -3   6  10         34.04         36.80         1.87 o
  -2   6  10         44.68         43.27         2.60 o
  -1   6  10        204.01        204.48         3.90 o
   0   6  10        191.05        199.41         3.98 o
   1   6  10        135.34        126.65         3.35 o
   2   6  10        627.70        576.42         9.95 o
   3   6  10        131.36        137.73         3.69 o
   4   6  10        354.11        344.82         6.60 o
   5   6  10         61.33         55.58         2.74 o
   6   6  10        122.85        100.38         3.60 o
   7   6  10          6.98          3.60         1.39 o
   8   6  10         53.79         46.36         2.80 o
   9   6  10         11.03          7.53         1.69 o
  10   6  10        109.34        105.54         4.40 o
  -8   7  10         86.09         76.55         3.47 o
  -7   7  10          0.04         -2.12         1.22 o
  -6   7  10         20.96         16.98         1.70 o
  -5   7  10         15.85         15.08         1.58 o
  -4   7  10         20.05         18.05         1.99 o
  -3   7  10         37.06         31.29         2.13 o
  -2   7  10         46.89         55.88         2.71 o
  -1   7  10        276.09        274.24         6.20 o
   0   7  10        104.76         98.34         3.29 o
   1   7  10         23.35         21.06         1.87 o
   2   7  10         86.66         92.13         3.89 o
   3   7  10        110.61        107.24         4.00 o
   4   7  10         15.00          8.24         1.53 o
   5   7  10        290.72        305.05         5.75 o
   6   7  10         10.45         11.73         1.82 o
   7   7  10        364.03        378.85         7.67 o
 -16   1  11        297.78        298.62         8.02 o
 -15   1  11        284.05        285.29         7.51 o
 -14   1  11          3.28          5.69         1.97 o
 -13   1  11          5.80          9.50         1.96 o
 -12   1  11         57.95         56.37         3.83 o
 -11   1  11        198.60        184.73         4.32 o
 -10   1  11         15.11         10.83         1.41 o
  -9   1  11        505.74        487.12         7.22 o
  -8   1  11        567.54        574.78         6.97 o
  -7   1  11        247.49        264.08         3.61 o
  -6   1  11        182.11        152.41         2.37 o
  -5   1  11        318.11        334.15         3.98 o
  -4   1  11       1199.91       1222.64        10.12 o
  -3   1  11        120.26        128.65         1.74 o
  -2   1  11         11.92         16.62         0.69 o
  -1   1  11       2343.83       2385.00        18.58 o
   0   1  11         96.58         96.11         1.66 o
   1   1  11       2190.93       2172.73        16.40 o
   2   1  11        129.95        135.00         1.93 o
   3   1  11        598.55        581.87         5.61 o
   4   1  11        560.70        543.91         5.22 o
   5   1  11          0.17          0.67         0.46 o
   6   1  11         49.73         39.19         1.42 o
   7   1  11          7.61          7.30         0.83 o
   8   1  11         61.28         53.53         2.02 o
   9   1  11         14.07          7.22         1.00 o
  10   1  11         10.01          4.52         1.03 o
  11   1  11        299.99        297.18         4.96 o
  12   1  11         78.50         68.74         2.84 o
  13   1  11        311.41        310.28         6.07 o
  14   1  11         32.16         43.38         3.26 o
  15   1  11         26.46         43.34         3.64 o
 -15   2  11         15.86         15.40         2.58 o
 -14   2  11          7.67          4.51         1.95 o
 -13   2  11        175.30        193.17         5.80 o
 -12   2  11        230.02        230.21         6.67 o
 -11   2  11       1343.02       1335.43        18.63 o
 -10   2  11        252.38        260.92         5.52 o
  -9   2  11       2532.48       2571.78        25.35 o
  -8   2  11        289.16        293.63         4.32 o
  -7   2  11        256.41        229.69         3.84 o
  -6   2  11         55.85         51.39         1.66 o
  -5   2  11        339.48        382.48         4.56 o
  -4   2  11        194.05        190.90         2.93 o
  -3   2  11       4667.63       4887.22        34.96 o
  -2   2  11         10.45          7.22         0.62 o
  -1   2  11        124.44        133.22         2.26 o
   0   2  11        390.61        409.65         4.56 o
   1   2  11         35.36         33.09         1.25 o
   2   2  11        842.23        882.13         8.19 o
   3   2  11          2.10          3.20         0.53 o
   4   2  11        913.57        891.59         8.66 o
   5   2  11          4.22          3.53         0.69 o
   6   2  11        527.79        504.16         5.86 o
   7   2  11        818.32        820.00         8.53 o
   8   2  11       1610.30       1618.82        14.86 o
   9   2  11         41.14         31.66         1.71 o
  10   2  11          2.61          3.13         1.03 o
  11   2  11        975.92        957.67        11.53 o
  12   2  11        397.28        390.58         6.55 o
  13   2  11       1383.48       1515.68        16.84 o
  14   2  11          0.62          1.33         1.41 o
 -15   3  11        268.99        290.60         8.67 o
 -14   3  11         22.86         28.23         3.66 o
 -13   3  11        103.86        107.40         6.68 o
 -12   3  11         20.58         18.38         2.36 o
 -11   3  11          8.38          7.09         1.75 o
 -10   3  11        581.56        578.43         8.64 o
  -9   3  11        691.72        695.62         8.62 o
  -8   3  11         87.14         86.82         2.84 o
  -7   3  11        725.04        724.84         8.27 o
  -6   3  11          0.61         -1.44         0.72 o
  -5   3  11        215.58        179.70         4.52 o
  -4   3  11       1265.91       1228.83        12.66 o
  -3   3  11         88.97         79.59         1.92 o
  -2   3  11        366.18        340.59         4.16 o
  -1   3  11         32.48         37.21         1.58 o
   0   3  11        408.23        363.90         4.41 o
   1   3  11        551.44        543.84         6.30 o
   2   3  11        360.52        320.94         4.96 o
   3   3  11       1270.99       1265.28        12.94 o
   4   3  11       4109.35       4099.37        33.21 o
   5   3  11       1410.38       1427.83        13.17 o
   6   3  11        102.89        107.56         2.54 o
   7   3  11         99.04         90.58         2.61 o
   8   3  11        139.16        128.18         3.13 o
   9   3  11        299.53        271.29         4.83 o
  10   3  11         44.87         39.10         2.20 o
  11   3  11        162.53        165.44         3.91 o
  12   3  11         74.95         63.79         3.18 o
  13   3  11         52.34         49.08         2.93 o
  14   3  11         63.18         72.75         3.81 o
 -14   4  11        227.03        267.02         8.26 o
 -13   4  11        394.45        400.68         9.90 o
 -12   4  11        164.79        164.15         6.11 o
 -11   4  11         37.97         29.70         2.44 o
 -10   4  11         41.22         42.43         2.77 o
  -9   4  11         69.38         56.01         2.76 o
  -8   4  11        374.82        378.58         6.28 o
  -7   4  11         40.40         38.41         2.09 o
  -6   4  11        930.17        917.58        10.66 o
  -5   4  11       1392.48       1358.91        14.21 o
  -4   4  11        923.85        911.77        10.28 o
  -3   4  11        523.08        473.87         6.33 o
  -2   4  11         18.03         12.15         0.99 o
  -1   4  11        344.37        333.50         4.43 o
   0   4  11        532.30        533.54         6.45 o
   1   4  11        857.15        878.51         9.40 o
   2   4  11       1070.85       1121.42        11.95 o
   3   4  11         86.11         65.35         2.39 o
   4   4  11          8.40          4.84         1.00 o
   5   4  11         73.64         76.46         2.70 o
   6   4  11       1175.25       1193.89        13.26 o
   7   4  11        935.39        950.76        11.33 o
   8   4  11        447.04        446.78         8.04 o
   9   4  11        117.09        123.62         3.82 o
  10   4  11        144.14        137.16         4.22 o
  11   4  11        113.65        112.30         4.16 o
  12   4  11        512.31        538.89         8.53 o
  13   4  11         16.14         21.18         2.95 o
 -12   5  11        188.95        182.21         5.65 o
 -11   5  11         90.67         96.89         4.52 o
 -10   5  11        102.54        107.47         4.32 o
  -9   5  11        443.30        440.58         7.36 o
  -8   5  11         52.11         57.61         3.49 o
  -7   5  11         50.30         49.67         3.69 o
  -6   5  11        424.31        418.41         6.43 o
  -5   5  11          2.06          1.34         0.95 o
  -4   5  11         65.55         52.53         2.31 o
  -3   5  11         71.30         67.88         2.65 o
  -2   5  11         55.33         45.68         1.94 o
  -1   5  11        125.19        102.30         2.66 o
   0   5  11        802.35        773.41         8.84 o
   1   5  11         89.95         78.77         2.53 o
   2   5  11         55.25         44.75         2.06 o
   3   5  11         58.43         65.94         2.70 o
   4   5  11         24.11         26.76         1.83 o
   5   5  11         17.23         16.95         1.62 o
   6   5  11        116.14         93.85         3.31 o
   7   5  11         31.41         29.35         2.16 o
   8   5  11         24.96         23.32         2.02 o
   9   5  11         94.98         83.61         3.58 o
  10   5  11          0.07          3.28         1.48 o
  11   5  11         26.09         26.78         2.53 o
 -10   6  11          1.56          0.25         1.52 o
  -9   6  11          0.86         -0.31         1.40 o
  -8   6  11         24.38         25.56         2.15 o
  -7   6  11         29.49         26.95         2.13 o
  -6   6  11        148.23        149.87         5.01 o
  -5   6  11        253.16        270.25         5.32 o
  -4   6  11         29.81         34.33         2.10 o
  -3   6  11         11.09         10.83         1.48 o
  -2   6  11        123.96        119.89         4.82 o
  -1   6  11          0.01         -0.19         0.88 o
   0   6  11         25.71         20.22         2.34 o
   1   6  11          0.85          1.09         0.93 o
   2   6  11         31.77         25.69         1.84 o
   3   6  11         31.60         30.32         2.44 o
   4   6  11         49.24         54.21         2.69 o
   5   6  11         63.09         61.28         2.92 o
   6   6  11          4.36          2.19         1.30 o
   7   6  11        180.99        180.51         4.67 o
   8   6  11         48.58         32.14         2.42 o
   9   6  11         95.36         94.92         4.08 o
  -7   7  11          6.11          7.08         1.79 o
  -6   7  11        168.64        182.98         4.70 o
  -5   7  11        167.61        188.68         4.84 o
  -4   7  11          1.44          4.67         1.37 o
  -3   7  11        310.97        298.73         8.45 o
  -2   7  11        139.21        141.91         4.57 o
  -1   7  11         60.75         64.23         4.56 o
   0   7  11        380.27        418.27         7.72 o
   1   7  11        495.59        502.86         7.77 o
   2   7  11         89.02         91.85         3.49 o
   3   7  11         83.24         72.42         3.18 o
   4   7  11          7.10          4.01         1.39 o
   5   7  11        289.22        277.80         5.74 o
   6   7  11         84.55         85.89         3.89 o
 -15   0  12          0.86         -0.05         2.95 o
 -14   0  12        559.08        581.46        13.93 o
 -13   0  12         82.52         83.03         5.41 o
 -12   0  12        654.58        684.89        14.15 o
 -11   0  12        756.91        766.26        14.92 o
 -10   0  12         34.45         26.18         3.03 o
  -9   0  12         30.60         34.62         3.65 o
  -8   0  12        267.64        262.08         8.95 o
  -7   0  12       1101.98       1155.18        18.75 o
  -6   0  12        125.67        111.24         3.02 o
  -5   0  12          4.20          5.82         0.68 o
  -4   0  12        165.53        156.29         2.99 o
  -3   0  12         44.94         42.62         2.01 o
  -2   0  12        153.20        171.30         3.15 o
  -1   0  12       3578.21       3560.46        36.83 o
   0   0  12        865.72        814.63         9.15 o
   1   0  12        434.75        447.89         6.19 o
   2   0  12        124.58        107.23         2.50 o
   3   0  12       3212.30       3498.12        36.59 o
   4   0  12        543.88        476.63         6.81 o
   5   0  12       1457.70       1311.77        15.39 o
   6   0  12        203.93        176.21         3.50 o
   7   0  12        142.13        102.33         2.70 o
   8   0  12        115.67        136.22         3.57 o
   9   0  12        793.95        745.69        10.57 o
  10   0  12        918.88        906.40        15.01 o
  11   0  12         88.05         91.00         5.28 o
  12   0  12         10.27          8.98         2.41 o
  13   0  12        134.70        134.81         6.26 o
  14   0  12         95.36         95.37         6.10 o
  15   0  12          1.05         -2.19         2.62 o
 -15   1  12         40.50         39.34         3.46 o
 -14   1  12         68.88         63.09         4.55 o
 -13   1  12        450.85        467.16         9.32 o
 -12   1  12        550.49        536.59         9.17 o
 -11   1  12        253.23        238.72         5.07 o
 -10   1  12          5.56          3.06         1.18 o
  -9   1  12        187.49        192.10         4.78 o
  -8   1  12        144.75        144.69         3.37 o
  -7   1  12        455.53        421.94         4.93 o
  -6   1  12        122.74        102.92         1.95 o
  -5   1  12        295.65        257.60         3.96 o
  -4   1  12        921.31        931.27         8.09 o
  -3   1  12         50.78         49.11         1.22 o
  -2   1  12       1853.53       1909.78        15.17 o
  -1   1  12        758.35        732.05         6.71 o
   0   1  12        732.11        698.60         6.85 o
   1   1  12       1344.80       1334.77        11.10 o
   2   1  12         76.72         81.81         1.85 o
   3   1  12        300.87        291.32         3.33 o
   4   1  12         63.60         63.13         1.51 o
   5   1  12          4.25          2.52         0.57 o
   6   1  12          9.51          4.92         0.78 o
   7   1  12         47.23         43.36         1.78 o
   8   1  12        296.97        269.75         4.10 o
   9   1  12       1117.17       1008.33        10.34 o
  10   1  12         13.21          4.72         1.03 o
  11   1  12        191.85        189.17         4.56 o
  12   1  12        257.83        253.94         4.84 o
  13   1  12         61.28         58.21         3.50 o
  14   1  12         51.52         54.62         3.61 o
  15   1  12          6.69          8.94         2.44 o
 -15   2  12         86.24         83.63         5.54 o
 -14   2  12         17.12         14.21         2.50 o
 -13   2  12        612.28        591.76        10.99 o
 -12   2  12         53.16         50.47         3.36 o
 -11   2  12         48.81         44.13         3.07 o
 -10   2  12         68.66         62.94         3.14 o
  -9   2  12        105.84        106.88         3.46 o
  -8   2  12          4.50          3.67         0.90 o
  -7   2  12        123.63        128.58         2.56 o
  -6   2  12         26.09         28.37         1.39 o
  -5   2  12        845.38        859.31         8.78 o
  -4   2  12        458.71        458.17         5.78 o
  -3   2  12          8.06          9.05         0.71 o
  -2   2  12        793.84        861.36         7.81 o
  -1   2  12          0.29          0.46         0.48 o
   0   2  12        453.98        468.10         4.90 o
   1   2  12       1410.57       1401.03        12.91 o
   2   2  12        398.53        389.55         4.74 o
   3   2  12        136.50        129.04         2.88 o
   4   2  12         32.98         34.38         1.48 o
   5   2  12        807.34        810.83         8.26 o
   6   2  12          8.06          5.46         0.90 o
   7   2  12        593.78        560.39         6.56 o
   8   2  12        547.20        532.93         6.86 o
   9   2  12         15.63         16.02         1.35 o
  10   2  12        417.93        411.02         6.05 o
  11   2  12        456.70        444.33         6.95 o
  12   2  12         33.05         29.99         2.22 o
  13   2  12        464.75        479.03         7.70 o
  14   2  12        122.46        112.29         4.47 o
 -14   3  12          1.16         -0.29         2.03 o
 -13   3  12          8.65          7.82         2.28 o
 -12   3  12         50.86         39.16         4.90 o
 -11   3  12        780.11        774.61        14.13 o
 -10   3  12        606.42        583.02        14.65 o
  -9   3  12         18.28         13.66         1.58 o
  -8   3  12        134.79        116.38         3.21 o
  -7   3  12        790.24        801.97         9.01 o
  -6   3  12        244.12        250.45         4.81 o
  -5   3  12        594.52        607.36         7.54 o
  -4   3  12        699.15        675.87         8.40 o
  -3   3  12          4.04          1.53         0.70 o
  -2   3  12          0.06          0.06         0.52 o
  -1   3  12          5.14          3.15         0.66 o
   0   3  12        244.18        233.03         3.36 o
   1   3  12         20.14         12.19         1.15 o
   2   3  12          6.17          7.91         1.14 o
   3   3  12        283.16        275.43         4.38 o
   4   3  12        509.68        518.76         6.46 o
   5   3  12        411.47        424.15         5.74 o
   6   3  12         43.31         47.72         2.14 o
   7   3  12       2241.49       2235.00        20.82 o
   8   3  12         10.16         10.63         1.37 o
   9   3  12        317.41        299.07         5.05 o
  10   3  12         14.16         13.17         1.52 o
  11   3  12        447.56        450.02         7.07 o
  12   3  12          5.18          2.17         1.37 o
  13   3  12         13.09          9.64         1.78 o
 -13   4  12         10.89          9.45         2.59 o
 -12   4  12         44.83         30.20         3.38 o
 -11   4  12         88.60        106.76         4.46 o
 -10   4  12        234.08        209.78         4.75 o
  -9   4  12        529.49        513.44         7.85 o
  -8   4  12        703.72        672.44         9.50 o
  -7   4  12        133.99        118.81         3.34 o
  -6   4  12        433.22        411.16         6.31 o
  -5   4  12          0.66          0.08         0.88 o
  -4   4  12         81.59         65.11         2.81 o
  -3   4  12         56.56         51.30         2.20 o
  -2   4  12        254.66        240.62         3.97 o
  -1   4  12        699.88        679.21         7.73 o
   0   4  12         18.02         15.69         1.22 o
   1   4  12       1465.30       1489.63        14.45 o
   2   4  12        611.20        623.66         7.46 o
   3   4  12        112.62        112.06         2.91 o
   4   4  12        314.09        293.42         5.48 o
   5   4  12        258.67        255.46         4.70 o
   6   4  12       2055.56       2085.89        20.90 o
   7   4  12         99.45         99.02         3.35 o
   8   4  12        104.76         98.50         3.43 o
   9   4  12        125.51        119.09         3.80 o
  10   4  12          0.02         -0.18         1.20 o
  11   4  12        167.70        177.46         4.64 o
  12   4  12         13.34         12.78         1.94 o
 -12   5  12          0.91          2.80         2.36 o
 -11   5  12          7.48          7.31         1.95 o
 -10   5  12          4.35          3.38         1.50 o
  -9   5  12         56.18         58.41         3.01 o
  -8   5  12        597.52        607.64         8.96 o
  -7   5  12        316.61        320.03         6.08 o
  -6   5  12        505.06        508.50         7.41 o
  -5   5  12        165.08        163.56         3.89 o
  -4   5  12        327.04        323.55         5.64 o
  -3   5  12        129.93        124.98         3.64 o
  -2   5  12        392.01        394.54         6.30 o
  -1   5  12        848.56        815.04         9.22 o
   0   5  12        364.24        335.78         6.75 o
   1   5  12        286.88        287.52         5.05 o
   2   5  12        718.86        666.28         8.16 o
   3   5  12         42.64         41.61         2.59 o
   4   5  12        113.36        102.17         3.36 o
   5   5  12         40.73         37.34         2.23 o
   6   5  12         41.08         33.64         2.19 o
   7   5  12        343.14        348.23         6.16 o
   8   5  12        149.76        150.54         4.31 o
   9   5  12        308.51        316.09         6.14 o
  10   5  12        252.74        275.40         5.83 o
  11   5  12        131.52        119.70         4.74 o
 -10   6  12        106.21        111.11         4.32 o
  -9   6  12         85.34         79.04         3.67 o
  -8   6  12         42.79         38.56         3.41 o
  -7   6  12        175.33        184.77         4.46 o
  -6   6  12         94.79         93.50         3.76 o
  -5   6  12         22.12         17.48         2.07 o
  -4   6  12         30.45         38.13         2.66 o
  -3   6  12         37.76         36.38         2.35 o
  -2   6  12         12.90         10.03         1.67 o
  -1   6  12        101.00         96.82         3.40 o
   0   6  12        231.31        227.98         5.22 o
   1   6  12        561.32        511.59         7.45 o
   2   6  12         95.96         75.02         3.00 o
   3   6  12         41.13         42.98         2.78 o
   4   6  12        205.96        202.41         4.48 o
   5   6  12        678.49        723.84        10.32 o
   6   6  12        152.24        161.01         4.48 o
   7   6  12        292.95        297.92         5.96 o
   8   6  12        113.14        124.71         5.68 o
   9   6  12         90.68         89.07         4.46 o
  -6   7  12         17.59         19.61         2.23 o
  -5   7  12         22.38         23.10         2.10 o
  -4   7  12          0.71         -0.54         1.32 o
  -3   7  12        640.62        657.19        10.38 o
  -2   7  12         10.21         13.06         1.91 o
  -1   7  12         27.56         33.02         2.54 o
   0   7  12        197.77        199.08         5.25 o
   1   7  12         38.07         49.50         3.00 o
   2   7  12         96.33        102.37         3.69 o
   3   7  12          8.04          6.48         1.53 o
   4   7  12         98.96         84.86         3.66 o
   5   7  12          1.44          4.31         1.74 o
 -15   1  13        279.43        275.07         7.50 o
 -14   1  13         79.98         71.55         4.28 o
 -13   1  13        639.36        666.36        11.78 o
 -12   1  13         28.69         24.21         2.34 o
 -11   1  13         47.29         47.13         2.81 o
 -10   1  13          6.39          3.64         1.25 o
  -9   1  13         57.93         50.03         2.49 o
  -8   1  13          6.58          5.66         1.11 o
  -7   1  13        118.71         99.63         2.74 o
  -6   1  13        621.89        600.18         6.08 o
  -5   1  13         66.09         73.04         1.79 o
  -4   1  13          0.20          0.73         0.52 o
  -3   1  13        301.59        350.04         3.83 o
  -2   1  13        251.28        247.13         3.33 o
  -1   1  13         51.07         40.03         1.27 o
   0   1  13        802.81        830.76         7.58 o
   1   1  13        129.64        116.76         1.73 o
   2   1  13          8.83          3.61         0.54 o
   3   1  13         13.11         21.89         1.02 o
   4   1  13        389.29        365.91         4.24 o
   5   1  13        214.32        209.81         3.22 o
   6   1  13       1247.80       1273.89        11.92 o
   7   1  13          2.23          1.58         0.80 o
   8   1  13        649.82        612.90         7.07 o
   9   1  13        702.95        653.14         7.96 o
  10   1  13        270.71        281.91         4.78 o
  11   1  13        220.89        230.69         4.43 o
  12   1  13          5.58          3.07         1.37 o
  13   1  13         23.12         29.93         3.46 o
  14   1  13          0.22         -0.41         2.72 o
 -15   2  13          6.55          4.36         2.45 o
 -14   2  13          9.92          8.70         2.51 o
 -13   2  13         53.78         60.16         4.40 o
 -12   2  13        215.78        216.84         6.70 o
 -11   2  13         64.25         57.21         4.17 o
 -10   2  13         15.04         11.31         2.02 o
  -9   2  13         48.49         50.45         3.12 o
  -8   2  13         95.88         85.36         2.95 o
  -7   2  13         90.77         94.04         2.43 o
  -6   2  13       1041.60       1027.68        11.05 o
  -5   2  13        298.34        276.24         4.34 o
  -4   2  13       3785.94       3815.41        35.70 o
  -3   2  13       1831.93       1855.49        17.48 o
  -2   2  13         15.37          5.16         0.66 o
  -1   2  13        656.32        643.17         6.59 o
   0   2  13        501.85        472.77         5.27 o
   1   2  13        589.18        554.54         5.97 o
   2   2  13       1314.37       1251.06        11.90 o
   3   2  13        136.88        125.82         2.72 o
   4   2  13         64.90         58.93         2.24 o
   5   2  13        611.65        625.52         7.33 o
   6   2  13        440.65        407.54         5.24 o
   7   2  13         43.63         40.61         1.86 o
   8   2  13          9.23          7.44         1.07 o
   9   2  13        138.29        127.06         2.99 o
  10   2  13         73.28         67.91         2.77 o
  11   2  13         10.33          9.43         1.56 o
  12   2  13          3.25          3.15         1.33 o
  13   2  13         60.92         76.60         3.49 o
  14   2  13          1.13          0.53         1.72 o
 -14   3  13         41.69         61.15         4.73 o
 -13   3  13        136.56        125.51         6.01 o
 -12   3  13        310.68        297.46         8.13 o
 -11   3  13        704.66        703.61        13.35 o
 -10   3  13        238.51        250.69         7.28 o
  -9   3  13          0.14         -1.56         1.08 o
  -8   3  13         38.97         37.21         2.19 o
  -7   3  13       1114.04       1076.10        11.36 o
  -6   3  13        744.58        747.52         8.57 o
  -5   3  13       1074.23       1058.93        12.55 o
  -4   3  13         62.06         62.61         2.44 o
  -3   3  13         20.57         12.59         1.25 o
  -2   3  13        172.17        165.50         2.75 o
  -1   3  13         43.90         43.33         1.61 o
   0   3  13        179.30        165.29         3.01 o
   1   3  13         72.84         69.35         2.13 o
   2   3  13        372.68        378.30         5.44 o
   3   3  13       1209.97       1255.78        13.11 o
   4   3  13       3513.30       3510.10        31.91 o
   5   3  13        737.26        705.62         8.26 o
   6   3  13        190.46        166.70         4.10 o
   7   3  13        291.37        285.98         4.80 o
   8   3  13         31.37         34.04         2.14 o
   9   3  13        226.15        232.86         4.78 o
  10   3  13        533.69        535.31         7.97 o
  11   3  13        335.55        337.61         6.19 o
  12   3  13        234.41        245.54         6.09 o
  13   3  13          4.22          4.59         1.81 o
 -13   4  13        137.75        152.20         6.41 o
 -12   4  13         41.63         37.53         3.67 o
 -11   4  13        235.27        226.94         9.73 o
 -10   4  13          0.47         -0.86         1.32 o
  -9   4  13         16.87         14.49         1.73 o
  -8   4  13        126.11        126.14         4.95 o
  -7   4  13         70.67         72.64         3.21 o
  -6   4  13        167.56        158.99         4.24 o
  -5   4  13        751.36        716.69         8.92 o
  -4   4  13         77.84         67.96         2.52 o
  -3   4  13         51.05         47.99         2.25 o
  -2   4  13       1383.40       1361.60        15.14 o
  -1   4  13        138.03        138.66         3.90 o
   0   4  13       1110.57       1012.65        11.43 o
   1   4  13        837.06        840.57         9.40 o
   2   4  13        678.71        649.08         7.78 o
   3   4  13         12.08          4.57         1.41 o
   4   4  13          6.07          2.14         0.99 o
   5   4  13        386.87        376.84         5.98 o
   6   4  13          7.87          9.55         1.38 o
   7   4  13          0.55          0.52         1.09 o
   8   4  13          0.48          2.08         1.18 o
   9   4  13        145.13        137.88         4.19 o
  10   4  13        134.90        148.14         4.35 o
  11   4  13          0.07          0.74         1.38 o
  12   4  13         44.28         53.56         3.50 o
 -11   5  13         66.72         65.18         4.16 o
 -10   5  13         17.69         13.77         1.96 o
  -9   5  13          0.23         -1.73         1.23 o
  -8   5  13         88.84         84.05         3.55 o
  -7   5  13          7.64          4.83         1.37 o
  -6   5  13         27.82         24.76         1.91 o
  -5   5  13         77.55         60.15         2.78 o
  -4   5  13         62.13         53.07         2.79 o
  -3   5  13         21.39         19.28         1.72 o
  -2   5  13          1.73          0.26         0.97 o
  -1   5  13          0.01          2.83         1.10 o
   0   5  13         92.47         92.37         2.79 o
   1   5  13         41.77         28.79         1.88 o
   2   5  13         63.56         57.28         2.43 o
   3   5  13          5.37          4.20         1.10 o
   4   5  13         33.85         35.97         2.27 o
   5   5  13        105.89        105.75         4.38 o
   6   5  13          5.78          5.02         1.33 o
   7   5  13          6.25          5.54         1.44 o
   8   5  13          5.37          2.31         1.30 o
   9   5  13          0.00          0.39         1.35 o
  10   5  13         98.43        105.48         4.24 o
  -9   6  13         12.10         11.71         1.97 o
  -8   6  13        104.50        125.60         4.41 o
  -7   6  13        172.39        193.07         4.86 o
  -6   6  13         56.22         56.65         3.01 o
  -5   6  13          5.44          6.06         1.47 o
  -4   6  13          2.87          2.01         1.28 o
  -3   6  13         52.95         57.07         3.05 o
  -2   6  13        210.58        208.54         4.76 o
  -1   6  13        215.87        207.72         5.38 o
   0   6  13         37.88         39.20         2.56 o
   1   6  13         21.73          8.69         1.37 o
   2   6  13         34.73         28.46         2.02 o
   3   6  13        140.59        148.87         3.99 o
   4   6  13          1.49          1.13         1.21 o
   5   6  13        109.87        122.09         4.13 o
   6   6  13         66.14         72.78         3.50 o
   7   6  13        139.80        155.72         4.52 o
   8   6  13          0.61          1.65         1.56 o
  -5   7  13         42.95         37.54         2.81 o
  -4   7  13         43.73         48.26         3.18 o
  -3   7  13        204.60        220.78         5.46 o
  -2   7  13         12.59          9.66         1.88 o
  -1   7  13        125.70        131.03         5.85 o
   0   7  13         16.40         15.06         2.09 o
   1   7  13          1.99          2.32         2.38 o
   2   7  13        416.87        441.53         9.72 o
   3   7  13        180.32        194.15         4.97 o
   4   7  13        107.19        122.36         4.29 o
   5   7  13         55.19         48.42         2.99 o
 -15   0  14         46.63         57.97         5.95 o
 -14   0  14        233.78        224.49        15.89 o
 -13   0  14        123.85        123.97         6.00 o
 -12   0  14         99.78        100.48         7.74 o
 -11   0  14          8.33          7.05         2.13 o
 -10   0  14        293.31        282.89         7.73 o
  -9   0  14       1285.07       1289.74        24.45 o
  -8   0  14        612.65        590.07        13.74 o
  -7   0  14        575.55        545.90        10.78 o
  -6   0  14       1437.50       1492.42        23.24 o
  -5   0  14       1141.84       1127.15        15.94 o
  -4   0  14        194.74        187.53         3.82 o
  -3   0  14       1333.41       1281.92        14.79 o
  -2   0  14        399.44        400.10         5.86 o
  -1   0  14        237.58        215.04         3.86 o
   0   0  14          4.38          5.47         0.75 o
   1   0  14        120.89         93.25         2.27 o
   2   0  14        243.23        232.40         4.27 o
   3   0  14        149.69        129.67         3.05 o
   4   0  14        778.22        848.09        10.90 o
   5   0  14         29.57         17.27         1.45 o
   6   0  14       1094.44       1023.49        14.14 o
   7   0  14       2904.75       2965.48        35.22 o
   8   0  14         70.24         86.86         4.28 o
   9   0  14        489.32        451.78        10.48 o
  10   0  14         16.76         18.47         2.71 o
  11   0  14         73.21         81.77         5.19 o
  12   0  14        211.61        214.96         7.49 o
  13   0  14        595.83        618.30        14.28 o
  14   0  14        335.92        368.51        12.28 o
 -15   1  14         67.10         64.20         4.49 o
 -14   1  14          5.43          2.70         1.86 o
 -13   1  14         80.78         82.95         4.43 o
 -12   1  14        381.70        383.09         7.60 o
 -11   1  14        399.85        399.39         7.54 o
 -10   1  14         27.69         24.29         1.98 o
  -9   1  14        117.68        116.64         3.35 o
  -8   1  14          4.57          4.08         1.07 o
  -7   1  14          1.32          0.71         0.90 o
  -6   1  14        203.10        201.97         3.42 o
  -5   1  14        496.97        473.76         6.34 o
  -4   1  14          0.05          1.28         0.68 o
  -3   1  14       2187.39       2201.33        18.39 o
  -2   1  14        834.55        789.39         7.68 o
  -1   1  14        532.09        471.59         5.59 o
   0   1  14         29.28         28.05         1.18 o
   1   1  14        939.14        917.95         8.37 o
   2   1  14         61.38         44.52         1.84 o
   3   1  14       3163.47       3157.08        24.71 o
   4   1  14        407.40        395.03         4.76 o
   5   1  14         66.42         60.57         2.10 o
   6   1  14          8.03          5.98         0.92 o
   7   1  14        402.29        386.31         5.70 o
   8   1  14          1.10          3.09         0.93 o
   9   1  14        241.45        232.15         4.25 o
  10   1  14        180.94        168.20         3.71 o
  11   1  14         62.36         65.63         3.12 o
  12   1  14         46.99         53.66         3.26 o
  13   1  14         75.45         74.13         4.11 o
  14   1  14        208.12        225.33         7.38 o
 -14   2  14          0.25         -1.93         2.90 o
 -13   2  14          4.17          1.73         2.11 o
 -12   2  14         28.89         24.53         3.17 o
 -11   2  14         94.73         91.54         4.94 o
 -10   2  14        147.60        141.70         4.79 o
  -9   2  14        260.21        262.70         6.20 o
  -8   2  14         87.52         81.95         5.93 o
  -7   2  14        400.47        379.92         5.28 o
  -6   2  14         17.20         17.21         1.39 o
  -5   2  14         22.12         25.45         1.58 o
  -4   2  14       1083.75       1123.16        12.42 o
  -3   2  14         94.90         85.81         2.45 o
  -2   2  14        240.18        255.67         3.95 o
  -1   2  14         62.62         78.74         1.89 o
   0   2  14        540.37        579.37         6.23 o
   1   2  14        141.45        141.69         2.54 o
   2   2  14        360.66        361.47         5.11 o
   3   2  14        239.69        237.69         4.00 o
   4   2  14        168.67        155.74         3.24 o
   5   2  14         50.69         46.01         2.13 o
   6   2  14         80.27         68.43         2.51 o
   7   2  14          0.46         -0.81         0.81 o
   8   2  14        101.74         82.15         2.89 o
   9   2  14         68.99         65.66         2.70 o
  10   2  14          2.49          1.91         1.24 o
  11   2  14        196.48        175.60         5.63 o
  12   2  14        307.62        327.87         6.75 o
  13   2  14        106.97         98.09         4.86 o
 -14   3  14         77.86         72.75         5.05 o
 -13   3  14         74.71         72.00         4.93 o
 -12   3  14          1.89         -1.39         2.69 o
 -11   3  14          2.13          0.13         1.76 o
 -10   3  14        107.74         96.96         5.97 o
  -9   3  14          1.91         -1.30         1.29 o
  -8   3  14         97.73         87.28         3.12 o
  -7   3  14          3.16          3.99         1.06 o
  -6   3  14        656.99        682.52         8.53 o
  -5   3  14          2.30          1.66         0.95 o
  -4   3  14        183.12        172.28         3.67 o
  -3   3  14          0.00         -0.06         0.78 o
  -2   3  14         28.81         24.04         1.40 o
  -1   3  14          7.09          4.98         0.81 o
   0   3  14         25.66         19.23         1.36 o
   1   3  14        343.57        341.60         4.84 o
   2   3  14          2.15          0.71         0.81 o
   3   3  14        911.91        877.37        10.86 o
   4   3  14       1572.44       1593.67        16.19 o
   5   3  14        832.78        785.19         9.43 o
   6   3  14         20.20         20.52         1.61 o
   7   3  14        145.50        134.46         3.27 o
   8   3  14        131.14        138.50         3.91 o
   9   3  14         80.90         75.81         3.22 o
  10   3  14         11.71         10.16         1.62 o
  11   3  14         54.44         42.11         2.88 o
  12   3  14          4.19          6.07         1.81 o
  13   3  14         59.79         59.84         4.00 o
 -12   4  14          0.15          0.19         2.11 o
 -11   4  14        244.27        248.28         7.42 o
 -10   4  14         14.60         13.56         2.21 o
  -9   4  14        335.03        343.01         6.27 o
  -8   4  14        475.27        488.56         7.30 o
  -7   4  14          0.06         -0.12         1.08 o
  -6   4  14        841.21        831.09        10.22 o
  -5   4  14        490.49        460.21         6.69 o
  -4   4  14        259.50        246.17         4.50 o
  -3   4  14        106.41         94.28         2.98 o
  -2   4  14         60.30         59.84         2.59 o
  -1   4  14        108.23         92.13         2.85 o
   0   4  14        131.88        108.05         2.77 o
   1   4  14        135.89        117.38         2.96 o
   2   4  14        181.53        141.14         3.40 o
   3   4  14         10.72          5.23         1.13 o
   4   4  14          0.06         -0.66         0.90 o
   5   4  14         85.60         76.57         3.19 o
   6   4  14         60.28         51.10         2.57 o
   7   4  14         86.31         84.39         3.54 o
   8   4  14         50.89         54.21         2.81 o
   9   4  14        259.07        257.03         5.36 o
  10   4  14         50.65         47.83         2.86 o
  11   4  14        479.83        488.78         8.10 o
 -11   5  14          2.48         -2.16         2.18 o
 -10   5  14          0.83          2.20         1.63 o
  -9   5  14          3.24          1.41         1.39 o
  -8   5  14         15.49         12.00         1.70 o
  -7   5  14         30.06         27.75         2.10 o
  -6   5  14         14.57         15.01         1.70 o
  -5   5  14        147.52        149.72         4.50 o
  -4   5  14         61.75         61.27         2.99 o
  -3   5  14        311.81        278.46         5.36 o
  -2   5  14        651.92        605.46         8.70 o
  -1   5  14       2472.65       2367.63        24.71 o
   0   5  14         37.73         46.38         2.44 o
   1   5  14        262.19        299.84         4.96 o
   2   5  14         93.12         98.63         2.97 o
   3   5  14        125.76        124.17         3.51 o
   4   5  14        111.20        101.06         3.50 o
   5   5  14        235.72        228.50         5.02 o
   6   5  14        127.42        118.24         3.94 o
   7   5  14          5.58          2.39         1.33 o
   8   5  14        187.98        181.03         4.70 o
   9   5  14        201.20        194.35         4.90 o
  10   5  14         65.94         62.72         3.74 o
  -8   6  14         69.32         67.99         3.68 o
  -7   6  14        164.59        157.62         5.22 o
  -6   6  14         11.96         11.92         1.87 o
  -5   6  14        252.70        241.80         5.41 o
  -4   6  14        449.94        463.85         8.37 o
  -3   6  14        439.75        446.36         8.02 o
  -2   6  14         90.43         94.23         3.70 o
  -1   6  14         21.46         21.94         2.45 o
   0   6  14          6.00          4.82         1.64 o
   1   6  14         13.18          9.81         1.68 o
   2   6  14          2.15          0.87         1.13 o
   3   6  14         41.87         50.06         2.74 o
   4   6  14         35.49         39.15         2.62 o
   5   6  14         90.81        111.02         4.05 o
   6   6  14          0.03         -1.10         1.36 o
   7   6  14         32.18         29.60         2.68 o
   8   6  14        114.62        126.42         4.95 o
  -4   7  14        151.58        161.50         5.22 o
  -3   7  14        106.95        100.70         5.21 o
  -2   7  14         16.01         26.22         4.92 o
  -1   7  14         76.61         81.87         4.15 o
   0   7  14        148.13        159.57         5.65 o
   1   7  14          0.02         -1.38         1.44 o
   2   7  14         17.95         12.66         2.52 o
   3   7  14         14.22         15.22         2.11 o
 -14   1  15        229.42        203.51         7.08 o
 -13   1  15         98.44         90.60         5.38 o
 -12   1  15         56.26         59.66         3.84 o
 -11   1  15          9.62          7.59         1.87 o
 -10   1  15        222.79        221.91         5.85 o
  -9   1  15          1.77         -0.10         1.13 o
  -8   1  15        279.74        263.38         5.51 o
  -7   1  15          0.30          0.11         1.02 o
  -6   1  15       1252.62       1247.05        15.54 o
  -5   1  15         29.07         28.30         1.54 o
  -4   1  15        635.11        612.23         7.25 o
  -3   1  15        330.06        356.22         4.62 o
  -2   1  15         73.31         74.44         1.80 o
  -1   1  15         40.65         35.13         1.37 o
   0   1  15        103.49         93.12         1.91 o
   1   1  15       1820.56       1816.80        15.07 o
   2   1  15        812.71        891.87         8.70 o
   3   1  15         63.62         58.97         1.98 o
   4   1  15         38.28         38.21         2.04 o
   5   1  15        182.02        167.58         3.45 o
   6   1  15        185.05        175.17         3.58 o
   7   1  15        165.23        132.93         3.01 o
   8   1  15          0.64          0.68         0.88 o
   9   1  15          0.72          2.71         1.03 o
  10   1  15        451.22        402.34         8.00 o
  11   1  15        109.41        117.30         4.24 o
  12   1  15        112.24        101.41         4.42 o
  13   1  15        602.56        649.37        12.46 o
 -14   2  15        168.25        160.99         6.76 o
 -13   2  15         77.94         70.90         6.07 o
 -12   2  15         67.61         81.14         4.89 o
 -11   2  15        511.76        519.28        10.99 o
 -10   2  15        224.62        229.91         6.10 o
  -9   2  15        603.99        604.56        10.55 o
  -8   2  15        269.05        269.43         6.21 o
  -7   2  15        106.26         92.63         3.48 o
  -6   2  15        173.57        172.76         3.52 o
  -5   2  15         21.05         19.75         1.46 o
  -4   2  15        272.71        280.32         4.74 o
  -3   2  15        125.19        110.68         2.79 o
  -2   2  15         50.77         56.29         2.03 o
  -1   2  15       1104.39       1063.48        10.09 o
   0   2  15        747.36        685.48         7.20 o
   1   2  15       1089.04       1110.67        10.58 o
   2   2  15        890.51        917.94        10.12 o
   3   2  15        150.66        148.47         3.17 o
   4   2  15       1490.71       1470.30        14.99 o
   5   2  15         48.15         42.63         2.70 o
   6   2  15        193.40        186.32         3.83 o
   7   2  15         13.92         11.16         1.37 o
   8   2  15       1598.09       1669.84        16.77 o
   9   2  15        488.89        507.03         7.44 o
  10   2  15        565.48        593.42         8.99 o
  11   2  15         56.66         62.90         3.31 o
  12   2  15         10.67         10.19         1.85 o
  13   2  15         85.18         72.52         5.03 o
 -13   3  15         32.91         29.39         3.44 o
 -12   3  15         61.39         60.00         4.77 o
 -11   3  15         35.29         37.73         3.54 o
 -10   3  15         20.44         15.75         2.55 o
  -9   3  15         22.74         23.41         2.75 o
  -8   3  15       1560.16       1597.68        18.06 o
  -7   3  15        992.96        982.32        10.81 o
  -6   3  15        865.69        850.58        10.13 o
  -5   3  15        112.72        107.28         3.07 o
  -4   3  15        529.29        485.52         7.33 o
  -3   3  15        161.55        158.88         5.28 o
  -2   3  15        523.12        466.90         6.39 o
  -1   3  15         66.09         60.87         2.12 o
   0   3  15        227.35        181.58         3.35 o
   1   3  15          1.95          3.23         0.96 o
   2   3  15        119.82        126.64         3.39 o
   3   3  15        128.55        104.34         2.96 o
   4   3  15        471.84        455.08         6.50 o
   5   3  15        417.85        397.55         6.05 o
   6   3  15        993.10        923.39        10.90 o
   7   3  15          1.45          0.32         1.02 o
   8   3  15        325.78        298.60         5.49 o
   9   3  15        194.33        183.26         5.42 o
  10   3  15          4.87          0.91         1.32 o
  11   3  15         96.22        107.59         4.43 o
  12   3  15        174.03        178.73         7.25 o
 -12   4  15          0.07         -3.51         1.92 o
 -11   4  15         43.86         44.67         3.94 o
 -10   4  15        441.07        445.87        13.03 o
  -9   4  15         30.10         27.29         2.51 o
  -8   4  15         82.98         79.72         3.26 o
  -7   4  15        610.68        618.57         8.53 o
  -6   4  15        188.44        173.67         5.54 o
  -5   4  15        413.49        389.47         6.10 o
  -4   4  15        237.29        198.58         4.10 o
  -3   4  15         42.06         31.88         2.60 o
  -2   4  15         34.86         29.24         1.98 o
  -1   4  15         13.00         11.60         1.45 o
   0   4  15        496.71        529.09         8.85 o
   1   4  15         77.03         91.61         2.78 o
   2   4  15         10.26         12.37         1.32 o
   3   4  15          9.77          4.26         1.14 o
   4   4  15         49.18         57.66         2.60 o
   5   4  15          1.35          1.00         1.10 o
   6   4  15        430.35        447.83         7.32 o
   7   4  15        275.63        307.19         5.71 o
   8   4  15        705.90        735.09         9.99 o
   9   4  15        538.67        546.66         8.40 o
  10   4  15         16.07         14.18         1.93 o
  11   4  15         60.40         70.39         3.93 o
 -10   5  15         40.98         43.12         3.43 o
  -9   5  15          0.01          0.22         1.34 o
  -8   5  15         59.74         51.95         2.88 o
  -7   5  15         13.50         10.47         1.65 o
  -6   5  15         12.06         10.10         1.71 o
  -5   5  15         27.24         29.21         2.33 o
  -4   5  15         36.86         42.58         2.71 o
  -3   5  15         36.02         42.11         2.49 o
  -2   5  15         25.58         26.60         2.04 o
  -1   5  15          0.22          2.05         1.09 o
   0   5  15         86.13         52.03         2.76 o
   1   5  15         68.44         76.40         2.85 o
   2   5  15         82.39         78.08         2.96 o
   3   5  15         69.93         69.68         2.99 o
   4   5  15          0.42         -1.64         1.07 o
   5   5  15         23.83         21.01         2.02 o
   6   5  15         84.73         79.46         3.68 o
   7   5  15          1.76          0.61         1.41 o
   8   5  15         26.03         24.11         2.21 o
   9   5  15          0.09         -1.91         1.33 o
  -8   6  15         54.04         48.23         3.16 o
  -7   6  15          2.08         -0.62         1.48 o
  -6   6  15         64.82         70.56         3.53 o
  -5   6  15         53.56         47.95         2.89 o
  -4   6  15          0.31          1.87         1.46 o
  -3   6  15          0.23          0.12         1.36 o
  -2   6  15         11.15          9.18         1.69 o
  -1   6  15          0.91         -0.05         1.30 o
   0   6  15         10.92          9.48         1.74 o
   1   6  15         78.47         71.15         3.56 o
   2   6  15        174.37        184.22         4.65 o
   3   6  15         88.48         86.83         5.33 o
   4   6  15         65.99         63.89         3.14 o
   5   6  15         74.33         78.15         3.51 o
   6   6  15        138.52        128.40         4.63 o
   7   6  15        358.66        387.50        10.49 o
  -3   7  15        228.32        264.12        12.61 o
  -2   7  15        307.24        312.44         8.61 o
  -1   7  15          0.25          1.10         1.72 o
   0   7  15          1.54          1.82         1.74 o
   1   7  15         60.14         69.40         4.22 o
 -14   0  16        394.91        412.03        20.65 o
 -13   0  16        172.57        158.08        16.88 o
 -12   0  16         37.21         36.98         4.67 o
 -11   0  16        180.82        184.19         6.82 o
 -10   0  16         26.47         25.78         3.19 o
  -9   0  16        674.88        679.29        13.82 o
  -8   0  16         70.20         64.16         4.22 o
  -7   0  16        574.80        572.29        13.90 o
  -6   0  16        469.29        454.41        11.66 o
  -5   0  16        822.42        848.23        17.74 o
  -4   0  16        195.78        200.10         6.79 o
  -3   0  16       1208.49       1178.71        17.46 o
  -2   0  16         56.56         50.34         2.75 o
  -1   0  16        774.48        741.87        11.73 o
   0   0  16       1293.41       1357.34        19.08 o
   1   0  16       3884.50       3862.49        74.04 o
   2   0  16        423.34        398.27         6.40 o
   3   0  16        189.59        172.70         3.85 o
   4   0  16        999.43        933.72        12.38 o
   5   0  16        313.61        348.55         6.71 o
   6   0  16        324.62        317.59         7.19 o
   7   0  16       3334.82       3281.80        48.07 o
   8   0  16        408.03        359.22         9.20 o
   9   0  16         39.82         27.92         3.18 o
  10   0  16        350.02        358.21         9.66 o
  11   0  16         32.16         25.28         3.29 o
  12   0  16        329.06        307.85         9.43 o
  13   0  16          3.19          7.42         2.96 o
 -14   1  16        142.82        148.52         6.77 o
 -13   1  16        216.32        246.17         7.59 o
 -12   1  16        197.82        194.30         6.70 o
 -11   1  16        737.23        740.83        16.08 o
 -10   1  16         58.31         60.11         4.04 o
  -9   1  16        178.06        180.88         5.17 o
  -8   1  16        330.38        335.35         7.63 o
  -7   1  16        668.62        641.86         9.67 o
  -6   1  16        148.30        145.06         3.82 o
  -5   1  16         85.46         76.46         2.84 o
  -4   1  16         14.18         15.58         1.25 o
  -3   1  16         35.66         40.96         1.85 o
  -2   1  16         20.01         22.45         1.22 o
  -1   1  16          7.08          5.83         0.79 o
   0   1  16       1113.17       1123.73        10.10 o
   1   1  16        151.45        144.88         2.52 o
   2   1  16        128.57        139.81         2.75 o
   3   1  16         71.26         71.09         2.18 o
   4   1  16        212.66        196.87         3.72 o
   5   1  16        506.86        515.94         6.85 o
   6   1  16        605.14        611.93         7.84 o
   7   1  16        114.06        111.69         3.05 o
   8   1  16          0.88         -0.45         1.05 o
   9   1  16        925.37        927.49        12.60 o
  10   1  16        703.13        682.14        11.13 o
  11   1  16        518.03        521.80         9.58 o
  12   1  16        175.90        176.71         6.31 o
  13   1  16          2.39          4.41         2.43 o
 -13   2  16         19.67         15.08         2.97 o
 -12   2  16         37.64         27.34         3.22 o
 -11   2  16        173.98        173.71         6.07 o
 -10   2  16        149.76        154.38         5.16 o
  -9   2  16         32.87         29.05         2.67 o
  -8   2  16          0.27         -1.40         1.21 o
  -7   2  16         92.64         85.42         3.82 o
  -6   2  16        128.28        134.75         4.71 o
  -5   2  16        319.31        301.80         6.04 o
  -4   2  16        532.23        496.74         6.97 o
  -3   2  16        257.08        242.78         4.46 o
  -2   2  16         89.23         96.32         2.77 o
  -1   2  16        625.24        633.68         7.57 o
   0   2  16        238.61        223.22         4.14 o
   1   2  16        336.96        357.12         4.98 o
   2   2  16        489.28        505.32         6.66 o
   3   2  16       1785.80       1760.33        17.45 o
   4   2  16         13.78         14.11         1.37 o
   5   2  16        306.42        273.04         4.73 o
   6   2  16        108.86        112.58         3.07 o
   7   2  16         15.25         13.87         1.53 o
   8   2  16          2.78          2.06         1.10 o
   9   2  16         16.13         13.11         1.66 o
  10   2  16         76.58         79.54         3.59 o
  11   2  16          0.21         -0.18         1.36 o
  12   2  16        207.22        228.21         8.79 o
 -13   3  16        165.98        153.57         6.56 o
 -12   3  16         16.78          9.09         2.53 o
 -11   3  16         11.37         13.84         2.64 o
 -10   3  16          0.90          0.59         2.05 o
  -9   3  16         14.65         13.07         3.20 o
  -8   3  16        971.90        998.12        15.20 o
  -7   3  16          0.02          0.73         1.07 o
  -6   3  16        120.89        117.88         3.30 o
  -5   3  16        538.98        528.82         7.28 o
  -4   3  16         87.02         80.53         2.99 o
  -3   3  16         46.05         52.85         2.83 o
  -2   3  16         14.89          9.77         1.22 o
  -1   3  16          0.40         -1.00         0.82 o
   0   3  16        310.63        295.37         4.54 o
   1   3  16         34.62         33.73         2.05 o
   2   3  16          0.14          0.10         0.83 o
   3   3  16        286.77        300.40         5.02 o
   4   3  16         90.06         99.13         3.18 o
   5   3  16        588.20        638.55         8.41 o
   6   3  16        715.19        682.50         9.42 o
   7   3  16        193.43        188.48         4.22 o
   8   3  16          1.89         -0.14         1.16 o
   9   3  16         46.45         51.00         2.77 o
  10   3  16        209.05        224.42         5.04 o
  11   3  16         56.61         52.34         3.29 o
  12   3  16         16.19         13.82         3.21 o
 -11   4  16          7.79          8.50         2.46 o
 -10   4  16         32.36         32.36         3.30 o
  -9   4  16         66.53         55.94         3.82 o
  -8   4  16         84.13         78.44         3.77 o
  -7   4  16         78.67         79.23         3.24 o
  -6   4  16        236.52        231.40         6.09 o
  -5   4  16         33.03         23.16         2.05 o
  -4   4  16        157.93        138.78         4.66 o
  -3   4  16        184.36        172.84         4.32 o
  -2   4  16         46.76         27.85         2.06 o
  -1   4  16       1228.06       1294.08        15.01 o
   0   4  16         46.64         47.98         2.58 o
   1   4  16        201.68        190.68         3.78 o
   2   4  16        348.14        326.80         5.22 o
   3   4  16        436.44        430.49         6.26 o
   4   4  16        488.87        505.85         7.33 o
   5   4  16         41.67         40.23         2.53 o
   6   4  16          4.50          4.17         1.43 o
   7   4  16         36.13         32.48         2.42 o
   8   4  16        104.53        113.33         4.25 o
   9   4  16         58.13         58.76         3.11 o
  10   4  16         10.33          9.53         1.94 o
 -10   5  16        341.08        340.03         9.10 o
  -9   5  16         41.77         46.07         3.11 o
  -8   5  16          1.14         -1.02         1.26 o
  -7   5  16        212.56        209.20         4.91 o
  -6   5  16        367.22        391.70         7.81 o
  -5   5  16        118.80        124.95         4.49 o
  -4   5  16         44.18         46.73         2.88 o
  -3   5  16          2.00         -0.05         1.11 o
  -2   5  16        287.16        286.46         5.77 o
  -1   5  16          3.46          3.18         1.26 o
   0   5  16        407.32        370.77         6.62 o
   1   5  16        273.62        266.19         5.49 o
   2   5  16          0.26         -0.67         0.95 o
   3   5  16          5.55          3.56         1.28 o
   4   5  16        500.58        501.05         7.66 o
   5   5  16        447.68        461.41         7.73 o
   6   5  16        390.84        410.48         7.33 o
   7   5  16         70.92         84.78         3.84 o
   8   5  16        341.40        349.76         7.28 o
   9   5  16        308.17        311.01         8.42 o
  -7   6  16        629.49        676.89        10.50 o
  -6   6  16        324.34        345.15         6.93 o
  -5   6  16        239.61        236.69         5.60 o
  -4   6  16        170.07        178.32         5.10 o
  -3   6  16         98.71         90.43         4.01 o
  -2   6  16         82.93         85.55         3.94 o
  -1   6  16         70.20         69.50         3.55 o
   0   6  16        106.44        112.93         4.41 o
   1   6  16        132.92        122.42         4.45 o
   2   6  16         80.92         60.78         3.51 o
   3   6  16        185.29        175.88         4.84 o
   4   6  16         40.70         34.55         2.47 o
   5   6  16        260.86        262.31         5.84 o
   6   6  16        291.07        309.99         6.82 o
 -13   1  17        258.75        257.65         7.88 o
 -12   1  17         24.34         25.57         2.87 o
 -11   1  17         20.22         21.51         2.58 o
 -10   1  17          0.21         -0.85         1.53 o
  -9   1  17         42.64         41.12         3.02 o
  -8   1  17         48.51         55.12         3.53 o
  -7   1  17          3.01          2.00         1.23 o
  -6   1  17         61.81         63.40         3.01 o
  -5   1  17        117.05        106.67         3.80 o
  -4   1  17          6.48          7.93         1.14 o
  -3   1  17       2605.84       2669.38        26.06 o
  -2   1  17        806.96        775.22         8.39 o
  -1   1  17        207.21        192.76         3.16 o
   0   1  17        476.15        467.01         7.17 o
   1   1  17         31.04         22.00         1.29 o
   2   1  17          1.09          1.61         0.74 o
   3   1  17          3.35          3.85         0.97 o
   4   1  17        774.08        753.93         8.98 o
   5   1  17        186.87        174.19         3.63 o
   6   1  17        882.91        853.65        10.10 o
   7   1  17         48.59         48.00         2.52 o
   8   1  17        207.21        199.92         4.58 o
   9   1  17         34.20         28.05         2.54 o
  10   1  17         29.32         28.16         2.63 o
  11   1  17          2.59          4.47         1.71 o
  12   1  17          7.93         10.47         3.33 o
 -13   2  17         44.99         50.30         4.37 o
 -12   2  17        177.91        201.64         6.87 o
 -11   2  17        435.52        449.17        10.35 o
 -10   2  17        481.76        483.50         9.63 o
  -9   2  17        119.58        128.36         5.15 o
  -8   2  17        238.02        239.53         6.06 o
  -7   2  17        164.32        169.01         4.90 o
  -6   2  17       2795.39       2731.64        33.41 o
  -5   2  17         11.52         15.59         1.52 o
  -4   2  17         24.73         24.39         1.78 o
  -3   2  17         96.35        109.87         3.00 o
  -2   2  17        173.36        137.68         3.28 o
  -1   2  17        644.75        629.65         7.39 o
   0   2  17        329.26        300.23         4.50 o
   1   2  17        211.05        188.54         3.70 o
   2   2  17        762.01        799.05         8.94 o
   3   2  17        296.26        307.39         5.00 o
   4   2  17         48.24         50.11         2.32 o
   5   2  17        134.77        132.37         3.30 o
   6   2  17          0.90         -0.51         0.93 o
   7   2  17        707.04        691.59         9.01 o
   8   2  17          0.36         -0.15         1.01 o
   9   2  17        536.20        529.18         8.35 o
  10   2  17        170.63        155.04         4.66 o
  11   2  17        370.87        359.94         8.01 o
  12   2  17         14.81         16.89         3.24 o
 -12   3  17         47.64         54.80         5.20 o
 -11   3  17         26.41         27.89         3.29 o
 -10   3  17        388.23        403.72        11.76 o
  -9   3  17         33.49         28.84         3.82 o
  -8   3  17        219.98        208.86         5.89 o
  -7   3  17        410.29        378.23         7.30 o
  -6   3  17          0.21         -1.86         0.93 o
  -5   3  17        206.39        184.85         3.98 o
  -4   3  17         44.13         36.90         2.20 o
  -3   3  17        173.57        167.35         5.09 o
  -2   3  17        404.42        401.31         6.84 o
  -1   3  17        131.57        137.83         3.52 o
   0   3  17        177.73        184.15         4.03 o
   1   3  17        460.32        440.04         6.03 o
   2   3  17        990.38        958.34        10.51 o
   3   3  17        431.42        393.55         6.54 o
   4   3  17        631.66        631.95        10.70 o
   5   3  17        515.08        529.89         7.53 o
   6   3  17       1655.45       1748.79        18.23 o
   7   3  17        320.39        319.45         5.72 o
   8   3  17          0.15          0.70         1.25 o
   9   3  17          9.87          8.98         1.71 o
  10   3  17         67.80         78.18         3.85 o
  11   3  17         15.79         14.73         2.29 o
 -11   4  17        198.45        183.60         9.90 o
 -10   4  17        518.93        530.67        12.68 o
  -9   4  17         27.86         31.13         4.08 o
  -8   4  17         76.64         84.65         7.81 o
  -7   4  17         53.20         58.76         2.90 o
  -6   4  17          0.88         -0.78         1.18 o
  -5   4  17         24.44         20.06         1.94 o
  -4   4  17         53.90         42.37         2.65 o
  -3   4  17         74.19         61.08         3.10 o
  -2   4  17        903.43        833.01        12.29 o
  -1   4  17        148.79        151.74         3.94 o
   0   4  17         49.17         50.58         2.72 o
   1   4  17          0.44          1.42         1.18 o
   2   4  17         50.23         44.47         2.24 o
   3   4  17         17.92          9.87         1.37 o
   4   4  17        438.51        411.27         6.53 o
   5   4  17        519.00        517.19         9.61 o
   6   4  17        229.21        212.36         4.96 o
   7   4  17          4.02         -1.37         1.31 o
   8   4  17        136.47        132.96         4.42 o
   9   4  17        288.49        312.56         7.11 o
  10   4  17         88.16         93.74         4.42 o
  -9   5  17         25.75         19.44         3.62 o
  -8   5  17        313.17        309.86         6.81 o
  -7   5  17         42.96         47.67         3.06 o
  -6   5  17         67.87         77.87         4.09 o
  -5   5  17         54.22         54.81         3.27 o
  -4   5  17         27.83         23.74         2.58 o
  -3   5  17          0.03          0.28         1.27 o
  -2   5  17         63.28         64.38         3.13 o
  -1   5  17         48.50         47.84         2.78 o
   0   5  17         90.52        101.13         3.85 o
   1   5  17         30.46         33.35         2.47 o
   2   5  17         18.08         14.97         1.87 o
   3   5  17         80.46         72.75         3.19 o
   4   5  17         29.95         32.11         2.31 o
   5   5  17          5.14          1.39         1.37 o
   6   5  17         38.31         38.03         2.72 o
   7   5  17          0.56         -0.59         1.49 o
   8   5  17          0.00         -1.47         1.53 o
  -6   6  17         23.24         22.53         2.45 o
  -5   6  17          0.11         -1.36         1.54 o
  -4   6  17         24.45         21.37         2.71 o
  -3   6  17        132.90        140.60         5.00 o
  -2   6  17         18.05         16.05         2.20 o
  -1   6  17        159.53        153.15         4.96 o
   0   6  17        408.58        422.02         8.03 o
   1   6  17        151.40        158.92         5.07 o
   2   6  17         30.35         28.69         2.63 o
   3   6  17        142.31        165.09         5.60 o
   4   6  17        278.50        319.21         6.90 o
   5   6  17         81.08         81.85         3.90 o
 -13   0  18         42.24         45.77         7.12 o
 -12   0  18         53.86         26.65         5.50 o
 -11   0  18         94.17         72.41         6.04 o
 -10   0  18        108.61        117.49        14.74 o
  -9   0  18        357.44        359.94        11.27 o
  -8   0  18        833.54        870.09        21.21 o
  -7   0  18          3.34          3.32         2.04 o
  -6   0  18        283.27        281.17         9.07 o
  -5   0  18         22.31         21.45         3.06 o
  -4   0  18         13.90         15.74         2.69 o
  -3   0  18         77.32         59.77         4.43 o
  -2   0  18        163.31        145.61         4.37 o
  -1   0  18        278.99        258.91         6.01 o
   0   0  18        111.63        118.73         3.96 o
   1   0  18        407.55        395.31         7.87 o
   2   0  18        622.26        600.02        10.51 o
   3   0  18        610.80        619.75        10.83 o
   4   0  18       3306.70       3393.06        49.10 o
   5   0  18        777.89        755.59        17.23 o
   6   0  18        229.72        207.24         7.88 o
   7   0  18       1495.67       1432.92        28.46 o
   8   0  18        196.20        215.69         8.43 o
   9   0  18         68.96         85.28         6.44 o
  10   0  18        320.05        333.05        11.33 o
  11   0  18         76.59         78.74         6.56 o
  12   0  18        115.53        141.69        10.01 o
 -13   1  18         17.02         15.39         3.41 o
 -12   1  18         32.55         30.67         3.64 o
 -11   1  18        144.98        143.44         6.37 o
 -10   1  18        125.27        118.38         6.00 o
  -9   1  18        176.53        174.10         9.36 o
  -8   1  18        115.63        118.65         5.09 o
  -7   1  18         64.23         66.50         6.36 o
  -6   1  18         75.80         77.37         6.82 o
  -5   1  18        719.81        724.15        12.81 o
  -4   1  18          3.17          7.11         1.68 o
  -3   1  18         13.14         20.84         2.46 o
  -2   1  18        562.25        571.86         8.80 o
  -1   1  18       1261.75       1278.72        13.95 o
   0   1  18        857.09        879.24         9.50 o
   1   1  18        801.55        796.52         8.75 o
   2   1  18         50.90         43.73         2.06 o
   3   1  18        164.00        152.01         3.34 o
   4   1  18        188.78        175.31         3.68 o
   5   1  18        307.90        277.96         4.84 o
   6   1  18          4.97          3.36         1.15 o
   7   1  18          1.84          2.46         1.28 o
   8   1  18        158.37        145.66         4.60 o
   9   1  18        154.73        142.77         4.61 o
  10   1  18        237.12        231.57         6.07 o
  11   1  18          0.03          1.88         1.60 o
  12   1  18         52.02         50.64         4.77 o
 -12   2  18          0.04         -1.67         2.39 o
 -11   2  18          0.28          0.07         1.71 o
 -10   2  18          0.13          2.05         1.71 o
  -9   2  18        482.02        482.45         9.55 o
  -8   2  18         41.14         36.24         2.90 o
  -7   2  18         33.51         29.96         2.62 o
  -6   2  18        104.11        103.70         4.13 o
  -5   2  18          1.17          0.51         1.28 o
  -4   2  18        344.44        325.26         5.53 o
  -3   2  18         28.36         17.40         1.86 o
  -2   2  18         26.85         27.96         1.89 o
  -1   2  18         58.72         52.09         2.32 o
   0   2  18        361.79        313.80         4.75 o
   1   2  18        163.08        159.72         3.27 o
   2   2  18        777.96        814.16         9.20 o
   3   2  18         89.00         98.23         3.18 o
   4   2  18        139.32        122.38         3.19 o
   5   2  18          3.74          2.35         1.06 o
   6   2  18        128.25        126.56         3.48 o
   7   2  18         58.95         61.55         2.84 o
   8   2  18        164.60        161.75         4.31 o
   9   2  18          2.23         -0.99         1.17 o
  10   2  18         19.39         17.19         2.40 o
  11   2  18          4.74          7.06         2.80 o
 -11   3  18         13.76          8.87         2.55 o
 -10   3  18         15.22         14.11         2.64 o
  -9   3  18         55.45         49.46         3.88 o
  -8   3  18        993.57       1006.91        15.68 o
  -7   3  18        533.88        507.41         9.65 o
  -6   3  18         18.81         11.85         1.79 o
  -5   3  18        104.05         94.20         3.35 o
  -4   3  18          1.44         -0.63         1.01 o
  -3   3  18        110.01        105.25         3.73 o
  -2   3  18         25.19         26.85         2.08 o
  -1   3  18          0.51          1.69         1.08 o
   0   3  18          0.48         -0.55         1.02 o
   1   3  18         44.64         47.13         2.19 o
   2   3  18         43.13         50.18         2.52 o
   3   3  18        144.27        137.81         4.07 o
   4   3  18        654.43        655.88         8.68 o
   5   3  18         31.58         29.20         2.06 o
   6   3  18         65.74         63.42         3.14 o
   7   3  18          1.71          2.22         1.22 o
   8   3  18         49.25         44.47         2.78 o
   9   3  18         66.46         73.08         3.54 o
  10   3  18         81.64         94.27         4.75 o
 -10   4  18         32.35         37.39         3.70 o
  -9   4  18          2.98          4.44         2.28 o
  -8   4  18        504.67        494.34        10.81 o
  -7   4  18        254.43        262.82         6.56 o
  -6   4  18         62.47         67.57         3.81 o
  -5   4  18          0.60         -1.76         1.12 o
  -4   4  18         55.71         63.58         3.31 o
  -3   4  18         64.83         48.83         2.85 o
  -2   4  18          0.56          1.60         1.20 o
  -1   4  18        114.04        105.12         3.80 o
   0   4  18          2.09          1.75         1.20 o
   1   4  18         40.97         40.29         2.55 o
   2   4  18        519.89        512.12         7.57 o
   3   4  18        108.99        103.06         3.36 o
   4   4  18        887.54        911.07        11.28 o
   5   4  18         27.60         20.36         2.04 o
   6   4  18        150.76        156.33         4.38 o
   7   4  18        224.11        244.44         6.12 o
   8   4  18        237.01        233.02         5.54 o
   9   4  18         71.20         66.47         3.81 o
  -8   5  18        258.01        269.49         7.81 o
  -7   5  18        101.60         94.69         5.14 o
  -6   5  18        109.07        109.06         4.27 o
  -5   5  18          0.26         -1.43         1.48 o
  -4   5  18        461.24        472.49         8.56 o
  -3   5  18        743.56        787.08        11.68 o
  -2   5  18        322.88        368.84         7.46 o
  -1   5  18        910.95        889.57        12.04 o
   0   5  18        384.00        329.96         6.44 o
   1   5  18         66.78         51.86         2.96 o
   2   5  18          0.96          0.78         1.33 o
   3   5  18         95.28        112.80         4.55 o
   4   5  18         71.24         73.55         3.34 o
   5   5  18          0.14         -1.95         1.23 o
   6   5  18          5.83          2.72         1.62 o
   7   5  18          0.65         -2.01         1.45 o
  -4   6  18          6.27          5.03         1.88 o
  -3   6  18          8.21          3.23         1.71 o
  -2   6  18         33.84         28.30         2.67 o
  -1   6  18         27.03         34.39         2.87 o
   0   6  18          4.76          3.23         1.70 o
   1   6  18        192.06        207.02         6.69 o
   2   6  18        428.73        449.62         9.05 o
   3   6  18        325.56        341.44         7.79 o
 -12   1  19         47.11         39.18         4.09 o
 -11   1  19         11.37         10.51         2.74 o
 -10   1  19        142.20        148.52         6.44 o
  -9   1  19        109.68        108.93         6.53 o
  -8   1  19        466.29        472.42        10.42 o
  -7   1  19          3.85          0.04         1.63 o
  -6   1  19         35.68         35.13         3.08 o
  -5   1  19         13.16          8.87         2.90 o
  -4   1  19         30.59         25.45         2.58 o
  -3   1  19        459.79        453.34         9.22 o
  -2   1  19       1269.24       1286.30        16.35 o
  -1   1  19        735.28        783.30        11.16 o
   0   1  19         33.95         36.91         2.02 o
   1   1  19        389.25        378.17         5.94 o
   2   1  19        266.89        262.03         5.49 o
   3   1  19          4.22          1.69         1.08 o
   4   1  19        161.55        145.75         3.84 o
   5   1  19        272.32        267.38         5.44 o
   6   1  19         22.19         22.69         2.22 o
   7   1  19        111.52        109.97         4.71 o
   8   1  19         37.80         35.05         3.06 o
   9   1  19        302.61        317.83         7.85 o
  10   1  19          1.04          0.66         1.60 o
  11   1  19        435.64        462.57        12.26 o
 -12   2  19          1.32          2.37         2.66 o
 -11   2  19         29.51         25.27         3.24 o
 -10   2  19        107.12        112.21         5.12 o
  -9   2  19         14.57         13.52         2.28 o
  -8   2  19        175.44        164.21         5.32 o
  -7   2  19         17.36          9.47         2.23 o
  -6   2  19         43.71         42.65         3.47 o
  -5   2  19        176.26        175.91         5.00 o
  -4   2  19        456.94        446.50         8.02 o
  -3   2  19        603.25        570.69         8.35 o
  -2   2  19          2.45          0.72         1.11 o
  -1   2  19        773.97        808.40        10.30 o
   0   2  19         79.04         76.98         3.11 o
   1   2  19        914.95        896.64        10.05 o
   2   2  19       3161.52       3247.60        28.74 o
   3   2  19        156.42        155.85         3.47 o
   4   2  19          7.44          7.17         1.29 o
   5   2  19        142.17        147.00         3.69 o
   6   2  19         74.43         78.62         3.18 o
   7   2  19         60.56         73.06         3.14 o
   8   2  19        194.23        201.88         4.89 o
   9   2  19          5.41          2.92         1.56 o
  10   2  19         28.66         24.79         3.20 o
 -11   3  19         99.52        102.93         5.80 o
 -10   3  19        302.81        335.94        13.77 o
  -9   3  19         55.71         48.23         4.06 o
  -8   3  19        147.92        147.45         5.33 o
  -7   3  19        146.69        154.20         5.58 o
  -6   3  19        534.91        518.10         9.75 o
  -5   3  19        733.44        725.35        13.35 o
  -4   3  19        225.23        201.97         4.98 o
  -3   3  19         79.21         75.15         3.43 o
  -2   3  19          0.49         -0.85         1.06 o
  -1   3  19         26.19         18.78         1.79 o
   0   3  19          1.96         -1.21         1.16 o
   1   3  19          1.15          0.25         1.05 o
   2   3  19         13.48          7.29         1.18 o
   3   3  19        259.51        278.14         4.87 o
   4   3  19         56.98         62.95         2.88 o
   5   3  19        770.27        770.11        10.20 o
   6   3  19        203.79        197.83         4.48 o
   7   3  19        116.06        116.00         4.10 o
   8   3  19         27.90         21.76         2.22 o
   9   3  19        183.02        190.67         5.74 o
  -9   4  19          0.25         -0.79         2.07 o
  -8   4  19          0.00          1.69         2.24 o
  -7   4  19         62.12         67.80         4.40 o
  -6   4  19         20.90         15.76         2.36 o
  -5   4  19        105.69         91.63         4.22 o
  -4   4  19        358.55        348.35         6.82 o
  -3   4  19        315.87        315.83         6.71 o
  -2   4  19        356.62        370.21         7.43 o
  -1   4  19          0.36         -0.43         1.12 o
   0   4  19        240.27        227.67         5.10 o
   1   4  19        152.45        132.62         4.13 o
   2   4  19         36.11         34.20         2.54 o
   3   4  19        509.75        528.98         9.06 o
   4   4  19        454.26        519.93         7.51 o
   5   4  19        163.63        162.79         4.45 o
   6   4  19          7.85          7.96         1.70 o
   7   4  19          6.23          0.59         1.79 o
   8   4  19          3.17          2.09         1.63 o
  -7   5  19         19.61         11.48         2.36 o
  -6   5  19         61.51         63.80         3.80 o
  -5   5  19          3.37          4.13         1.69 o
  -4   5  19         63.92         59.95         3.50 o
  -3   5  19          2.07          5.39         1.64 o
  -2   5  19          1.91          1.39         1.60 o
  -1   5  19          0.02         -0.28         1.30 o
   0   5  19         64.48         69.60         4.27 o
   1   5  19          0.87          0.48         1.36 o
   2   5  19          3.34          2.75         1.50 o
   3   5  19        165.00        166.79         5.16 o
   4   5  19          0.45         -0.05         1.46 o
   5   5  19         44.55         47.46         2.98 o
   6   5  19         39.01         42.67         3.06 o
  -2   6  19         43.47         45.88         3.68 o
  -1   6  19         23.24         21.54         2.56 o
   0   6  19         20.37         20.74         2.66 o
 -12   0  20        425.52        486.28        19.30 o
 -11   0  20        930.47        988.09        29.51 o
 -10   0  20         85.39         90.31         9.05 o
  -9   0  20         64.73         71.14        12.26 o
  -8   0  20         12.79         14.28         3.37 o
  -7   0  20         97.33        100.67         6.64 o
  -6   0  20        164.38        162.09        12.03 o
  -5   0  20       2137.73       2245.15        40.53 o
  -4   0  20       2029.37       2106.75        38.16 o
  -3   0  20       1652.85       1748.28        32.47 o
  -2   0  20        570.07        587.59        14.77 o
  -1   0  20        360.73        347.08         8.12 o
   0   0  20          0.07          0.55         1.27 o
   1   0  20         88.56         77.17         4.08 o
   2   0  20         19.22         24.02         4.00 o
   3   0  20          6.23          8.97         2.01 o
   4   0  20         35.59         27.11         3.52 o
   5   0  20          3.01          1.39         2.04 o
   6   0  20        174.25        143.64         6.91 o
   7   0  20        397.61        398.64        12.26 o
   8   0  20         47.77         26.29         5.03 o
   9   0  20          7.90          2.22         2.44 o
  10   0  20        185.23        172.68         9.12 o
 -12   1  20          0.27         -0.18         2.31 o
 -11   1  20        334.46        343.61        11.45 o
 -10   1  20        518.31        568.93        12.53 o
  -9   1  20         17.74         14.38         3.15 o
  -8   1  20          4.99          5.43         2.25 o
  -7   1  20          0.15         -3.31         1.73 o
  -6   1  20         54.16         61.09         4.04 o
  -5   1  20         15.30         16.71         2.43 o
  -4   1  20        181.07        179.78         6.44 o
  -3   1  20        270.28        270.03         6.92 o
  -2   1  20        818.43        810.32        11.74 o
  -1   1  20        195.77        210.48         4.95 o
   0   1  20        775.50        772.00        11.21 o
   1   1  20         21.52         20.07         1.82 o
   2   1  20        340.52        323.42         5.96 o
   3   1  20        344.04        349.11         6.31 o
   4   1  20        478.37        481.67         7.81 o
   5   1  20        167.17        176.75         4.94 o
   6   1  20         95.63        110.42         4.72 o
   7   1  20         40.41         37.48         3.14 o
   8   1  20         41.93         46.40         3.56 o
   9   1  20         29.02         34.22         3.19 o
  10   1  20        142.72        155.26         7.15 o
 -11   2  20         12.47         11.50         3.08 o
 -10   2  20         20.02         18.58         3.06 o
  -9   2  20        377.67        379.78         9.67 o
  -8   2  20          1.40          0.98         2.12 o
  -7   2  20        346.06        343.39         8.93 o
  -6   2  20        206.80        187.92         6.12 o
  -5   2  20          4.60          4.01         1.77 o
  -4   2  20         32.24         30.70         2.94 o
  -3   2  20         35.91         30.96         2.43 o
  -2   2  20         65.29         59.75         3.53 o
  -1   2  20        123.86        128.72         5.73 o
   0   2  20          4.66          4.13         1.44 o
   1   2  20        128.20        127.94         4.22 o
   2   2  20        340.12        357.68         5.82 o
   3   2  20        129.92        126.81         3.54 o
   4   2  20          3.98          4.81         1.27 o
   5   2  20         23.11         20.07         1.83 o
   6   2  20          0.42          1.40         1.18 o
   7   2  20          9.16          5.92         1.60 o
   8   2  20         43.59         40.20         2.92 o
   9   2  20          4.10          2.78         1.68 o
  10   2  20          0.78          2.59         2.47 o
 -10   3  20        448.77        475.60        12.25 o
  -9   3  20        363.27        364.30         9.26 o
  -8   3  20          3.13          0.66         1.82 o
  -7   3  20        438.10        409.13         8.74 o
  -6   3  20          5.10          6.01         1.86 o
  -5   3  20         13.15         13.81         2.12 o
  -4   3  20          0.54         -1.38         1.41 o
  -3   3  20         20.03         18.92         2.01 o
  -2   3  20         30.75         28.06         2.29 o
  -1   3  20         13.10          9.80         1.56 o
   0   3  20        102.97         93.91         3.59 o
   1   3  20         57.99         46.13         2.68 o
   2   3  20        119.30        110.50         3.90 o
   3   3  20          2.36          6.05         1.30 o
   4   3  20        267.48        283.48         7.01 o
   5   3  20         36.81         30.39         2.17 o
   6   3  20          9.71         11.28         1.62 o
   7   3  20         10.90         10.28         1.69 o
   8   3  20          0.40          4.01         1.57 o
   9   3  20        140.70        147.75         5.90 o
  -8   4  20        624.12        622.79        12.86 o
  -7   4  20         54.96         55.04         4.64 o
  -6   4  20        206.53        211.07         7.52 o
  -5   4  20          2.54          1.43         1.51 o
  -4   4  20         84.91         97.30         4.19 o
  -3   4  20        453.93        447.64         8.07 o
  -2   4  20         19.97         21.32         2.20 o
  -1   4  20         24.97         25.20         2.19 o
   0   4  20         97.00        110.43         4.10 o
   1   4  20          3.63          3.30         1.44 o
   2   4  20        116.06        119.87         4.45 o
   3   4  20         46.85         51.36         3.04 o
   4   4  20          0.46          2.48         1.35 o
   5   4  20         74.46         72.45         3.48 o
   6   4  20         12.61         16.46         2.07 o
   7   4  20          7.11          3.73         1.70 o
  -6   5  20         27.15         23.30         2.93 o
  -5   5  20         57.57         64.46         3.80 o
  -4   5  20         91.98         84.16         4.20 o
  -3   5  20          0.48         -2.82         1.41 o
  -2   5  20         54.11         59.55         3.47 o
  -1   5  20        217.04        203.43         5.19 o
   0   5  20        426.29        428.90         7.78 o
   1   5  20        313.05        334.49         7.57 o
   2   5  20         49.34         55.35         3.33 o
   3   5  20          0.18          1.97         1.64 o
   4   5  20        201.30        195.95         8.15 o
 -11   1  21         31.02         33.72         4.66 o
 -10   1  21         18.31         13.53         2.82 o
  -9   1  21        168.94        164.89         6.33 o
  -8   1  21         62.93         62.80         4.55 o
  -7   1  21        132.97        155.33         5.94 o
  -6   1  21        957.99       1037.28        17.67 o
  -5   1  21        781.77        789.02        14.34 o
  -4   1  21         35.52         37.91         3.30 o
  -3   1  21        113.68        112.49         4.66 o
  -2   1  21         26.05         28.56         2.70 o
  -1   1  21        648.02        653.06        10.19 o
   0   1  21        134.67        147.09         4.68 o
   1   1  21         93.09         89.42         3.53 o
   2   1  21         25.30         21.85         1.95 o
   3   1  21         61.93         63.23         3.09 o
   4   1  21          0.12          0.11         1.20 o
   5   1  21        126.38        127.29         5.10 o
   6   1  21        363.56        346.45         8.61 o
   7   1  21          1.79          1.43         1.51 o
   8   1  21        124.39        135.37         5.53 o
   9   1  21         67.62         73.13         4.59 o
 -10   2  21        432.99        449.72        11.06 o
  -9   2  21        630.50        679.30        13.99 o
  -8   2  21        256.78        241.12         7.54 o
  -7   2  21          0.04         -0.47         1.85 o
  -6   2  21         79.95         84.92         5.66 o
  -5   2  21        313.42        312.28         8.33 o
  -4   2  21         90.31         72.02         4.34 o
  -3   2  21         44.81         42.56         3.50 o
  -2   2  21        440.80        430.26         8.80 o
  -1   2  21        244.71        206.22         5.78 o
   0   2  21         27.97         22.40         2.43 o
   1   2  21        234.94        236.24         6.26 o
   2   2  21        811.57        863.42        12.78 o
   3   2  21          8.07          7.08         1.47 o
   4   2  21         55.55         54.14         3.01 o
   5   2  21        167.11        158.80         4.47 o
   6   2  21          5.97          4.47         1.56 o
   7   2  21        398.13        420.42         8.51 o
   8   2  21         28.64         31.78         3.18 o
   9   2  21        325.76        330.24        10.26 o
  -9   3  21         22.94         22.78         3.68 o
  -8   3  21         28.32         42.52         4.02 o
  -7   3  21         59.25         64.30         4.54 o
  -6   3  21        578.54        552.86        10.87 o
  -5   3  21        373.00        365.56         8.95 o
  -4   3  21         12.15         13.69         2.49 o
  -3   3  21         93.02        106.50         4.61 o
  -2   3  21        441.49        479.24         8.78 o
  -1   3  21        530.91        506.31         8.54 o
   0   3  21        400.23        397.23         6.94 o
   1   3  21         74.54         80.24         3.68 o
   2   3  21        136.27        154.08         4.21 o
   3   3  21         91.84        100.98         3.84 o
   4   3  21        246.50        259.02         5.79 o
   5   3  21          0.66          0.91         1.31 o
   6   3  21         36.60         36.81         2.48 o
   7   3  21        331.26        358.42         6.91 o
   8   3  21         21.30         20.11         2.67 o
  -7   4  21          7.54          6.86         2.66 o
  -6   4  21          0.92         -0.30         2.27 o
  -5   4  21          4.27          3.19         2.16 o
  -4   4  21          1.45          3.22         1.57 o
  -3   4  21         64.33         54.95         3.27 o
  -2   4  21         24.33         25.10         2.37 o
  -1   4  21         41.74         36.10         2.60 o
   0   4  21         21.25         20.76         2.14 o
   1   4  21         74.73         74.43         3.61 o
   2   4  21          4.84          4.17         1.52 o
   3   4  21        545.41        535.66        11.82 o
   4   4  21          9.85          8.12         2.09 o
   5   4  21          7.61          7.62         1.71 o
   6   4  21        196.56        196.87         5.36 o
  -4   5  21         91.78         87.37         4.38 o
  -3   5  21         51.27         46.17         3.30 o
  -2   5  21         41.38         39.82         3.01 o
  -1   5  21         85.43         92.40         4.44 o
   0   5  21         18.84         17.33         2.16 o
   1   5  21          6.70          3.63         1.58 o
   2   5  21         31.95         36.82         3.16 o
 -10   0  22         23.08         29.07         5.95 o
  -9   0  22        150.07        139.99        11.07 o
  -8   0  22         72.23         64.09         7.60 o
  -7   0  22         75.51         80.11         8.17 o
  -6   0  22          0.01         -0.85         4.33 o
  -5   0  22       1748.77       1899.06        45.05 o
  -4   0  22        667.84        674.90        20.90 o
  -3   0  22         86.88        104.05         8.37 o
  -2   0  22          7.78          3.51         2.74 o
  -1   0  22          3.19          4.27         2.77 o
   0   0  22        162.70        137.62         7.87 o
   1   0  22         13.00         12.53         2.41 o
   2   0  22        843.30        872.32        22.37 o
   3   0  22        478.58        524.46        14.25 o
   4   0  22        572.32        599.49        16.38 o
   5   0  22        173.17        163.68         7.62 o
   6   0  22        111.10         95.41        14.83 o
   7   0  22        171.76        176.03         8.31 o
   8   0  22        705.78        715.47        18.73 o
   9   0  22        333.81        350.25        28.86 o
 -10   1  22          2.63         -0.12         2.36 o
  -9   1  22        158.16        169.00         8.13 o
  -8   1  22        517.08        552.66        14.89 o
  -7   1  22        840.55        916.26        16.64 o
  -6   1  22         30.46         40.18         3.57 o
  -5   1  22        168.04        202.29         6.48 o
  -4   1  22         49.06         41.10         3.48 o
  -3   1  22          0.03         -0.64         1.57 o
  -2   1  22          2.04          0.17         1.62 o
  -1   1  22          5.89          9.67         2.45 o
   0   1  22          3.16          1.10         1.93 o
   1   1  22        232.51        234.85         7.26 o
   2   1  22        107.92         99.97         3.69 o
   3   1  22         21.47         23.51         2.22 o
   4   1  22         55.09         49.21         3.21 o
   5   1  22         12.21          8.97         2.39 o
   6   1  22          1.02          2.96         1.66 o
   7   1  22        356.55        362.03         8.59 o
   8   1  22        188.80        184.57         6.17 o
  -9   2  22         11.09         14.94         2.85 o
  -8   2  22        104.03        100.35         5.75 o
  -7   2  22         28.40         27.07         4.07 o
  -6   2  22         14.42          9.15         2.32 o
  -5   2  22          8.62         10.13         2.36 o
  -4   2  22         37.71         36.08         3.60 o
  -3   2  22        106.22        115.74         6.14 o
  -2   2  22        224.88        232.34         7.77 o
  -1   2  22         48.56         51.35         3.52 o
   0   2  22          7.45          4.66         1.75 o
   1   2  22          2.22          2.88         1.69 o
   2   2  22          0.54          3.47         1.70 o
   3   2  22        575.41        635.61        11.11 o
   4   2  22        118.78        121.21         5.11 o
   5   2  22          0.12          0.08         1.28 o
   6   2  22         10.88         11.46         2.06 o
   7   2  22          0.01          4.41         1.95 o
   8   2  22        511.42        547.73        13.73 o
  -8   3  22        407.88        420.61        11.09 o
  -7   3  22        163.06        136.01         6.23 o
  -6   3  22         12.59          8.58         2.82 o
  -5   3  22         17.45         20.39         3.35 o
  -4   3  22         30.25         23.89         3.42 o
  -3   3  22         37.30         37.69         3.99 o
  -2   3  22         73.97         81.36         4.55 o
  -1   3  22        100.01         95.82         4.85 o
   0   3  22          7.15          5.18         2.04 o
   1   3  22          3.62          3.79         2.01 o
   2   3  22        224.49        235.14         6.09 o
   3   3  22          8.29          9.52         2.01 o
   4   3  22         14.11         18.21         2.11 o
   5   3  22         96.00        101.82         4.14 o
   6   3  22          6.84          3.25         1.74 o
   7   3  22          0.24          0.40         1.98 o
  -6   4  22         15.54          9.48         3.54 o
  -5   4  22         23.93         19.05         3.00 o
  -4   4  22         54.67         46.61         3.96 o
  -3   4  22        249.40        238.90         6.17 o
  -2   4  22          7.44          4.91         1.75 o
  -1   4  22        145.74        157.70         5.70 o
   0   4  22        135.59        137.88         4.51 o
   1   4  22        336.00        373.85         7.16 o
   2   4  22        374.85        408.99         7.63 o
   3   4  22          8.23         13.87         2.07 o
   4   4  22        473.10        469.05         8.44 o
  -9   1  23         73.42         67.02         5.07 o
  -8   1  23         74.87         79.93         5.28 o
  -7   1  23          4.49          5.64         3.17 o
  -6   1  23          3.39          3.26         2.17 o
  -5   1  23         37.70         37.29         6.20 o
  -4   1  23          4.53          2.68         1.88 o
  -3   1  23          1.39          3.64         1.96 o
  -2   1  23          2.85          2.72         1.81 o
  -1   1  23         71.76         60.00         6.13 o
   0   1  23          0.82          1.28         2.08 o
   1   1  23        154.68        156.37         5.27 o
   2   1  23        457.60        474.46        10.59 o
   3   1  23        195.49        198.23         5.43 o
   4   1  23         29.86         32.71         3.03 o
   5   1  23         82.73         65.45         4.31 o
   6   1  23         87.29         89.24         4.93 o
   7   1  23         10.27         12.93         2.44 o
  -8   2  23        296.57        309.10         9.33 o
  -7   2  23         51.17         53.60         7.48 o
  -6   2  23         69.92         82.44         5.40 o
  -5   2  23         39.56         48.67         3.96 o
  -4   2  23        279.63        329.78        17.09 o
  -3   2  23        270.44        261.23         8.55 o
  -2   2  23          0.19          2.55         2.33 o
  -1   2  23         82.61         70.53         4.58 o
   0   2  23        435.58        461.44         9.58 o
   1   2  23          1.56          2.02         1.77 o
   2   2  23        427.68        435.57         9.27 o
   3   2  23        548.57        567.77        12.95 o
   4   2  23         97.30         94.05         4.45 o
   5   2  23          1.03          1.85         1.55 o
   6   2  23         82.38         90.92         5.99 o
   7   2  23        210.75        208.22         8.84 o
  -7   3  23          6.80          3.06         2.79 o
  -6   3  23         92.81         89.55         6.21 o
  -5   3  23         32.91         39.39         6.08 o
  -4   3  23          7.12          8.41         2.77 o
  -3   3  23         16.07         13.14         3.10 o
  -2   3  23         29.95         34.20         3.47 o
  -1   3  23        205.49        210.74         6.45 o
   0   3  23        551.41        623.05        11.88 o
   1   3  23        127.45        144.44         5.82 o
   2   3  23          6.43          5.98         2.03 o
   3   3  23         43.76         39.64         3.43 o
   4   3  23        186.33        188.55         6.24 o
   5   3  23        291.10        306.45         7.38 o
  -4   4  23        311.59        345.28        15.10 o
  -3   4  23         77.99         84.86         5.36 o
  -2   4  23         90.74         84.53         4.90 o
  -1   4  23          5.89          8.04         2.26 o
   0   4  23          1.70          2.16         1.66 o
   1   4  23        141.25        139.14         5.21 o
   2   4  23         44.76         46.45         3.34 o
  -8   0  24          0.11         -0.17         3.30 o
  -7   0  24        455.93        478.53        37.00 o
  -6   0  24          0.41          1.72         3.97 o
  -5   0  24          0.25         -0.76         2.93 o
  -4   0  24         46.13         46.52         6.39 o
  -3   0  24        897.75       1047.34        40.16 o
  -2   0  24        294.03        314.37        13.24 o
  -1   0  24        110.95        119.06         8.46 o
   0   0  24        529.74        551.01        28.67 o
   1   0  24         29.10         37.51         8.90 o
   2   0  24          1.34         -0.58         2.58 o
   3   0  24          6.90          7.81         2.58 o
   4   0  24         34.30         33.85         9.73 o
   5   0  24        488.54        505.62        14.89 o
   6   0  24        173.48        195.12         9.06 o
  -8   1  24         96.55         98.58         7.60 o
  -7   1  24        189.70        211.59         7.32 o
  -6   1  24          5.20          3.43         2.23 o
  -5   1  24         99.10        119.24         6.07 o
  -4   1  24          2.58          0.36         2.06 o
  -3   1  24         73.03         82.50         4.92 o
  -2   1  24        119.71        123.20         6.57 o
  -1   1  24         28.92         33.27         3.92 o
   0   1  24        940.48       1051.94        23.99 o
   1   1  24       1007.45       1149.66        29.12 o
   2   1  24        144.49        157.61        10.25 o
   3   1  24         41.57         40.83         4.99 o
   4   1  24          8.03         11.03         2.20 o
   5   1  24        155.95        169.99         5.90 o
   6   1  24        319.41        341.24         8.58 o
  -7   2  24         30.63         37.56         3.85 o
  -6   2  24          3.69          0.92         2.11 o
  -5   2  24         48.96         52.26         7.15 o
  -4   2  24          8.41         10.69         4.42 o
  -3   2  24          1.97          3.71         2.43 o
  -2   2  24          0.43         -3.60         2.06 o
  -1   2  24         28.87         25.77         3.62 o
   0   2  24         60.99         67.47         4.55 o
   1   2  24         40.90         37.86         3.38 o
   2   2  24          3.61          3.08         1.89 o
   3   2  24         19.06         22.67         2.79 o
   4   2  24        126.07        121.51         6.42 o
   5   2  24        146.91        167.16         8.06 o
  -5   3  24          7.37         12.01         4.45 o
  -4   3  24        293.45        294.44         9.61 o
  -3   3  24         64.05         54.18         5.03 o
  -2   3  24         33.58         35.74         4.15 o
  -1   3  24        131.43        156.74         9.41 o
   0   3  24        385.08        425.02         9.58 o
   1   3  24         12.61         12.32         2.47 o
   2   3  24         22.03         27.46         3.74 o
   3   3  24         51.61         48.56         3.88 o
  -6   1  25        305.98        327.82        10.55 o
  -5   1  25        276.70        300.40         9.82 o
  -4   1  25        117.76        135.92         7.15 o
  -3   1  25         64.28         53.86         5.85 o
  -2   1  25         21.62         28.58         4.75 o
  -1   1  25         52.03         59.19         6.01 o
   0   1  25        421.00        444.55        15.24 o
   1   1  25        153.62        179.24         8.74 o
   2   1  25         12.77         13.23         3.63 o
   3   1  25          0.95          3.99         2.53 o
   4   1  25         16.66         12.21         2.79 o
  -5   2  25          4.62          3.42         2.68 o
  -4   2  25         93.67         93.65         6.36 o
  -3   2  25        136.98        152.50         7.38 o
  -2   2  25        166.53        195.18         7.89 o
  -1   2  25        482.76        517.49        13.35 o
   0   2  25        203.60        205.15        10.03 o
   1   2  25          0.19          0.21         2.11 o
   2   2  25        382.13        391.33         9.61 o
   3   2  25        375.01        373.24        10.06 o
  -1   3  25        281.43        303.00         9.81 o
   0   3  25        600.92        681.36        14.17 o
  -4   0  26        480.84        546.45        21.66 o
  -3   0  26        702.96        729.51        27.02 o
  -2   0  26        979.90       1088.31        46.61 o
  -1   0  26         44.09         76.96        13.07 o
   0   0  26         52.43         62.35        12.22 o
   1   0  26        196.35        189.62        17.31 o
   2   0  26         26.59         24.68         8.47 o
   3   0  26          0.16         -3.46         4.61 o
  -4   1  26          2.71          5.04         3.12 o
  -3   1  26          0.32          0.85         3.10 o
  -2   1  26         56.58         46.20         5.68 o
  -1   1  26          1.52          2.45         2.85 o
   0   1  26        658.45        727.71        19.40 o
   1   1  26          4.42          4.86         4.46 o
   2   1  26         43.95         44.97         7.59 o
  -1   2  26         30.18         34.34         4.15 o
                                                
